# Supplementary material for: Influence of age and sex on longitudinal metabolic profiles and body weight trajectories in the UK Biobank
Source: Int J Epidemiol. 2024 Apr 19;53(3):dyae055. doi: 10.1093/ije/dyae055 (PMC11031410; doi:10.1093/ije/dyae055)
Supplement: dyae055_Supplementary_Data [file dyae055_supplementary_data.zip]

Archive with 2 entries (2 files):
- ije-2023-12-1531-File007.xlsx
- ije-2023-12-1531-File006.pdf
