# Supplementary material for: Influence of age and sex on longitudinal metabolic profiles and body weight trajectories in the UK Biobank
Source: Int J Epidemiol. 2024 Apr 19;53(3):dyae055. doi: 10.1093/ije/dyae055 (PMC11031410; doi:10.1093/ije/dyae055)
Supplement: dyae055_Supplementary_Data [file dyae055_supplementary_data.zip › ije-2023-12-1531-File007.xlsx]

## Sheet: Table S1 Variables
	FIELD	SHORT	LONG	CALIBR	MAD
BMI	x.00001	Body mass	Body mass index	NA	2.83659
DBP	f.4079	DBP	Diastolic blood pressure	NA	6.797
HEIGHT	f.50	Height	Standing height	NA	6.99521
HIP	f.49	Hip	Hip circumference	NA	5.03185
PP	x.00003	Pulse pressure	Pulse pressure	NA	8.53105
PULSE	f.102	Pulse	Heart rate	NA	7.0828
SBP	f.4080	SBP	Systolic blood pressure	NA	12.2645
UACR	x.00001	UACR	Urinary albumin-creatinine ratio	1.08295	4.40944
WAIST	f.48	Waist	Waist circumference	NA	9.02049
WEIGHT	f.21002	Weight	Weight	NA	10.4901
WHR	x.00002	Waist-hip	Waist-hip ratio	NA	0.0666668
sALB	f.30600	Albumin	Albumin	0.98639	1.71818
sALP	f.30610	ALP	Alkaline phosphatase	1.00333	14.1036
sALT	f.30620	ALT	Alanine aminotransferase	0.98285	5.55057
sAPOA1	f.30630	Apo A-I	Apolipoprotein A-I	0.971581	0.175482
sAPOB	f.30640	Apo B	Apolipoprotein B	0.995557	0.159248
sAST	f.30650	AST	Aspartate aminotransferase	0.995398	3.79454
sCA	f.30680	Calcium	Calcium	0.990276	0.0585142
sCHOL	f.30690	Cholesterol	Cholesterol	0.986222	0.757802
sCREA	f.30700	Creatinine	Creatinine	0.980968	9.66645
sCRP	f.30710	C-reactive pr.	C-reactive protein	1.10111	0.835584
sCYSTC	f.30720	Cystatin C	Cystatin C	1.02038	0.0879972
sDBIL	f.30660	Bilirubin	Direct bilirubin	1.05077	0.397416
sESTRA	f.30800	Estradiol	Estradiol	1.01768	0.0206226
sGGT	f.30730	GGT	Gamma glutamyltransferase	1.07241	9.5513
sGLUC	f.30740	Glucose	Glucose	1.0096	0.354211
sHBA1C	f.30750	HbA1c	Glycated haemoglobin A1c	1.00024	2.55221
sHDLC	f.30760	HDL-C	HDL cholesterol	0.95389	0.247626
sIGF1	f.30770	IGF-1	Insulin-like growth factor 1	1.00152	3.63317
sLDLC	f.30780	LDL-C	Direct LDL cholesterol	0.990288	0.585945
sLPA	f.30790	Lp (a)	Lipoprotein A	0.92151	15.7478
sPHOS	f.30810	Phosphate	Phosphate	0.941707	0.106551
sPROT	f.30860	Protein	Total protein	0.987017	2.64875
sRF	f.30820	RF	Rheumatoid factor	0.99169	0.0106768
sSHBG	f.30830	SHBG	Sex-hormone binding globulin	0.948138	14.8594
sTBIL	f.30840	Bilirubin (total)	Total bilirubin	1.04817	1.89301
sTESTO	f.30850	Testosterone	Testosterone	0.971344	1.49227
sTG	f.30870	Triglycerides	Triglycerides	0.99876	0.510247
sUA	f.30880	Urate	Urate	0.987473	54.9652
sUREA	f.30670	Urea	Urea	1.00303	0.820604
sVITD	f.30890	Vitamin D	Vitamin D	1.03616	15.0609
uALB	f.30500	Albumin (U)	Urinary albumin	0.981427	0.0356328
uCREA	f.30510	Creatinine (U)	Urinary creatinine	0.906251	3613.34
uK	f.30520	K (U)	Urinary potassium	0.923954	22.2672
uNA	f.30530	Na (U)	Urinary sodium	0.958204	29.0523
sACACE.nmr	f.23476	AcAce	Acetoacetate	0.809017	0.00429365
sACE.nmr	f.23475	Acetate	Acetate	0.507641	0.00365752
sACETN.nmr	f.23477	Acetone	Acetone	1.06262	0.00211561
sALA.nmr	f.23460	Alanine	Alanine	0.97404	0.0518684
sALB.nmr	f.23479	Albumin	Albumin	0.988705	2.08178
sAPOA1.nmr	f.23440	ApoA1	Apolipoprotein A-I	0.99044	0.159928
sAPOB.nmr	f.23439	ApoB	Apolipoprotein B	1.02243	0.133824
sBCAA.nmr	f.23464	BCAA	Branched-chain AA	1.01997	0.0518356
sBOHBUT.nmr	f.23474	3HBut	3-hydroxybutyrate	1.27488	0.0170422
sCHOL.nmr	f.23400	Cholesterol	Total cholesterol	1.01245	0.621265
sCIT.nmr	f.23473	Citrate	Citrate	0.959416	0.00843129
sCREA.nmr	f.23478	Creatinine	Creatinine	1.0063	0.00856001
sDHA.nmr	f.23450	DHA	Docosahexoenic acid	1.02235	0.048417
sESTC.nmr	f.23415	Esterified C	Esterified cholesterol	1.01184	0.446859
sFAW3.nmr	f.23444	Omega3 FA	Omega-3 fatty acids	1.01422	0.132453
sFAW6.nmr	f.23445	Omega6 FA	Omega-6 fatty acids	1.00251	0.446232
sFREEC.nmr	f.23419	Free C	Free cholesterol	1.01406	0.178442
sGLN.nmr	f.23461	Glutamine	Glutamine	0.94063	0.0548958
sGLUC.nmr	f.23470	Glucose	Glucose	0.808168	0.458765
sGLY.nmr	f.23462	Glycine	Glycine	0.994421	0.0352835
sGP.nmr	f.23480	GlycA	Glycopr. acetyls	0.994462	0.0781419
sHDL_CE.nmr	f.23418	HDL-CE	HDL esterified cholesterol	0.974587	0.169508
sHDL_D.nmr	f.23433	HDL diameter	HDL diameter	0.997075	0.132641
sHDL_FC.nmr	f.23422	HDL-FC	HDL free cholesterol	0.981713	0.0462912
sHDL_L.nmr	f.23426	HDL-L	HDL lipids	0.982904	0.418976
sHDL_P.nmr	f.23430	HDL particles	HDL particle concentration	0.995471	0.00159745
sHDL_PL.nmr	f.23414	HDL-PL	HDL phospholipids	0.983871	0.20985
sHDL_TG.nmr	f.23410	HDL-TG	HDL triglycerides	1.03676	0.02936
sHDLC.nmr	f.23406	HDL-C	HDL cholesterol	0.976228	0.213465
sHIS.nmr	f.23463	Histidine	Histidine	0.976148	0.00682432
sIDL_C.nmr	f.23526	IDL-C	IDL cholesterol	1.02676	0.142833
sIDL_CE.nmr	f.23527	IDL-CE	IDL esterified cholesterol	1.02907	0.106155
sIDL_FC.nmr	f.23528	IDL-FC	IDL free cholesterol	1.02039	0.0375474
sIDL_L.nmr	f.23524	IDL-L	IDL lipids	1.02589	0.192015
sIDL_P.nmr	f.23523	IDL particles	IDL particle concentration	1.03264	5.12851e-05
sIDL_PL.nmr	f.23525	IDL-PL	IDL phospholipids	1.02408	0.0436341
sIDL_TG.nmr	f.23529	IDL-TG	IDL triglycerides	1.01995	0.0157994
sILE.nmr	f.23465	Isoleucine	Isoleucine	1.0159	0.0101713
sL_HDL_C.nmr	f.23561	L-HDL-C	Large HDL cholesterol	0.908905	0.101156
sL_HDL_CE.nmr	f.23562	L-HDL-CE	Large HDL esterified cholesterol	0.907449	0.0793497
sL_HDL_FC.nmr	f.23563	L-HDL-FC	Large HDL free cholesterol	0.901501	0.022231
sL_HDL_L.nmr	f.23559	L-HDL-L	Large HDL lipids	0.944648	0.196459
sL_HDL_P.nmr	f.23558	L-HDL particles	Large HDL particle concentration	0.940825	0.000465327
sL_HDL_PL.nmr	f.23560	L-HDL-PL	Large HDL phospholipids	0.94896	0.0943235
sL_HDL_TG.nmr	f.23564	L-HDL-TG	Large HDL triglycerides	0.979395	0.00748758
sL_LDL_C.nmr	f.23533	L-LDL-C	Large LDL cholesterol	1.02862	0.187619
sL_LDL_CE.nmr	f.23534	L-LDL-CE	Large LDL esterified cholesterol	1.02916	0.138098
sL_LDL_FC.nmr	f.23535	L-LDL-FC	Large LDL free cholesterol	1.02712	0.051052
sL_LDL_L.nmr	f.23531	L-LDL-L	Large LDL lipids	1.02778	0.250454
sL_LDL_P.nmr	f.23530	L-LDL particles	Large LDL particle concentration	1.02001	0.00011774
sL_LDL_PL.nmr	f.23532	L-LDL-PL	Large LDL phospholipids	1.02706	0.0551516
sL_LDL_TG.nmr	f.23536	L-LDL-TG	Large LDL triglycerides	1.02113	0.015228
sL_VLDL_C.nmr	f.23498	L-VLDL-C	Large VLDL cholesterol	1.04203	0.0329586
sL_VLDL_CE.nmr	f.23499	L-VLDL-CE	Large VLDL esterified cholesterol	1.04475	0.0160781
sL_VLDL_FC.nmr	f.23500	L-VLDL-FC	Large VLDL free cholesterol	1.08073	0.0171398
sL_VLDL_L.nmr	f.23496	L-VLDL-L	Large VLDL lipids	1.02508	0.120457
sL_VLDL_P.nmr	f.23495	L-VLDL particles	Large VLDL particle concentration	1.02812	3.75913e-06
sL_VLDL_PL.nmr	f.23497	L-VLDL-PL	Large VLDL phospholipids	1.32898	0.026999
sL_VLDL_TG.nmr	f.23501	L-VLDL-TG	Large VLDL triglycerides	0.994914	0.0612063
sLA.nmr	f.23449	LA	Linoleic acid	1.01063	0.443942
sLAC.nmr	f.23471	Lactate	Lactate	1.50392	0.703502
sLDL_CE.nmr	f.23417	LDL-CE	LDL esterified cholesterol	1.02668	0.21421
sLDL_D.nmr	f.23432	LDL diameter	LDL diameter	1.00012	0.0592175
sLDL_FC.nmr	f.23421	LDL-FC	LDL free cholesterol	1.02643	0.0799603
sLDL_L.nmr	f.23425	LDL-L	LDL lipids	1.02597	0.398101
sLDL_P.nmr	f.23429	LDL particles	LDL particle concentration	1.01965	0.000187775
sLDL_PL.nmr	f.23413	LDL-PL	LDL phospholipids	1.02519	0.0939389
sLDL_TG.nmr	f.23409	LDL-TG	LDL triglycerides	1.02012	0.0239848
sLDL.frwald.nmr	f.23404	LDL.frwald	Friedewald LDL	1.02991	0.48761
sLDLC.nmr	f.23405	LDL-C	LDL cholesterol	1.0266	0.291313
sLEU.nmr	f.23466	Leucine	Leucine	1.05806	0.0169043
sLIPO_L.nmr	f.23423	LIPO-L	Total lipoprotein lipids	1.00977	1.08403
sLIPO_P.nmr	f.23427	Lipoparticles	Total lipoprotein particle concentration	0.998414	0.00166796
sM_HDL_C.nmr	f.23568	M-HDL-C	Medium HDL cholesterol	0.98184	0.082555
sM_HDL_CE.nmr	f.23569	M-HDL-CE	Medium HDL esterified cholesterol	0.981453	0.0666348
sM_HDL_FC.nmr	f.23570	M-HDL-FC	Medium HDL free cholesterol	0.98354	0.0163698
sM_HDL_L.nmr	f.23566	M-HDL-L	Medium HDL lipids	0.988868	0.149224
sM_HDL_P.nmr	f.23565	M-HDL particles	Medium HDL particle concentration	0.986376	0.00061717
sM_HDL_PL.nmr	f.23567	M-HDL-PL	Medium HDL phospholipids	0.990738	0.066035
sM_HDL_TG.nmr	f.23571	M-HDL-TG	Medium HDL triglycerides	1.0448	0.0119413
sM_LDL_C.nmr	f.23540	M-LDL-C	Medium LDL cholesterol	1.02526	0.078669
sM_LDL_CE.nmr	f.23541	M-LDL-CE	Medium LDL esterified cholesterol	1.02395	0.0585219
sM_LDL_FC.nmr	f.23542	M-LDL-FC	Medium LDL free cholesterol	1.02919	0.0214834
sM_LDL_L.nmr	f.23538	M-LDL-L	Medium LDL lipids	1.02598	0.110423
sM_LDL_P.nmr	f.23537	M-LDL particles	Medium LDL particle concentration	1.02159	5.0548e-05
sM_LDL_PL.nmr	f.23539	M-LDL-PL	Medium LDL phospholipids	1.02894	0.0282079
sM_LDL_TG.nmr	f.23543	M-LDL-TG	Medium LDL triglycerides	1.01874	0.00588252
sM_VLDL_C.nmr	f.23505	M-VLDL-C	Medium VLDL cholesterol	1.02186	0.0441678
sM_VLDL_CE.nmr	f.23506	M-VLDL-CE	Medium VLDL esterified cholesterol	0.959966	0.0256487
sM_VLDL_FC.nmr	f.23507	M-VLDL-FC	Medium VLDL free cholesterol	1.01828	0.0197831
sM_VLDL_L.nmr	f.23503	M-VLDL-L	Medium VLDL lipids	1.01922	0.139946
sM_VLDL_P.nmr	f.23502	M-VLDL particles	Medium VLDL particle concentration	1.0194	8.28402e-06
sM_VLDL_PL.nmr	f.23504	M-VLDL-PL	Medium VLDL phospholipids	1.02358	0.0321581
sM_VLDL_TG.nmr	f.23508	M-VLDL-TG	Medium VLDL triglycerides	1.01456	0.0789603
sMUFA.nmr	f.23447	MUFA	Monounsat. fatty acids	0.996429	0.4975
sNONHDL_C.nmr	f.23401	NonHDL-C	Non-HDL cholesterol	1.02709	0.560206
sPC.nmr	f.23437	PC	Phosphatidylcholine	1.00513	0.247852
sPHE.nmr	f.23468	Phenylalanine	Phenylalanine	1.03674	0.00659339
sPUFA.nmr	f.23446	PUFA	Polyunsat. fatty acids	1.00481	0.526612
sPYR.nmr	f.23472	Pyruvate	Pyruvate	1.43746	0.0166849
sREMNANT_C.nmr	f.23402	Remnant C	Remnant lipoprotein cholesterol	1.0278	0.279845
sS_HDL_C.nmr	f.23575	S-HDL-C	Small HDL cholesterol	1.0083	0.0401136
sS_HDL_CE.nmr	f.23576	S-HDL-CE	Small HDL esterified cholesterol	1.0081	0.0310035
sS_HDL_FC.nmr	f.23577	S-HDL-FC	Small HDL free cholesterol	1.00846	0.0106194
sS_HDL_L.nmr	f.23573	S-HDL-L	Small HDL lipids	1.00886	0.102949
sS_HDL_P.nmr	f.23572	S-HDL particles	Small HDL particle concentration	1.00988	0.000854441
sS_HDL_PL.nmr	f.23574	S-HDL-PL	Small HDL phospholipids	1.00658	0.0603214
sS_HDL_TG.nmr	f.23578	S-HDL-TG	Small HDL triglycerides	1.04809	0.0112845
sS_LDL_C.nmr	f.23547	S-LDL-C	Small LDL cholesterol	1.01925	0.0295725
sS_LDL_CE.nmr	f.23548	S-LDL-CE	Small LDL esterified cholesterol	1.01999	0.02203
sS_LDL_FC.nmr	f.23549	S-LDL-FC	Small LDL free cholesterol	1.01958	0.00829399
sS_LDL_L.nmr	f.23545	S-LDL-L	Small LDL lipids	1.01686	0.0434599
sS_LDL_P.nmr	f.23544	S-LDLparticles	Small LDL particle concentration	1.01543	2.49415e-05
sS_LDL_PL.nmr	f.23546	S-LDL-PL	Small LDL phospholipids	1.01132	0.0123761
sS_LDL_TG.nmr	f.23550	S-LDL-TG	Small LDL triglycerides	0.95012	0.00324477
sS_VLDL_C.nmr	f.23512	S-VLDL-C	Small VLDL cholesterol	1.03715	0.0344188
sS_VLDL_CE.nmr	f.23513	S-VLDL-CE	Small VLDL esterified cholesterol	1.04298	0.0220771
sS_VLDL_FC.nmr	f.23514	S-VLDL-FC	Small VLDL free cholesterol	1.02841	0.0125705
sS_VLDL_L.nmr	f.23510	S-VLDL-L	Small VLDL lipids	1.02466	0.0881216
sS_VLDL_P.nmr	f.23509	S-VLDL particles	Small VLDL particle concentration	1.02119	8.7317e-06
sS_VLDL_PL.nmr	f.23511	S-VLDL-PL	Small VLDL phospholipids	1.0264	0.0201238
sS_VLDL_TG.nmr	f.23515	S-VLDL-TG	Small VLDL triglycerides	1.00988	0.0405795
sSFA.nmr	f.23448	SFA	Saturated fatty acids	1.00369	0.58183
sSM.nmr	f.23438	Sphingomyelin	Sphingomyelin	0.998446	0.0477709
sTG.nmr	f.23407	Triglycerides	Total triglycerides	1.0144	0.366031
sTOTCHO.nmr	f.23436	Cholines	Total cholines	1.00098	0.271905
sTOTFA.nmr	f.23442	Fatty acids	Total fatty acids	1.00267	1.52544
sTOTPG.nmr	f.23434	Phosphoglyc.	Total phosphoglycerides	1.0005	0.262731
sTOTPL.nmr	f.23411	Phospholipids	Total phospholipids	1.00364	0.312909
sTYR.nmr	f.23469	Tyrosine	Tyrosine	1.03155	0.0089194
sUNSAT.nmr	f.23443	Unsaturation	Degree of unsaturation	0.999878	0.0509461
sVAL.nmr	f.23467	Valine	Valine	1.0037	0.0270786
sVLDL_C.nmr	f.23403	VLDL-C	VLDL cholesterol	1.03055	0.16648
sVLDL_CE.nmr	f.23416	VLDL-CE	VLDL esterified cholesterol	1.03432	0.0965387
sVLDL_D.nmr	f.23431	VLDL diameter	VLDL diameter	0.999533	0.91475
sVLDL_FC.nmr	f.23420	VLDL-CE	VLDL free cholesterol	1.025	0.0722609
sVLDL_L.nmr	f.23424	VLDL-L	VLDL lipids	1.02114	0.57457
sVLDL_P.nmr	f.23428	VLDL particles	VLDL particle concentration	1.02319	2.97826e-05
sVLDL_PL.nmr	f.23412	VLDL-PL	VLDL phospholipids	1.02535	0.121332
sVLDL_TG.nmr	f.23408	VLDL-TG	VLDL triglycerides	1.01108	0.313108
sXL_HDL_C.nmr	f.23554	XL-HDL-C	Extra large HDL cholesterol	0.936492	0.0187941
sXL_HDL_CE.nmr	f.23555	XL-HDL-CE	Extra large HDL esterified cholesterol	0.937124	0.0151898
sXL_HDL_FC.nmr	f.23556	XL-HDL-FC	Extra large HDL free cholesterol	0.982562	0.00394569
sXL_HDL_L.nmr	f.23552	XL-HDL-L	Extra large HDL lipids	0.944639	0.0426169
sXL_HDL_P.nmr	f.23551	XL-HDL particles	Extra large HDL particle concentration	0.95879	5.08966e-05
sXL_HDL_PL.nmr	f.23553	XL-HDL-PL	Extra large HDL phospholipids	0.963618	0.0239816
sXL_HDL_TG.nmr	f.23557	XL-HDL-TG	Extra large HDL triglycerides	0.013406	0.000598231
sXL_VLDL_C.nmr	f.23491	XL-VLDL-C	Extra large VLDL cholesterol	1.05114	0.0195011
sXL_VLDL_CE.nmr	f.23492	XL-VLDL-CE	Extra large VLDL esterified cholesterol	0.997031	0.010049
sXL_VLDL_FC.nmr	f.23493	XL-VLDL-FC	Extra large VLDL free cholesterol	0.429968	0.00964453
sXL_VLDL_L.nmr	f.23489	XL-VLDL-L	Extra large VLDL lipids	1.05569	0.0875033
sXL_VLDL_P.nmr	f.23488	XL-VLDL particles	Extra large VLDL particle concentration	1.06373	1.49826e-06
sXL_VLDL_PL.nmr	f.23490	XL-VLDL-PL	Extra large VLDL phospholipids	1.14329	0.0172395
sXL_VLDL_TG.nmr	f.23494	XL-VLDL-TG	Extra large VLDL triglycerides	1.20451	0.0513181
sXS_VLDL_C.nmr	f.23519	XS-VLDL-C	Extra small VLDL cholesterol	1.02783	0.0327464
sXS_VLDL_CE.nmr	f.23520	XS-VLDL-CE	Extra small VLDL esterified cholesterol	1.03153	0.0234096
sXS_VLDL_FC.nmr	f.23521	XS-VLDL-FC	Extra small VLDL free cholesterol	1.01972	0.0097051
sXS_VLDL_L.nmr	f.23517	XS-VLDL-L	Extra small VLDL lipids	1.02344	0.058008
sXS_VLDL_P.nmr	f.23516	XS-VLDL particles	Extra small VLDL particle concentration	1.02882	8.98493e-06
sXS_VLDL_PL.nmr	f.23518	XS-VLDL-PL	Extra small VLDL phospholipids	1.02032	0.0170439
sXS_VLDL_TG.nmr	f.23522	XS-VLDL-TG	Extra small VLDL triglycerides	1.01483	0.0130938
sXXL_VLDL_C.nmr	f.23484	XXL-VLDL-C	Extremely large VLDL cholesterol	0.918115	0.0265932
sXXL_VLDL_CE.nmr	f.23485	XXL-VLDL-CE	Extremely large VLDL esterified cholesterol	0.306273	0.0150185
sXXL_VLDL_FC.nmr	f.23486	XXL-VLDL-FC	Extremely large VLDL free cholesterol	0.722892	0.0151968
sXXL_VLDL_L.nmr	f.23482	XXL-VLDL-L	Extremely large VLDL lipids	0.984577	0.117868
sXXL_VLDL_P.nmr	f.23481	XXL-VLDL particles	Extremely large VLDL particle concentration	1.0508	8.82938e-07
sXXL_VLDL_PL.nmr	f.23483	XXL-VLDL-PL	Extremely large VLDL phospholipids	0.866281	0.0228229
sXXL_VLDL_TG.nmr	f.23487	XXL-VLDL-TG	Extremely large VLDL triglycerides	0.832919	0.0721056
sSFA.FA.nmr	f.23455	SFA/FA	Ratio of saturated fatty acids	NA	1.20428
sMUFA.FA.nmr	f.23454	MUFA/FA	Mono-unsat. FA ratio	NA	1.7692
sPUFA.FA.nmr	f.23453	PUFA/FA	Polyunsat. FA ratio	NA	2.36481
sLA.FA.nmr	f.23456	LA/FA	Linoleic fatty acid ratio	NA	2.24115
sFAW6.FA.nmr	f.23452	Omega6/FA	Omega-6 FA ratio	NA	2.29926
sDHA.FA.nmr	f.23457	DHA/FA	Docosahexaenoic FA ratio	NA	0.396205
sFAW3.FA.nmr	f.23451	Omega3/FA	Omega-3 FA ratio	NA	0.899466

## Sheet: Table S2 PCA
Alanine aminotransferase
Alkaline phosphatase
C-reactive protein
Cystatin C
Degree of unsaturation
Diastolic blood pressure
Docosahexoenic acid
Gamma glutamyltransferase
Glycated haemoglobin A1c
Glycopr. acetyls
Insulin-like growth factor 1
Large HDL esterified cholesterol
Medium HDL cholesterol
Pulse pressure
Sex-hormone binding globulin
Triglycerides
Tyrosine
Urate
Urea
Urinary creatinine
Urinary sodium
Valine

## Sheet: Table S3 Initial
VARIABLE	SUBGROUP	LABEL	N	MEAN	SD	MEDIAN	MAD	Q025	Q250	Q750	Q975	TYPE	P.chisq	P.t	P.anova
MALE	NA	NA	10104	0.5	NA	NA	NA	NA	NA	NA	NA	binary	1	NA	NA
MALE	Gain	1	3368	0.5	NA	NA	NA	NA	NA	NA	NA	binary	1	NA	NA
MALE	Loss	2	3368	0.5	NA	NA	NA	NA	NA	NA	NA	binary	1	NA	NA
MALE	Stable	3	3368	0.5	NA	NA	NA	NA	NA	NA	NA	binary	1	NA	NA
HEIGHT	NA	NA	10104	169.24	9.01148	169	7	153	162	176	187	real	NA	NA	0.600423
HEIGHT	Gain	1	3368	169.173	8.93015	169	7	153	162	176	186	real	NA	0.774166	NA
HEIGHT	Loss	2	3368	169.351	8.98242	169	7	153.588	162	176	186.412	real	NA	0.488638	NA
HEIGHT	Stable	3	3368	169.196	9.1224	169	7	153	163	176	187	real	NA	1	NA
WEIGHT	NA	NA	10104	76.4301	14.4053	75.2	9.8	53.2	65.8	85.525	107.142	real	NA	NA	0.0253098
WEIGHT	Gain	1	3368	76.2311	14.3889	75.1	9.7	53.4	65.6	85.1	107.782	real	NA	1	NA
WEIGHT	Loss	2	3368	76.8836	14.2126	75.7	9.9	53.2175	66.2	86.4	107.282	real	NA	0.0251095	NA
WEIGHT	Stable	3	3368	76.1756	14.6053	74.9	9.85	53.1	65.5	85.325	106.4	real	NA	0.831137	NA
WAIST	NA	NA	10103	88.1256	12.4946	88	9	67	79	96	114	real	NA	NA	0.128175
WAIST	Gain	1	3368	87.9938	12.4095	88	9	67	79	96	114	real	NA	1	NA
WAIST	Loss	2	3368	88.4436	12.4122	88	9	67	79	97	113	real	NA	0.112259	NA
WAIST	Stable	3	3367	87.9393	12.658	87	9	67	78	96	114	real	NA	0.762607	NA
HIP	NA	NA	10104	101.808	7.95782	101	5	89	97	106	120	real	NA	NA	0.0637547
HIP	Gain	1	3368	101.669	7.93038	101	5	89	96	106	120	real	NA	0.683387	NA
HIP	Loss	2	3368	101.992	7.81697	101	5	89	97	106	121	real	NA	0.0711095	NA
HIP	Stable	3	3368	101.762	8.12201	101	5	89	96	106	120	real	NA	1	NA
AGE	NA	NA	10104	57.9554	6.91776	59.0992	4.70756	43.0624	53.3348	63.2207	68.9348	real	NA	NA	0.3927
AGE	Gain	1	3368	57.786	7.07417	59.106	4.95619	43.0264	52.7583	63.2556	69.0199	real	NA	0.202572	NA
AGE	Loss	2	3368	58.0357	6.93341	59.0978	4.70209	42.9904	53.5323	63.2446	68.9661	real	NA	1	NA
AGE	Stable	3	3368	58.0444	6.74057	59.0992	4.50137	43.2417	53.7898	63.1448	68.8044	real	NA	0.796231	NA
BMI	NA	NA	10104	26.6004	4.12815	26.0384	2.46483	20.1028	23.7562	28.7622	36.3055	real	NA	NA	0.0185765
BMI	Gain	1	3368	26.5536	4.13553	25.9406	2.48482	20.1562	23.7334	28.7539	36.4935	real	NA	1	NA
BMI	Loss	2	3368	26.7204	4.02649	26.2251	2.43466	20.236	23.9183	28.8657	36.0278	real	NA	0.0284136	NA
BMI	Stable	3	3368	26.5273	4.21874	25.9199	2.49533	19.9996	23.642	28.7016	36.561	real	NA	0.649425	NA
WHR	NA	NA	10103	0.863996	0.0873412	0.866667	0.0660256	0.704082	0.796117	0.928571	1.02775	real	NA	NA	0.359267
WHR	Gain	1	3368	0.863986	0.0878419	0.866025	0.0673079	0.706522	0.795864	0.930693	1.02995	real	NA	1	NA
WHR	Loss	2	3368	0.865428	0.0860633	0.869103	0.064859	0.70485	0.8	0.929868	1.01997	real	NA	0.534311	NA
WHR	Stable	3	3367	0.862575	0.0881071	0.865385	0.0653846	0.70297	0.794118	0.926121	1.02853	real	NA	0.422066	NA
DBP	NA	NA	9874	81.639	9.4945	81	6.5	64	75	87.875	101.5	real	NA	NA	0.0425581
DBP	Gain	1	3297	81.2941	9.27932	81	6	64	75	87.5	100	real	NA	0.0760364	NA
DBP	Loss	2	3294	81.8913	9.50059	81.5	6.5	64	75	88	102	real	NA	0.518267	NA
DBP	Stable	3	3283	81.7321	9.69275	81.5	6.5	64	75	88	102	real	NA	1	NA
SBP	NA	NA	9874	137.779	17.2986	136.5	11.5	108	125.5	148.5	175	real	NA	NA	0.105185
SBP	Gain	1	3297	137.283	17.0526	136	11.5	107.5	125	148	175	real	NA	0.212632	NA
SBP	Loss	2	3294	138.167	17.1465	136.5	11.5	108.5	126	149	174.5	real	NA	0.3959	NA
SBP	Stable	3	3283	137.889	17.6847	137	12	107	125	149	175	real	NA	1	NA
PULSE	NA	NA	9874	67.7339	10.7742	67	7	49	60.5	74	91.5	real	NA	NA	0.654272
PULSE	Gain	1	3297	67.8022	10.9074	67	7	48.5	60.5	74	93	real	NA	0.901111	NA
PULSE	Loss	2	3294	67.7702	10.5967	67	7	49.5	60.5	74	91	real	NA	1	NA
PULSE	Stable	3	3283	67.629	10.8187	66.5	7	49.5	60	74	91	real	NA	0.393753	NA
PP	NA	NA	9874	56.1404	12.7233	54.5	8	36	47	63.5	85.5	real	NA	NA	0.56274
PP	Gain	1	3297	55.9888	12.6495	54	7.5	35.5	47	63	85.8	real	NA	0.755466	NA
PP	Loss	2	3294	56.2755	12.5001	54.5	8	36.5	47.5	63.5	85.5	real	NA	0.466363	NA
PP	Stable	3	3283	56.157	13.0179	54.5	8	35	47	63.5	85.5	real	NA	1	NA
sALP	NA	NA	10101	81.8009	22.6287	79	13.5	46.4	66.5	93.7	132.25	real	NA	NA	0.502881
sALP	Gain	1	3368	81.4407	22.455	79.1	13.6	46.3	65.9	93.2	131.23	real	NA	0.263612	NA
sALP	Loss	2	3366	81.9518	22.263	79.1	13.45	47.7	66.8	94.1	130.787	real	NA	1	NA
sALP	Stable	3	3367	82.0102	23.1605	78.9	13.5	45.9	66.6	94	134.185	real	NA	0.809053	NA
sCA	NA	NA	10103	2.3712	0.0910579	2.367	0.057	2.204	2.312	2.4265	2.557	real	NA	NA	0.359603
sCA	Gain	1	3367	2.37267	0.0892765	2.368	0.057	2.21115	2.314	2.428	2.552	real	NA	0.409443	NA
sCA	Loss	2	3368	2.3697	0.09128	2.365	0.058	2.19718	2.31	2.425	2.55782	real	NA	0.5485	NA
sCA	Stable	3	3368	2.37121	0.092589	2.365	0.057	2.205	2.312	2.426	2.56265	real	NA	1	NA
sVITD	NA	NA	9747	49.7152	20.4766	48.4	14.4	16.8	34	62.9	92.8	real	NA	NA	0.00176218
sVITD	Gain	1	3256	50.4058	20.9208	49.1	14.7	16.8	34.3	63.7	95.7625	real	NA	0.711339	NA
sVITD	Loss	2	3256	48.5082	19.4534	47.15	14.05	17.3	33.575	61.5	89.4625	real	NA	0.00375154	NA
sVITD	Stable	3	3235	50.2348	20.9749	49.1	14.8	16.585	34.1	63.6	93.6	real	NA	1	NA
sGLUC	NA	NA	10104	4.99856	0.994811	4.877	0.338	3.803	4.552	5.23025	6.87737	real	NA	NA	0.424471
sGLUC	Gain	1	3368	4.97966	1.02412	4.859	0.3455	3.79305	4.53775	5.22625	6.67025	real	NA	0.258441	NA
sGLUC	Loss	2	3368	4.99777	0.930627	4.8905	0.3345	3.7771	4.55675	5.225	6.82247	real	NA	1	NA
sGLUC	Stable	3	3368	5.01825	1.02659	4.88	0.337	3.81535	4.56275	5.24125	7.1471	real	NA	0.986028	NA
sHBA1C	NA	NA	9526	35.4686	5.02099	35	2.3	28.3	32.7	37.4	46	real	NA	NA	0.859022
sHBA1C	Gain	1	3156	35.434	5.07002	35	2.3	28.5	32.8	37.3	45.1125	real	NA	0.636007	NA
sHBA1C	Loss	2	3190	35.4579	4.82031	35.1	2.3	28.3	32.7	37.375	45.6825	real	NA	1	NA
sHBA1C	Stable	3	3180	35.5138	5.16847	35	2.4	27.9	32.7	37.5	46.4	real	NA	0.980044	NA
sESTRA	NA	NA	9422	210.309	164.136	175	0	175	175	175	629.273	real	NA	NA	0.527692
sESTRA	Gain	1	3122	214.06	170.609	175	0	175	175	175	674.278	real	NA	0.537026	NA
sESTRA	Loss	2	3164	211.839	175.573	175	0	175	175	175	655.407	real	NA	1	NA
sESTRA	Stable	3	3136	205.032	144.348	175	0	175	175	175	544.013	real	NA	0.608667	NA
sTESTO	NA	NA	10032	6.59226	6.18242	4.071	3.721	0.35	0.874	11.914	18.6219	real	NA	NA	0.304464
sTESTO	Gain	1	3345	6.65921	6.24004	4.06	3.71	0.35	0.903	12.027	18.9	real	NA	0.24583	NA
sTESTO	Loss	2	3348	6.55584	6.16104	3.5415	3.1915	0.35	0.85275	11.8863	18.3962	real	NA	0.760102	NA
sTESTO	Stable	3	3339	6.5617	6.14705	4.468	4.118	0.35	0.868	11.8265	18.6077	real	NA	1	NA
sSHBG	NA	NA	10034	52.0442	27.6448	45.975	14.505	17.7682	33.2825	63.82	120.127	real	NA	NA	0.0460284
sSHBG	Gain	1	3342	52.6621	27.8148	46.745	14.875	17.9915	33.4875	64.88	120.381	real	NA	0.483333	NA
sSHBG	Loss	2	3347	52.2079	27.8312	45.92	14.04	18.0195	33.94	63.565	120.26	real	NA	1	NA
sSHBG	Stable	3	3345	51.2632	27.2745	45.24	14.5	17.498	32.52	63.38	119.41	real	NA	0.08709	NA
sIGF1	NA	NA	10035	21.5906	5.39158	21.446	3.477	11.9906	17.8635	24.8405	32.8274	real	NA	NA	0.107035
sIGF1	Gain	1	3345	21.7236	5.25246	21.591	3.433	12.201	18.117	24.96	32.6316	real	NA	0.0612411	NA
sIGF1	Loss	2	3352	21.5235	5.43204	21.4375	3.4775	11.7858	17.797	24.7688	32.8522	real	NA	0.924153	NA
sIGF1	Stable	3	3338	21.5248	5.48672	21.318	3.5495	11.8255	17.7123	24.8	33.065	real	NA	1	NA
sCRP	NA	NA	10093	2.11708	3.69908	1.13	0.66	0.2	0.59	2.21	10.574	real	NA	NA	0.959269
sCRP	Gain	1	3363	2.13049	3.67979	1.11	0.65	0.2	0.59	2.21	10.844	real	NA	1	NA
sCRP	Loss	2	3366	1.96958	2.91331	1.15	0.65	0.2	0.6	2.17	9.875	real	NA	0.841859	NA
sCRP	Stable	3	3364	2.25127	4.35806	1.15	0.69	0.19	0.58	2.25	11.517	real	NA	0.781726	NA
sRF	NA	NA	10087	11.7325	10.089	10	0	10	10	10	29.485	real	NA	NA	0.945624
sRF	Gain	1	3365	11.7164	9.822	10	0	10	10	10	29.68	real	NA	1	NA
sRF	Loss	2	3360	11.7915	10.417	10	0	10	10	10	30.005	real	NA	0.796082	NA
sRF	Stable	3	3362	11.6898	10.0221	10	0	10	10	10	27.58	real	NA	0.754874	NA
uALB	NA	NA	9928	10.8305	35.5941	6.7	0	6.7	6.7	6.8	32.9825	real	NA	NA	0.00380887
uALB	Gain	1	3304	10.8598	36.2181	6.7	0	6.7	6.7	7.2	31.6275	real	NA	1	NA
uALB	Loss	2	3309	11.0153	39.7284	6.7	0	6.7	6.7	6.7	32.86	real	NA	0.000894426	NA
uALB	Stable	3	3315	10.617	30.2014	6.7	0	6.7	6.7	6.9	33.515	real	NA	0.189814	NA
uCREA	NA	NA	9928	8358.16	5379.57	7040	3316	1840.35	4173.25	11285	21428.8	real	NA	NA	0.000250673
uCREA	Gain	1	3304	8648.46	5471.92	7448.5	3491.5	1897.58	4361	11667.2	21805.1	real	NA	0.0194992	NA
uCREA	Loss	2	3309	8122.43	5353.15	6682	3120	1805.4	4053	10880	20824.4	real	NA	0.0836065	NA
uCREA	Stable	3	3315	8304.11	5300.85	6937	3276	1853.6	4166.5	11277	21704.7	real	NA	1	NA
sCYSTC	NA	NA	10097	0.884718	0.129663	0.872	0.078	0.67	0.798	0.955	1.166	real	NA	NA	0.844221
sCYSTC	Gain	1	3368	0.88643	0.133146	0.874	0.081	0.664	0.796	0.95725	1.17465	real	NA	0.602199	NA
sCYSTC	Loss	2	3366	0.883686	0.126614	0.873	0.076	0.673125	0.799	0.951	1.158	real	NA	0.965379	NA
sCYSTC	Stable	3	3363	0.884036	0.129166	0.869	0.077	0.672	0.7985	0.954	1.167	real	NA	1	NA
sCREA	NA	NA	10096	72.5778	14.2314	71.5	9.8	49.1	62.1	81.8	102.8	real	NA	NA	0.72773
sCREA	Gain	1	3364	72.5743	14.1043	71.6	10	49.4075	62	81.9	102.485	real	NA	1	NA
sCREA	Loss	2	3366	72.5014	14.446	71.55	9.65	48.9	61.9	81.475	103.6	real	NA	0.602389	NA
sCREA	Stable	3	3366	72.6578	14.1452	71.25	9.55	49	62.2	81.8	102.688	real	NA	0.793734	NA
sPHOS	NA	NA	10085	1.15761	0.157227	1.161	0.105	0.838	1.056	1.265	1.456	real	NA	NA	0.850038
sPHOS	Gain	1	3365	1.15703	0.157355	1.16	0.104	0.835	1.055	1.264	1.455	real	NA	1	NA
sPHOS	Loss	2	3360	1.15919	0.157136	1.1605	0.1045	0.844	1.058	1.266	1.45903	real	NA	0.654237	NA
sPHOS	Stable	3	3360	1.15662	0.157223	1.162	0.105	0.835975	1.05375	1.26325	1.455	real	NA	0.935146	NA
sUA	NA	NA	10095	306.446	76.8162	301.7	52.8	171.97	250.7	356.4	468.265	real	NA	NA	0.404779
sUA	Gain	1	3365	305.653	77.5692	301.1	54	173.13	248.6	356.7	470.24	real	NA	0.645896	NA
sUA	Loss	2	3366	306.027	75.6162	301.05	50.35	172.613	252.2	352.7	467.675	real	NA	1	NA
sUA	Stable	3	3364	307.658	77.2574	302.35	53.3	170.8	252.075	359.025	464.562	real	NA	0.384011	NA
sUREA	NA	NA	10098	5.44173	1.25607	5.34	0.79	3.3	4.59	6.16	8.17575	real	NA	NA	0.120425
sUREA	Gain	1	3367	5.45982	1.28462	5.35	0.83	3.24	4.57	6.215	8.2285	real	NA	0.87565	NA
sUREA	Loss	2	3365	5.40975	1.26281	5.3	0.79	3.32	4.55	6.13	8.14	real	NA	0.0599314	NA
sUREA	Stable	3	3366	5.45561	1.21966	5.375	0.755	3.4	4.63	6.14	8.1	real	NA	1	NA
uK	NA	NA	9928	62.5388	33.7111	56	21.6	16.3	36.8	82.2	141.982	real	NA	NA	0.00159571
uK	Gain	1	3304	63.9327	33.9117	57.9	22.4	16.7	37.5	84.2	141.542	real	NA	0.0911223	NA
uK	Loss	2	3309	61.079	33.2636	54.4	20.8	15.3	36.3	79.8	140.42	real	NA	0.0574727	NA
uK	Stable	3	3315	62.6066	33.9037	55.6	21.7	17.1	36.7	82.5	143.4	real	NA	1	NA
uNA	NA	NA	9928	73.7356	42.8212	64.2	27	17.2175	40.8	98.3	175.7	real	NA	NA	0.00167712
uNA	Gain	1	3304	75.5671	43.1941	66.8	27.85	17.1	42.6	100.6	176.385	real	NA	0.0313794	NA
uNA	Loss	2	3309	72.4105	43.3611	62.6	26.3	16.97	39.4	95.8	178.7	real	NA	0.158764	NA
uNA	Stable	3	3315	73.2328	41.845	63.5	27	18.1	40.6	97.95	170.03	real	NA	1	NA
sCHOL	NA	NA	10103	5.70337	1.0818	5.665	0.719	3.66465	4.965	6.403	7.9548	real	NA	NA	0.117975
sCHOL	Gain	1	3367	5.67451	1.06304	5.639	0.695	3.7043	4.955	6.35	7.87685	real	NA	0.228385	NA
sCHOL	Loss	2	3368	5.7281	1.07798	5.701	0.738	3.7264	4.97	6.4455	7.94682	real	NA	0.395702	NA
sCHOL	Stable	3	3368	5.70749	1.10364	5.6625	0.72	3.58157	4.966	6.413	7.9963	real	NA	1	NA
sLDLC	NA	NA	10078	3.56913	0.822625	3.538	0.546	2.04977	2.999	4.096	5.3003	real	NA	NA	0.0753916
sLDLC	Gain	1	3359	3.55037	0.812651	3.526	0.523	2.05595	2.995	4.041	5.3241	real	NA	0.48152	NA
sLDLC	Loss	2	3360	3.59184	0.813797	3.56	0.557	2.11088	3.01375	4.12725	5.25408	real	NA	0.131142	NA
sLDLC	Stable	3	3359	3.56517	0.840828	3.529	0.556	1.99695	2.991	4.109	5.3291	real	NA	1	NA
sHDLC	NA	NA	10102	1.46331	0.371063	1.421	0.246	0.869	1.192	1.68775	2.29747	real	NA	NA	0.692016
sHDLC	Gain	1	3366	1.46211	0.358463	1.419	0.238	0.88625	1.2	1.68975	2.25738	real	NA	1	NA
sHDLC	Loss	2	3368	1.46002	0.373079	1.414	0.246	0.881	1.184	1.67825	2.29447	real	NA	0.470871	NA
sHDLC	Stable	3	3368	1.46781	0.381344	1.427	0.251	0.852175	1.189	1.696	2.33148	real	NA	0.956151	NA
sAPOA1	NA	NA	10090	1.54537	0.265724	1.518	0.169	1.101	1.359	1.701	2.158	real	NA	NA	0.733967
sAPOA1	Gain	1	3365	1.54412	0.257281	1.522	0.164	1.109	1.366	1.697	2.1377	real	NA	1	NA
sAPOA1	Loss	2	3358	1.54253	0.264079	1.5125	0.167	1.10685	1.35725	1.694	2.14515	real	NA	0.617862	NA
sAPOA1	Stable	3	3367	1.54945	0.275512	1.521	0.177	1.09715	1.354	1.711	2.1897	real	NA	0.775735	NA
sAPOB	NA	NA	10080	1.02929	0.227526	1.019	0.148	0.622975	0.87275	1.168	1.53	real	NA	NA	0.0977262
sAPOB	Gain	1	3361	1.02518	0.225767	1.014	0.146	0.621	0.869	1.161	1.536	real	NA	0.648064	NA
sAPOB	Loss	2	3358	1.03501	0.223921	1.027	0.147	0.632925	0.88	1.172	1.50422	real	NA	0.112199	NA
sAPOB	Stable	3	3361	1.0277	0.232745	1.017	0.151	0.609	0.87	1.17	1.539	real	NA	1	NA
sLPA	NA	NA	9792	50.034	59.7244	19.68	15.42	3.8	7.55	71.425	189	real	NA	NA	0.650046
sLPA	Gain	1	3277	50.6093	60.5322	19.5	15.2	3.8	7.61	72.2	189	real	NA	0.726077	NA
sLPA	Loss	2	3264	49.9125	59.3493	19.69	15.58	3.8	7.6	69.905	189	real	NA	1	NA
sLPA	Stable	3	3251	49.5762	59.2922	19.74	15.44	3.8	7.33	71.99	189	real	NA	0.568835	NA
sTG	NA	NA	10098	1.67469	0.925277	1.438	0.48	0.598	1.028	2.08575	4.06845	real	NA	NA	0.00604524
sTG	Gain	1	3366	1.6352	0.902914	1.3965	0.4575	0.60325	1.013	2.003	4.05588	real	NA	0.00327614	NA
sTG	Loss	2	3366	1.68494	0.904403	1.464	0.481	0.6085	1.047	2.099	3.91125	real	NA	1	NA
sTG	Stable	3	3366	1.70393	0.966023	1.4585	0.5055	0.58425	1.026	2.12375	4.16162	real	NA	0.768633	NA
sALB	NA	NA	10098	45.1448	2.4829	45.13	1.65	40.3143	43.47	46.76	50.1058	real	NA	NA	0.595724
sALB	Gain	1	3368	45.1757	2.43066	45.19	1.62	40.43	43.55	46.78	50.0465	real	NA	0.522879	NA
sALB	Loss	2	3364	45.1133	2.49397	45.1	1.68	40.303	43.4275	46.78	50.0793	real	NA	0.71449	NA
sALB	Stable	3	3366	45.1453	2.52354	45.125	1.645	40.2638	43.45	46.7475	50.1975	real	NA	1	NA
sPROT	NA	NA	10097	71.9472	3.87816	71.75	2.54	64.86	69.28	74.38	80.048	real	NA	NA	0.529254
sPROT	Gain	1	3366	71.9575	3.87271	71.78	2.465	64.8225	69.3525	74.3	80.2175	real	NA	1	NA
sPROT	Loss	2	3366	71.879	3.80047	71.64	2.52	64.97	69.25	74.3175	79.7588	real	NA	0.495	NA
sPROT	Stable	3	3365	72.0051	3.95981	71.83	2.62	64.797	69.27	74.51	80.187	real	NA	0.66004	NA
sALT	NA	NA	10102	22.8547	11.7623	20.1	5.25	10.11	15.6	26.85	52.4243	real	NA	NA	0.00428243
sALT	Gain	1	3367	22.3186	11.0419	19.8	5.1	10.15	15.43	26.18	49.1855	real	NA	0.00086807	NA
sALT	Loss	2	3367	23.0771	11.0037	20.35	5.35	10.3	15.83	27.365	51.237	real	NA	1	NA
sALT	Stable	3	3368	23.1683	13.1029	20.11	5.305	9.95175	15.5775	26.85	55.309	real	NA	0.082469	NA
sAST	NA	NA	10065	25.8569	8.01664	24.5	3.6	16.3	21.2	28.6	43.14	real	NA	NA	0.00807167
sAST	Gain	1	3353	25.5294	7.52781	24.2	3.6	16.3	21	28.3	42.64	real	NA	0.00288442	NA
sAST	Loss	2	3359	26.0049	7.7685	24.7	3.7	16.395	21.4	28.95	42.9	real	NA	1	NA
sAST	Stable	3	3353	26.036	8.69863	24.6	3.6	16.3	21.3	28.6	44	real	NA	0.47055	NA
sDBIL	NA	NA	10061	1.71138	0.761159	1.51	0.4	1	1.18	1.99	3.795	real	NA	NA	0.0907167
sDBIL	Gain	1	3351	1.72514	0.754987	1.53	0.39	1	1.2	2.01	3.7425	real	NA	0.172155	NA
sDBIL	Loss	2	3358	1.6996	0.767498	1.5	0.39	1	1.17	1.96	3.81	real	NA	0.423257	NA
sDBIL	Stable	3	3352	1.70942	0.760937	1.5	0.4	1	1.17	2	3.81675	real	NA	1	NA
sTBIL	NA	NA	10056	9.24406	4.35755	8.18	1.86	4.49	6.57	10.5	21.4563	real	NA	NA	0.314337
sTBIL	Gain	1	3348	9.29116	4.30949	8.3	1.84	4.49675	6.65	10.5425	21.4232	real	NA	0.216044	NA
sTBIL	Loss	2	3358	9.23679	4.44643	8.14	1.85	4.43925	6.54	10.5	22.002	real	NA	1	NA
sTBIL	Stable	3	3350	9.20428	4.31597	8.13	1.88	4.53725	6.51	10.49	21.3	real	NA	0.877027	NA
sGGT	NA	NA	10101	34.511	32.066	25.7	8.8	11.6	18.6	38.9	115.65	real	NA	NA	0.0495235
sGGT	Gain	1	3367	33.2092	27.8006	25.3	8.4	11.515	18.4	38	106.11	real	NA	0.0205912	NA
sGGT	Loss	2	3367	35.0841	30.4314	26.1	9.2	11.5	18.7	39.55	119.535	real	NA	1	NA
sGGT	Stable	3	3367	35.2396	37.1995	25.8	8.8	11.9	18.6	39	118.22	real	NA	0.640949	NA
UKCR	NA	NA	9928	8.71062	3.93564	7.94348	2.31591	3.34976	5.88633	10.7024	18.3847	real	NA	NA	0.251516
UKCR	Gain	1	3304	8.63778	3.92932	7.90083	2.32694	3.38682	5.78369	10.6503	18.4352	real	NA	0.149021	NA
UKCR	Loss	2	3309	8.73862	3.92133	7.94215	2.26239	3.37676	5.94059	10.6769	18.2135	real	NA	1	NA
UKCR	Stable	3	3315	8.75528	3.9563	7.98174	2.35622	3.27945	5.90588	10.7712	18.4941	real	NA	0.989387	NA
UNACR	NA	NA	9928	10.5575	5.79253	9.53355	3.33353	2.64441	6.50951	13.4441	23.9391	real	NA	NA	0.585495
UNACR	Gain	1	3304	10.493	5.85323	9.41498	3.31617	2.71724	6.50648	13.4325	23.7	real	NA	0.304473	NA
UNACR	Loss	2	3309	10.5859	5.75535	9.60061	3.29755	2.61829	6.60882	13.3594	23.3608	real	NA	1	NA
UNACR	Stable	3	3315	10.5935	5.76989	9.57119	3.41363	2.60293	6.415	13.5649	24.8417	real	NA	0.725458	NA
UACR	NA	NA	9928	15.0612	40.9511	9.91956	4.35974	3.43551	6.15386	16.0326	44.0984	real	NA	NA	0.0200761
UACR	Gain	1	3304	14.5662	39.8643	9.62892	4.13586	3.37736	6.00655	15.6439	44.073	real	NA	0.0642695	NA
UACR	Loss	2	3309	15.3769	37.5197	10.1588	4.50726	3.47468	6.26808	16.3872	44.4967	real	NA	0.371374	NA
UACR	Stable	3	3315	15.2395	45.0994	10.044	4.45048	3.48139	6.18561	16.1879	43.7028	real	NA	1	NA
sBCAA.nmr	NA	NA	9228	0.370505	0.0866854	0.357925	0.051545	0.238241	0.310585	0.415438	0.58114	real	NA	NA	0.000942855
sBCAA.nmr	Gain	1	3057	0.365884	0.0849672	0.35475	0.05076	0.234728	0.30737	0.41077	0.563948	real	NA	0.00960496	NA
sBCAA.nmr	Loss	2	3082	0.371044	0.0848703	0.358645	0.050005	0.242081	0.31209	0.413955	0.578939	real	NA	1	NA
sBCAA.nmr	Stable	3	3089	0.37454	0.0899115	0.36066	0.0536	0.23957	0.3123	0.42256	0.59782	real	NA	0.283575	NA
sILE.nmr	NA	NA	9233	0.0517177	0.0184197	0.048495	0.010295	0.0255892	0.039187	0.060468	0.09808	real	NA	NA	0.00661872
sILE.nmr	Gain	1	3058	0.0508291	0.017984	0.0478045	0.0099415	0.0250728	0.0388428	0.05916	0.0942309	real	NA	0.00926885	NA
sILE.nmr	Loss	2	3083	0.0519165	0.0180971	0.048738	0.01017	0.0259231	0.03958	0.0605785	0.0983686	real	NA	1	NA
sILE.nmr	Stable	3	3092	0.0523983	0.0191221	0.048913	0.0109395	0.0258478	0.0392845	0.0619038	0.100655	real	NA	0.745418	NA
sLEU.nmr	NA	NA	9234	0.105688	0.0290386	0.10145	0.016909	0.0616753	0.0860357	0.120487	0.176149	real	NA	NA	0.00757773
sLEU.nmr	Gain	1	3058	0.104366	0.0282384	0.100895	0.016715	0.0605823	0.0850985	0.118803	0.16855	real	NA	0.0585454	NA
sLEU.nmr	Loss	2	3083	0.105732	0.0285281	0.10133	0.01633	0.0624879	0.086385	0.11999	0.175873	real	NA	1	NA
sLEU.nmr	Stable	3	3093	0.106952	0.0302499	0.10245	0.017825	0.0618641	0.086501	0.12286	0.182804	real	NA	0.218125	NA
sVAL.nmr	NA	NA	9228	0.213076	0.0424973	0.20828	0.026705	0.144927	0.18334	0.23759	0.310096	real	NA	NA	0.0002084
sVAL.nmr	Gain	1	3057	0.210658	0.042089	0.20633	0.02668	0.142574	0.18147	0.23506	0.306632	real	NA	0.00445395	NA
sVAL.nmr	Loss	2	3082	0.213403	0.0415227	0.209075	0.026255	0.146232	0.184452	0.237467	0.306817	real	NA	1	NA
sVAL.nmr	Stable	3	3089	0.215143	0.0437366	0.21019	0.02761	0.14531	0.18418	0.24013	0.317574	real	NA	0.233594	NA
sALA.nmr	NA	NA	9227	0.295371	0.0769919	0.287	0.05082	0.171143	0.239635	0.34254	0.469102	real	NA	NA	0.0291161
sALA.nmr	Gain	1	3056	0.292993	0.0764307	0.285085	0.0508	0.170818	0.237907	0.339238	0.465924	real	NA	0.249981	NA
sALA.nmr	Loss	2	3080	0.295178	0.0770452	0.28738	0.050805	0.17125	0.239515	0.341257	0.468172	real	NA	1	NA
sALA.nmr	Stable	3	3091	0.297913	0.0774367	0.28913	0.05183	0.171625	0.24165	0.34656	0.473552	real	NA	0.133221	NA
sGLN.nmr	NA	NA	9212	0.562007	0.0827462	0.5601	0.053475	0.39957	0.50829	0.615895	0.729375	real	NA	NA	0.321498
sGLN.nmr	Gain	1	3053	0.560989	0.0822493	0.5603	0.05338	0.40042	0.50662	0.61295	0.72484	real	NA	0.82476	NA
sGLN.nmr	Loss	2	3078	0.561222	0.0826802	0.55804	0.05521	0.399649	0.507373	0.616812	0.723258	real	NA	1	NA
sGLN.nmr	Stable	3	3081	0.563799	0.0832988	0.56231	0.05224	0.39952	0.51234	0.61631	0.73555	real	NA	0.237959	NA
sGLY.nmr	NA	NA	9227	0.172532	0.0663835	0.16054	0.03488	0.0727442	0.12946	0.203	0.334761	real	NA	NA	0.287336
sGLY.nmr	Gain	1	3057	0.173084	0.067762	0.15988	0.03524	0.074126	0.12944	0.20332	0.33831	real	NA	1	NA
sGLY.nmr	Loss	2	3081	0.170893	0.0653373	0.16047	0.03467	0.068995	0.1281	0.20197	0.33087	real	NA	0.518095	NA
sGLY.nmr	Stable	3	3089	0.173619	0.0660297	0.16142	0.03455	0.0744528	0.13113	0.20325	0.334238	real	NA	0.357226	NA
sHIS.nmr	NA	NA	9225	0.0662566	0.0120188	0.065728	0.006927	0.0471154	0.058997	0.072912	0.0882408	real	NA	NA	0.198556
sHIS.nmr	Gain	1	3056	0.0659273	0.0102684	0.0654985	0.006733	0.0473758	0.0590302	0.0724815	0.0877029	real	NA	0.556005	NA
sHIS.nmr	Loss	2	3082	0.0663817	0.0145262	0.065536	0.00689	0.0473736	0.0589745	0.0727002	0.0882023	real	NA	1	NA
sHIS.nmr	Stable	3	3087	0.0664577	0.010796	0.066095	0.007166	0.0467019	0.0589915	0.073336	0.0888496	real	NA	0.240561	NA
sPHE.nmr	NA	NA	9232	0.0477992	0.0111975	0.046721	0.0066065	0.0296175	0.0404183	0.0537702	0.0725453	real	NA	NA	3.94833e-05
sPHE.nmr	Gain	1	3057	0.0473041	0.0108561	0.046196	0.006586	0.0293034	0.03989	0.053084	0.0730214	real	NA	0.134587	NA
sPHE.nmr	Loss	2	3084	0.04756	0.0106253	0.0465365	0.006508	0.0294464	0.040415	0.0536807	0.0709843	real	NA	1	NA
sPHE.nmr	Stable	3	3091	0.0485277	0.0120224	0.047362	0.006659	0.0301005	0.041134	0.054465	0.0731917	real	NA	0.00320813	NA
sTYR.nmr	NA	NA	9226	0.0638265	0.0144257	0.062082	0.0089205	0.0410135	0.053821	0.0718465	0.0970645	real	NA	NA	0.00358956
sTYR.nmr	Gain	1	3056	0.0632133	0.0142796	0.061647	0.0089905	0.0405441	0.053103	0.071385	0.0954656	real	NA	0.0747284	NA
sTYR.nmr	Loss	2	3082	0.0638309	0.0143333	0.0621555	0.008763	0.0410532	0.0540025	0.0717265	0.0963682	real	NA	1	NA
sTYR.nmr	Stable	3	3088	0.064429	0.014639	0.0625305	0.008945	0.0412283	0.0543235	0.072523	0.0993405	real	NA	0.11243	NA
sGLUC.nmr	NA	NA	9221	3.66761	0.990559	3.5771	0.4334	2.30745	3.1531	4.0201	5.5755	real	NA	NA	0.0584886
sGLUC.nmr	Gain	1	3056	3.6406	1.01645	3.54235	0.4155	2.30627	3.144	3.97927	5.35248	real	NA	0.116884	NA
sGLUC.nmr	Loss	2	3078	3.66973	0.944053	3.58925	0.44165	2.31705	3.14832	4.03155	5.62394	real	NA	1	NA
sGLUC.nmr	Stable	3	3087	3.69223	1.00935	3.5942	0.438	2.2925	3.16935	4.0429	5.77498	real	NA	0.439541	NA
sCIT.nmr	NA	NA	9235	0.065775	0.0128381	0.065025	0.008381	0.0432774	0.056835	0.073596	0.0941698	real	NA	NA	0.104528
sCIT.nmr	Gain	1	3058	0.0654161	0.0127086	0.064588	0.008366	0.0430897	0.056632	0.0733603	0.0928545	real	NA	0.394648	NA
sCIT.nmr	Loss	2	3084	0.0658248	0.0130893	0.065032	0.00834	0.0435193	0.0566827	0.073353	0.0948902	real	NA	1	NA
sCIT.nmr	Stable	3	3093	0.06608	0.0127073	0.065474	0.008498	0.043073	0.057139	0.074147	0.0942628	real	NA	0.209102	NA
sLAC.nmr	NA	NA	9223	3.90168	0.993952	3.813	0.6428	2.25	3.19965	4.4987	6.14375	real	NA	NA	0.583744
sLAC.nmr	Gain	1	3056	3.88869	1.00104	3.78845	0.6499	2.21785	3.18555	4.4912	6.14264	real	NA	0.550261	NA
sLAC.nmr	Loss	2	3081	3.90838	0.970737	3.8418	0.6289	2.2872	3.2264	4.4986	6.0442	real	NA	0.664067	NA
sLAC.nmr	Stable	3	3086	3.90786	1.00988	3.80075	0.6489	2.24581	3.18625	4.50577	6.29392	real	NA	1	NA
sPYR.nmr	NA	NA	9211	0.0793294	0.0240642	0.077591	0.01458	0.0369633	0.0636665	0.0929895	0.133272	real	NA	NA	0.901803
sPYR.nmr	Gain	1	3053	0.0792279	0.0238553	0.077478	0.014526	0.0369679	0.063667	0.092889	0.132818	real	NA	0.802885	NA
sPYR.nmr	Loss	2	3078	0.079396	0.0249424	0.0776525	0.0145605	0.0361618	0.063823	0.0928743	0.136415	real	NA	0.650523	NA
sPYR.nmr	Stable	3	3080	0.0793634	0.0233745	0.077625	0.014654	0.0383848	0.0635185	0.0931007	0.13007	real	NA	1	NA
sFAW3.nmr	NA	NA	9225	0.54968	0.227184	0.5148	0.1355	0.216242	0.3899	0.66672	1.09096	real	NA	NA	0.0573321
sFAW3.nmr	Gain	1	3057	0.545095	0.226392	0.51163	0.13556	0.211068	0.38519	0.66075	1.10492	real	NA	0.616836	NA
sFAW3.nmr	Loss	2	3081	0.547659	0.227975	0.51185	0.13463	0.21747	0.38636	0.66337	1.0753	real	NA	1	NA
sFAW3.nmr	Stable	3	3087	0.556239	0.227101	0.5225	0.13662	0.223638	0.39662	0.67802	1.07326	real	NA	0.075513	NA
sDHA.nmr	NA	NA	9225	0.246601	0.0873395	0.23304	0.05096	0.116186	0.18739	0.29118	0.453064	real	NA	NA	0.0875157
sDHA.nmr	Gain	1	3057	0.245949	0.0874514	0.23072	0.04982	0.117256	0.18739	0.29016	0.459202	real	NA	1	NA
sDHA.nmr	Loss	2	3081	0.244998	0.088015	0.23157	0.05136	0.11371	0.18539	0.28885	0.45208	real	NA	0.669815	NA
sDHA.nmr	Stable	3	3087	0.248847	0.0865305	0.23748	0.05213	0.11888	0.189385	0.294265	0.442329	real	NA	0.0963356	NA
sFAW6.nmr	NA	NA	9225	4.52284	0.670702	4.4865	0.444	3.31374	4.0631	4.9458	5.92468	real	NA	NA	0.00127696
sFAW6.nmr	Gain	1	3057	4.48694	0.649808	4.4504	0.4325	3.34544	4.0303	4.8988	5.8341	real	NA	0.00207961	NA
sFAW6.nmr	Loss	2	3081	4.53679	0.668395	4.4993	0.437	3.3387	4.0837	4.9647	5.9169	real	NA	1	NA
sFAW6.nmr	Stable	3	3087	4.54447	0.691808	4.5047	0.4528	3.25868	4.0815	4.9795	6.02412	real	NA	0.816166	NA
sLA.nmr	NA	NA	9225	3.48523	0.678507	3.4506	0.4428	2.27996	3.0112	3.9032	4.93678	real	NA	NA	5.00078e-05
sLA.nmr	Gain	1	3057	3.44095	0.660225	3.4009	0.4289	2.2875	2.9788	3.837	4.84762	real	NA	6.52559e-05	NA
sLA.nmr	Loss	2	3081	3.50691	0.673525	3.4699	0.4488	2.3227	3.0381	3.9271	4.9536	real	NA	1	NA
sLA.nmr	Stable	3	3087	3.50745	0.699089	3.4745	0.4557	2.22703	3.02895	3.94295	5.0587	real	NA	0.858509	NA
sPUFA.nmr	NA	NA	9225	5.07252	0.791733	5.0202	0.5177	3.67002	4.5262	5.5619	6.74686	real	NA	NA	0.00221345
sPUFA.nmr	Gain	1	3057	5.03203	0.767484	4.9693	0.5043	3.73	4.4968	5.507	6.62574	real	NA	0.0071566	NA
sPUFA.nmr	Loss	2	3081	5.08445	0.78824	5.0319	0.5158	3.6803	4.5418	5.5661	6.7719	real	NA	1	NA
sPUFA.nmr	Stable	3	3087	5.10071	0.81709	5.0479	0.5317	3.61085	4.546	5.60895	6.83537	real	NA	0.525881	NA
sMUFA.nmr	NA	NA	9225	2.8444	0.762013	2.7294	0.4742	1.68986	2.2967	3.2711	4.66444	real	NA	NA	0.0267038
sMUFA.nmr	Gain	1	3057	2.81389	0.747796	2.6913	0.4605	1.69378	2.2794	3.2316	4.6267	real	NA	0.0100143	NA
sMUFA.nmr	Loss	2	3081	2.85781	0.748997	2.7409	0.4683	1.7007	2.3207	3.2857	4.6221	real	NA	1	NA
sMUFA.nmr	Stable	3	3087	2.86124	0.787742	2.7557	0.4913	1.66369	2.2942	3.2953	4.73243	real	NA	0.609728	NA
sUNSAT.nmr	NA	NA	9225	1.36591	0.0798862	1.3653	0.0501	1.2065	1.3153	1.4154	1.52978	real	NA	NA	0.248674
sUNSAT.nmr	Gain	1	3057	1.36692	0.0820304	1.3659	0.0523	1.20364	1.3147	1.4191	1.53876	real	NA	1	NA
sUNSAT.nmr	Loss	2	3081	1.36389	0.0793336	1.3634	0.0486	1.2038	1.3145	1.4118	1.5287	real	NA	0.150954	NA
sUNSAT.nmr	Stable	3	3087	1.36694	0.078255	1.3663	0.0495	1.21052	1.3168	1.41585	1.52432	real	NA	0.998618	NA
sSFA.nmr	NA	NA	9225	4.08386	0.898939	3.9803	0.5589	2.65258	3.4559	4.5858	6.20588	real	NA	NA	0.024142
sSFA.nmr	Gain	1	3057	4.04792	0.88023	3.9408	0.5441	2.67112	3.4234	4.5217	6.17798	real	NA	0.0215344	NA
sSFA.nmr	Loss	2	3081	4.09503	0.890589	3.9831	0.5527	2.6659	3.487	4.6208	6.1338	real	NA	1	NA
sSFA.nmr	Stable	3	3087	4.10832	0.924387	4.0165	0.573	2.62031	3.46465	4.62185	6.26849	real	NA	0.869292	NA
sTOTFA.nmr	NA	NA	9225	12.0008	2.27436	11.803	1.467	8.19112	10.403	13.351	17.058	real	NA	NA	0.00898147
sTOTFA.nmr	Gain	1	3057	11.8938	2.21261	11.695	1.434	8.22504	10.308	13.201	16.93	real	NA	0.00837308	NA
sTOTFA.nmr	Loss	2	3081	12.0373	2.24724	11.828	1.437	8.2365	10.487	13.378	16.912	real	NA	1	NA
sTOTFA.nmr	Stable	3	3087	12.0703	2.35698	11.879	1.501	8.03901	10.4335	13.4425	17.3347	real	NA	0.916743	NA
sGP.nmr	NA	NA	9235	0.799432	0.112304	0.79126	0.07335	0.60573	0.720855	0.868685	1.04141	real	NA	NA	0.556462
sGP.nmr	Gain	1	3058	0.798933	0.113022	0.789975	0.07368	0.60415	0.720335	0.868023	1.04657	real	NA	1	NA
sGP.nmr	Loss	2	3084	0.797961	0.109678	0.78926	0.072645	0.610711	0.720782	0.86732	1.03035	real	NA	0.922142	NA
sGP.nmr	Stable	3	3093	0.80139	0.114171	0.79357	0.07412	0.602802	0.72138	0.86977	1.05104	real	NA	0.3809	NA
sBOHBUT.nmr	NA	NA	8575	0.0588183	0.0561679	0.04153	0.015759	0.0104461	0.0288275	0.0656635	0.216997	real	NA	NA	0.207561
sBOHBUT.nmr	Gain	1	2859	0.0611883	0.061216	0.041831	0.016316	0.0104987	0.029059	0.0692175	0.231259	real	NA	0.182167	NA
sBOHBUT.nmr	Loss	2	2879	0.0566686	0.0501644	0.041383	0.015259	0.0107113	0.0289335	0.0627035	0.205415	real	NA	0.747755	NA
sBOHBUT.nmr	Stable	3	2837	0.0586116	0.0565448	0.041185	0.015651	0.0101205	0.028468	0.066147	0.216343	real	NA	1	NA
sACACE.nmr	NA	NA	9235	0.0125833	0.0108826	0.0096176	0.0041437	0.00131566	0.00617335	0.015292	0.0428572	real	NA	NA	0.580983
sACACE.nmr	Gain	1	3058	0.0128656	0.0114961	0.00969595	0.0041974	0.00129598	0.00614015	0.0153977	0.0460559	real	NA	0.557295	NA
sACACE.nmr	Loss	2	3084	0.0123135	0.0102733	0.00951225	0.0039183	0.0014548	0.0062793	0.014816	0.0432824	real	NA	0.652432	NA
sACACE.nmr	Stable	3	3093	0.0125732	0.0108459	0.0095909	0.0043368	0.00117036	0.0060515	0.015766	0.0411784	real	NA	1	NA
sACE.nmr	NA	NA	9229	0.0170191	0.0170994	0.015508	0.003749	0.005505	0.011958	0.019523	0.0324223	real	NA	NA	0.171382
sACE.nmr	Gain	1	3058	0.0166823	0.0191501	0.0152425	0.003645	0.00519909	0.011935	0.0193028	0.0311685	real	NA	0.0674378	NA
sACE.nmr	Loss	2	3083	0.0171846	0.0154397	0.015716	0.003826	0.00527589	0.0120275	0.0197075	0.0331272	real	NA	1	NA
sACE.nmr	Stable	3	3088	0.0171873	0.0165141	0.015586	0.0037675	0.00623649	0.0119603	0.0195472	0.0329974	real	NA	0.578238	NA
sACETN.nmr	NA	NA	9235	0.0139568	0.00478102	0.012786	0.002051	0.00866721	0.0110345	0.0153685	0.026577	real	NA	NA	0.141415
sACETN.nmr	Gain	1	3058	0.0141379	0.00512925	0.0128345	0.002108	0.00873373	0.0110585	0.0154958	0.0276041	real	NA	0.465851	NA
sACETN.nmr	Loss	2	3084	0.0138148	0.0045423	0.0126915	0.002031	0.00856767	0.0109528	0.0152765	0.0265009	real	NA	0.215011	NA
sACETN.nmr	Stable	3	3093	0.0139192	0.00465041	0.012798	0.001994	0.0087124	0.01107	0.015319	0.0257497	real	NA	1	NA
sCREA.nmr	NA	NA	8815	0.0678221	0.0127578	0.066703	0.008629	0.0460407	0.058639	0.0759945	0.0950195	real	NA	NA	0.59647
sCREA.nmr	Gain	1	2926	0.0677465	0.0126877	0.0666305	0.0088935	0.0463976	0.058329	0.0762468	0.0942562	real	NA	1	NA
sCREA.nmr	Loss	2	2941	0.0676802	0.0127489	0.066497	0.008383	0.0456915	0.058704	0.07553	0.09531	real	NA	0.784998	NA
sCREA.nmr	Stable	3	2948	0.0680388	0.0128374	0.066922	0.0086335	0.0460855	0.058856	0.0762203	0.0948633	real	NA	0.479352	NA
sCHOL.nmr	NA	NA	9235	4.67725	0.918046	4.6379	0.5989	2.97484	4.0522	5.25215	6.60394	real	NA	NA	0.156428
sCHOL.nmr	Gain	1	3058	4.65164	0.90332	4.60765	0.57735	3.03251	4.03482	5.18725	6.54754	real	NA	0.108854	NA
sCHOL.nmr	Loss	2	3084	4.691	0.91161	4.64655	0.60515	2.99824	4.05465	5.25945	6.63532	real	NA	0.907399	NA
sCHOL.nmr	Stable	3	3093	4.68886	0.938426	4.651	0.6132	2.92538	4.0776	5.2994	6.62859	real	NA	1	NA
sESTC.nmr	NA	NA	9235	3.40067	0.661405	3.3748	0.4304	2.1639	2.95265	3.8142	4.78355	real	NA	NA	0.206338
sESTC.nmr	Gain	1	3058	3.38376	0.65134	3.35745	0.4225	2.19992	2.93553	3.78003	4.74293	real	NA	0.126579	NA
sESTC.nmr	Loss	2	3084	3.40931	0.657587	3.37655	0.43165	2.17276	2.9542	3.82722	4.7955	real	NA	0.98617	NA
sESTC.nmr	Stable	3	3093	3.40877	0.674835	3.3861	0.4384	2.12945	2.9645	3.8443	4.80139	real	NA	1	NA
sFREEC.nmr	NA	NA	9235	1.27658	0.262132	1.2634	0.172	0.799609	1.0947	1.4389	1.82898	real	NA	NA	0.07798
sFREEC.nmr	Gain	1	3058	1.26788	0.25751	1.25575	0.16905	0.805815	1.0873	1.42595	1.80933	real	NA	0.0848578	NA
sFREEC.nmr	Loss	2	3084	1.28169	0.259292	1.26815	0.17285	0.813431	1.0994	1.4458	1.83336	real	NA	0.695066	NA
sFREEC.nmr	Stable	3	3093	1.28009	0.26925	1.2663	0.1736	0.785988	1.1002	1.445	1.84964	real	NA	1	NA
sNONHDL_C.nmr	NA	NA	9235	3.33476	0.813679	3.294	0.5385	1.88427	2.76255	3.84235	5.07942	real	NA	NA	0.168257
sNONHDL_C.nmr	Gain	1	3058	3.31407	0.806407	3.2698	0.53005	1.87499	2.74905	3.815	5.05689	real	NA	0.265837	NA
sNONHDL_C.nmr	Loss	2	3084	3.35112	0.800823	3.31395	0.5381	1.93144	2.7836	3.86135	5.09713	real	NA	0.448975	NA
sNONHDL_C.nmr	Stable	3	3093	3.33889	0.83315	3.2978	0.5494	1.84445	2.7556	3.8522	5.09601	real	NA	1	NA
sREMNANT_C.nmr	NA	NA	9235	1.5656	0.402557	1.5406	0.2694	0.859681	1.28045	1.8208	2.42392	real	NA	NA	0.0383738
sREMNANT_C.nmr	Gain	1	3058	1.55136	0.396327	1.5271	0.26725	0.857127	1.27083	1.80428	2.4116	real	NA	0.140388	NA
sREMNANT_C.nmr	Loss	2	3084	1.57662	0.396123	1.54985	0.2655	0.892505	1.29478	1.83133	2.40071	real	NA	0.290241	NA
sREMNANT_C.nmr	Stable	3	3093	1.5687	0.414574	1.5457	0.2754	0.8375	1.2748	1.8273	2.45376	real	NA	1	NA
sVLDL_C.nmr	NA	NA	9235	0.717526	0.238682	0.69664	0.16023	0.317257	0.542785	0.866025	1.2407	real	NA	NA	0.0437678
sVLDL_C.nmr	Gain	1	3058	0.709219	0.234845	0.69057	0.15684	0.32006	0.538053	0.855235	1.21761	real	NA	0.169602	NA
sVLDL_C.nmr	Loss	2	3084	0.72354	0.233635	0.70005	0.157145	0.329951	0.555148	0.872332	1.2401	real	NA	0.266076	NA
sVLDL_C.nmr	Stable	3	3093	0.719742	0.247125	0.70053	0.16479	0.305975	0.53835	0.86985	1.27526	real	NA	1	NA
sVLDL_CE.nmr	NA	NA	9235	0.428622	0.1386	0.41815	0.09319	0.195447	0.3285	0.515445	0.73166	real	NA	NA	0.0425582
sVLDL_CE.nmr	Gain	1	3058	0.424017	0.136374	0.41392	0.09185	0.196107	0.32445	0.51032	0.717048	real	NA	0.212376	NA
sVLDL_CE.nmr	Loss	2	3084	0.432385	0.135806	0.420895	0.091075	0.204038	0.335097	0.518255	0.729974	real	NA	0.209413	NA
sVLDL_CE.nmr	Stable	3	3093	0.429422	0.143374	0.419	0.09554	0.187843	0.32588	0.51731	0.74102	real	NA	1	NA
sVLDL_FC.nmr	NA	NA	9235	0.288904	0.103634	0.27819	0.06974	0.121034	0.21226	0.353735	0.518389	real	NA	NA	0.0508151
sVLDL_FC.nmr	Gain	1	3058	0.285202	0.102019	0.2738	0.067985	0.12228	0.210042	0.348177	0.51144	real	NA	0.132127	NA
sVLDL_FC.nmr	Loss	2	3084	0.291156	0.10139	0.280975	0.068595	0.124874	0.216427	0.35474	0.515675	real	NA	0.369616	NA
sVLDL_FC.nmr	Stable	3	3093	0.29032	0.107302	0.28064	0.07251	0.114999	0.2103	0.35607	0.533583	real	NA	1	NA
sXXL_VLDL_C.nmr	NA	NA	9235	0.0512191	0.040351	0.042939	0.025636	0.00010747	0.0207985	0.0752335	0.146259	real	NA	NA	0.0371189
sXXL_VLDL_C.nmr	Gain	1	3058	0.0496174	0.0396331	0.040627	0.0244845	0.00010747	0.0200682	0.072557	0.144123	real	NA	0.0154122	NA
sXXL_VLDL_C.nmr	Loss	2	3084	0.0519614	0.0400281	0.044294	0.0260245	0.00010747	0.0217318	0.0760548	0.144088	real	NA	1	NA
sXXL_VLDL_C.nmr	Stable	3	3093	0.0520625	0.0413291	0.044159	0.026673	0.00010747	0.020872	0.076984	0.149501	real	NA	0.682077	NA
sXXL_VLDL_CE.nmr	NA	NA	9235	0.0278981	0.023148	0.02449	0.01475	3.3795e-07	0.0116735	0.041973	0.0813925	real	NA	NA	0.0473482
sXXL_VLDL_CE.nmr	Gain	1	3058	0.0270152	0.0227577	0.023302	0.015331	3.3795e-07	0.0111597	0.040932	0.0799682	real	NA	0.024821	NA
sXXL_VLDL_CE.nmr	Loss	2	3084	0.0282969	0.0230122	0.025043	0.014527	3.3795e-07	0.0122492	0.0425087	0.0801622	real	NA	1	NA
sXXL_VLDL_CE.nmr	Stable	3	3093	0.0283734	0.0236427	0.025211	0.015316	3.3795e-07	0.011589	0.042961	0.0829335	real	NA	0.849294	NA
sXXL_VLDL_FC.nmr	NA	NA	9235	0.0216264	0.0191786	0.018625	0.016205	8.4719e-05	8.4719e-05	0.033205	0.0660963	real	NA	NA	0.019135
sXXL_VLDL_FC.nmr	Gain	1	3058	0.0208333	0.0188912	0.0177825	0.016988	8.4719e-05	8.4719e-05	0.0319015	0.0650504	real	NA	0.0167115	NA
sXXL_VLDL_FC.nmr	Loss	2	3084	0.0219355	0.0190712	0.0192985	0.01549	8.4719e-05	8.4719e-05	0.033624	0.0659227	real	NA	1	NA
sXXL_VLDL_FC.nmr	Stable	3	3093	0.0221024	0.0195456	0.018939	0.015999	8.4719e-05	8.4719e-05	0.033688	0.067242	real	NA	0.911502	NA
sXL_VLDL_C.nmr	NA	NA	9235	0.0526745	0.0279398	0.049534	0.018765	0.00030673	0.0319985	0.070207	0.114469	real	NA	NA	0.096242
sXL_VLDL_C.nmr	Gain	1	3058	0.0517766	0.027594	0.048207	0.018335	0.00030673	0.0315995	0.0692325	0.113104	real	NA	0.189647	NA
sXL_VLDL_C.nmr	Loss	2	3084	0.0532323	0.0273683	0.050292	0.018613	0.0102425	0.0327575	0.0707673	0.112385	real	NA	0.410342	NA
sXL_VLDL_C.nmr	Stable	3	3093	0.0530061	0.0288172	0.050163	0.019333	0.00030673	0.031503	0.070881	0.117474	real	NA	1	NA
sXL_VLDL_CE.nmr	NA	NA	9235	0.0294501	0.0150084	0.028581	0.009773	2.5623e-05	0.0192745	0.0389655	0.0609029	real	NA	NA	0.147013
sXL_VLDL_CE.nmr	Gain	1	3058	0.0290517	0.0148473	0.0278965	0.0096185	2.5623e-05	0.0191198	0.0386182	0.0603829	real	NA	0.29386	NA
sXL_VLDL_CE.nmr	Loss	2	3084	0.0297626	0.0146928	0.0290705	0.009583	2.5623e-05	0.0198112	0.0390005	0.0603165	real	NA	0.368821	NA
sXL_VLDL_CE.nmr	Stable	3	3093	0.0295325	0.0154672	0.02873	0.010067	2.5623e-05	0.018998	0.039299	0.061845	real	NA	1	NA
sXL_VLDL_FC.nmr	NA	NA	9235	0.0218981	0.0151861	0.020662	0.009296	2.3349e-08	0.0123985	0.031566	0.0543501	real	NA	NA	0.0268577
sXL_VLDL_FC.nmr	Gain	1	3058	0.0213009	0.0150927	0.0199995	0.009065	2.3349e-08	0.0120093	0.0307415	0.0538105	real	NA	0.0382538	NA
sXL_VLDL_FC.nmr	Loss	2	3084	0.0222171	0.0148974	0.0211045	0.009299	2.3349e-08	0.0127925	0.0317738	0.0533647	real	NA	0.665513	NA
sXL_VLDL_FC.nmr	Stable	3	3093	0.0221705	0.0155466	0.020946	0.00957	2.3349e-08	0.012305	0.031995	0.0557139	real	NA	1	NA
sL_VLDL_C.nmr	NA	NA	9235	0.0972529	0.0468429	0.092537	0.032289	0.0220387	0.062337	0.127295	0.199842	real	NA	NA	0.145424
sL_VLDL_C.nmr	Gain	1	3058	0.0958751	0.0462818	0.0905715	0.0316585	0.0221582	0.0614792	0.12612	0.19883	real	NA	0.203035	NA
sL_VLDL_C.nmr	Loss	2	3084	0.0980284	0.0459299	0.0936525	0.0318525	0.023432	0.0638033	0.127688	0.196008	real	NA	0.517274	NA
sL_VLDL_C.nmr	Stable	3	3093	0.0978419	0.0482593	0.094043	0.033117	0.0210231	0.061716	0.12817	0.204555	real	NA	1	NA
sL_VLDL_CE.nmr	NA	NA	9235	0.0511277	0.0232238	0.049372	0.015767	0.0128677	0.034267	0.065849	0.10114	real	NA	NA	0.133285
sL_VLDL_CE.nmr	Gain	1	3058	0.0504402	0.0229734	0.048441	0.0156345	0.0125624	0.033799	0.065426	0.0999225	real	NA	0.238133	NA
sL_VLDL_CE.nmr	Loss	2	3084	0.0515817	0.0227407	0.0499795	0.015408	0.0137443	0.0352662	0.0659425	0.0998084	real	NA	0.419489	NA
sL_VLDL_CE.nmr	Stable	3	3093	0.0513547	0.023928	0.049844	0.01623	0.0122387	0.033869	0.066331	0.103933	real	NA	1	NA
sL_VLDL_FC.nmr	NA	NA	9235	0.0459126	0.0245876	0.042685	0.016691	0.00067225	0.027533	0.0618065	0.100116	real	NA	NA	0.170988
sL_VLDL_FC.nmr	Gain	1	3058	0.0452017	0.0243059	0.0415425	0.0162405	0.00067225	0.0270503	0.0606758	0.0998529	real	NA	0.185151	NA
sL_VLDL_FC.nmr	Loss	2	3084	0.0462675	0.0241125	0.043094	0.016569	0.00067225	0.0282067	0.0621195	0.0972472	real	NA	0.631163	NA
sL_VLDL_FC.nmr	Stable	3	3093	0.0462616	0.0253156	0.043197	0.017096	0.00067225	0.027421	0.06202	0.10179	real	NA	1	NA
sM_VLDL_C.nmr	NA	NA	9235	0.173582	0.0636528	0.16883	0.04202	0.0642261	0.128335	0.213235	0.310881	real	NA	NA	0.194049
sM_VLDL_C.nmr	Gain	1	3058	0.17227	0.0629224	0.16796	0.04152	0.0641947	0.127775	0.210863	0.308513	real	NA	0.573437	NA
sM_VLDL_C.nmr	Loss	2	3084	0.174977	0.062437	0.17081	0.042155	0.0692972	0.130348	0.215363	0.308022	real	NA	0.228975	NA
sM_VLDL_C.nmr	Stable	3	3093	0.173489	0.0655353	0.16824	0.04251	0.0602352	0.12718	0.21397	0.313717	real	NA	1	NA
sM_VLDL_CE.nmr	NA	NA	9235	0.0936075	0.0370521	0.091361	0.02453	0.0287839	0.0676025	0.11685	0.172294	real	NA	NA	0.275432
sM_VLDL_CE.nmr	Gain	1	3058	0.093078	0.0366771	0.090588	0.024367	0.0287999	0.067145	0.11567	0.171946	real	NA	0.869751	NA
sM_VLDL_CE.nmr	Loss	2	3084	0.0944188	0.0364377	0.092429	0.0246305	0.0316512	0.0687295	0.117932	0.171534	real	NA	0.194813	NA
sM_VLDL_CE.nmr	Stable	3	3093	0.0933221	0.0380143	0.09116	0.024731	0.0260824	0.067366	0.1167	0.174083	real	NA	1	NA
sM_VLDL_FC.nmr	NA	NA	9235	0.0799535	0.0287293	0.077638	0.018959	0.0315793	0.059339	0.0975505	0.142922	real	NA	NA	0.133852
sM_VLDL_FC.nmr	Gain	1	3058	0.079173	0.0283591	0.076784	0.018986	0.0323141	0.059017	0.0967448	0.140946	real	NA	0.297082	NA
sM_VLDL_FC.nmr	Loss	2	3084	0.0805441	0.0281122	0.078096	0.0187455	0.0335436	0.0602965	0.0979665	0.141417	real	NA	0.340612	NA
sM_VLDL_FC.nmr	Stable	3	3093	0.0801364	0.0296781	0.077858	0.019598	0.0303736	0.058654	0.097908	0.145249	real	NA	1	NA
sS_VLDL_C.nmr	NA	NA	9235	0.157485	0.0500975	0.15348	0.03284	0.0728329	0.121695	0.187895	0.267412	real	NA	NA	0.141179
sS_VLDL_C.nmr	Gain	1	3058	0.156358	0.049638	0.152895	0.032325	0.0717858	0.121175	0.18601	0.266738	real	NA	0.479699	NA
sS_VLDL_C.nmr	Loss	2	3084	0.158563	0.0489256	0.153895	0.032415	0.0752287	0.12345	0.188892	0.26388	real	NA	0.214051	NA
sS_VLDL_C.nmr	Stable	3	3093	0.157524	0.0516717	0.15335	0.03385	0.0711409	0.12086	0.18836	0.273022	real	NA	1	NA
sS_VLDL_CE.nmr	NA	NA	9235	0.0980725	0.0321492	0.095602	0.02122	0.043679	0.0751845	0.11771	0.167678	real	NA	NA	0.124108
sS_VLDL_CE.nmr	Gain	1	3058	0.0973438	0.0318245	0.095483	0.020966	0.0432791	0.074641	0.116735	0.166292	real	NA	0.503076	NA
sS_VLDL_CE.nmr	Loss	2	3084	0.098803	0.0314178	0.095964	0.0209005	0.0455071	0.0766353	0.11837	0.165649	real	NA	0.18278	NA
sS_VLDL_CE.nmr	Stable	3	3093	0.0980647	0.0331674	0.095233	0.021643	0.0425047	0.074532	0.11798	0.171866	real	NA	1	NA
sS_VLDL_FC.nmr	NA	NA	9235	0.0594118	0.0183481	0.057932	0.012081	0.0283249	0.046366	0.07059	0.099715	real	NA	NA	0.203492
sS_VLDL_FC.nmr	Gain	1	3058	0.0590145	0.0181914	0.0576015	0.0118535	0.0287144	0.0461375	0.0698972	0.098956	real	NA	0.452188	NA
sS_VLDL_FC.nmr	Loss	2	3084	0.0597602	0.0179209	0.058227	0.01194	0.0293402	0.046908	0.0708017	0.0985156	real	NA	0.307666	NA
sS_VLDL_FC.nmr	Stable	3	3093	0.0594572	0.0189131	0.057953	0.01241	0.0275985	0.04599	0.070824	0.100388	real	NA	1	NA
sXS_VLDL_C.nmr	NA	NA	9235	0.184483	0.0481792	0.18037	0.03184	0.101609	0.15023	0.21455	0.289782	real	NA	NA	0.0172496
sXS_VLDL_C.nmr	Gain	1	3058	0.182486	0.0469587	0.17904	0.030985	0.0992829	0.149385	0.211735	0.282339	real	NA	0.105571	NA
sXS_VLDL_C.nmr	Loss	2	3084	0.185995	0.0474984	0.182305	0.031975	0.10554	0.151575	0.216023	0.288253	real	NA	0.226317	NA
sXS_VLDL_C.nmr	Stable	3	3093	0.184951	0.0499605	0.17996	0.03272	0.0992415	0.14969	0.21577	0.293507	real	NA	1	NA
sXS_VLDL_CE.nmr	NA	NA	9235	0.126929	0.0343237	0.12429	0.02277	0.0672168	0.102685	0.14849	0.201404	real	NA	NA	0.0200921
sXS_VLDL_CE.nmr	Gain	1	3058	0.12552	0.0334817	0.123315	0.02243	0.0655412	0.102115	0.147097	0.198263	real	NA	0.117465	NA
sXS_VLDL_CE.nmr	Loss	2	3084	0.128022	0.0339108	0.125685	0.02298	0.0703144	0.103457	0.14933	0.201568	real	NA	0.225461	NA
sXS_VLDL_CE.nmr	Stable	3	3093	0.127233	0.035499	0.12405	0.02317	0.0656544	0.10228	0.14885	0.203954	real	NA	1	NA
sXS_VLDL_FC.nmr	NA	NA	9235	0.0575541	0.0144579	0.055928	0.009315	0.033674	0.0472855	0.066134	0.0896282	real	NA	NA	0.0173332
sXS_VLDL_FC.nmr	Gain	1	3058	0.0569659	0.0140919	0.0553665	0.00909	0.0334934	0.046856	0.0651817	0.0879573	real	NA	0.0970088	NA
sXS_VLDL_FC.nmr	Loss	2	3084	0.0579726	0.0141941	0.056412	0.0092705	0.0345338	0.0478195	0.0667362	0.0896148	real	NA	0.245337	NA
sXS_VLDL_FC.nmr	Stable	3	3093	0.0577183	0.0150496	0.055903	0.009605	0.0322357	0.047007	0.066611	0.092123	real	NA	1	NA
sIDL_C.nmr	NA	NA	9235	0.848075	0.208195	0.83895	0.13618	0.469375	0.70632	0.979745	1.285	real	NA	NA	0.119866
sIDL_C.nmr	Gain	1	3058	0.842142	0.205986	0.83292	0.132765	0.470085	0.703878	0.969627	1.28161	real	NA	0.221895	NA
sIDL_C.nmr	Loss	2	3084	0.853076	0.206825	0.84575	0.138425	0.485378	0.708895	0.986572	1.2754	real	NA	0.410638	NA
sIDL_C.nmr	Stable	3	3093	0.848956	0.211624	0.83893	0.139	0.456571	0.70651	0.98638	1.29506	real	NA	1	NA
sIDL_CE.nmr	NA	NA	9235	0.626451	0.15478	0.61965	0.10163	0.344486	0.5206	0.724235	0.953704	real	NA	NA	0.0922129
sIDL_CE.nmr	Gain	1	3058	0.621646	0.153043	0.614725	0.09873	0.344385	0.518023	0.717655	0.954985	real	NA	0.1557	NA
sIDL_CE.nmr	Loss	2	3084	0.630215	0.154127	0.623735	0.103105	0.356571	0.522223	0.728152	0.946806	real	NA	0.468369	NA
sIDL_CE.nmr	Stable	3	3093	0.627447	0.157049	0.62205	0.1027	0.336744	0.52207	0.72854	0.956143	real	NA	1	NA
sIDL_FC.nmr	NA	NA	9235	0.221625	0.0547779	0.21886	0.03617	0.121777	0.18433	0.256535	0.33757	real	NA	NA	0.23539
sIDL_FC.nmr	Gain	1	3058	0.220496	0.0543488	0.217705	0.035025	0.121287	0.184172	0.254553	0.336451	real	NA	0.542167	NA
sIDL_FC.nmr	Loss	2	3084	0.222861	0.0540627	0.220295	0.036325	0.124512	0.184897	0.257667	0.333333	real	NA	0.286039	NA
sIDL_FC.nmr	Stable	3	3093	0.221509	0.0558899	0.21825	0.03721	0.119687	0.18385	0.25771	0.341823	real	NA	1	NA
sLDLC.nmr	NA	NA	9235	1.76916	0.427059	1.748	0.2825	1.00564	1.4709	2.0363	2.67822	real	NA	NA	0.500222
sLDLC.nmr	Gain	1	3058	1.76271	0.426306	1.73715	0.27905	1.00863	1.4656	2.0297	2.66436	real	NA	0.464167	NA
sLDLC.nmr	Loss	2	3084	1.7745	0.420638	1.7513	0.28225	1.03807	1.47162	2.03965	2.6859	real	NA	0.66859	NA
sLDLC.nmr	Stable	3	3093	1.7702	0.434154	1.7525	0.2828	0.970035	1.4756	2.0397	2.67901	real	NA	1	NA
sLDL_CE.nmr	NA	NA	9235	1.29574	0.314268	1.2795	0.2071	0.734083	1.07525	1.49085	1.96265	real	NA	NA	0.425284
sLDL_CE.nmr	Gain	1	3058	1.29032	0.31325	1.27285	0.20365	0.742768	1.07245	1.4821	1.95631	real	NA	0.391527	NA
sLDL_CE.nmr	Loss	2	3084	1.29972	0.30917	1.28045	0.20765	0.75564	1.07625	1.49447	1.96179	real	NA	0.673632	NA
sLDL_CE.nmr	Stable	3	3093	1.29713	0.320283	1.2857	0.21	0.713208	1.0767	1.4974	1.97023	real	NA	1	NA
sLDL_FC.nmr	NA	NA	9235	0.473416	0.117196	0.46743	0.07734	0.26057	0.39239	0.54734	0.718762	real	NA	NA	0.722233
sLDL_FC.nmr	Gain	1	3058	0.472393	0.11746	0.465455	0.076285	0.259951	0.393197	0.545615	0.727115	real	NA	0.747714	NA
sLDL_FC.nmr	Loss	2	3084	0.474784	0.115771	0.470045	0.078625	0.267683	0.390895	0.548375	0.72012	real	NA	0.631726	NA
sLDL_FC.nmr	Stable	3	3093	0.473063	0.118366	0.468	0.07666	0.249381	0.39318	0.54678	0.711257	real	NA	1	NA
sL_LDL_C.nmr	NA	NA	9235	1.15423	0.277338	1.139	0.18211	0.658056	0.963545	1.3273	1.75182	real	NA	NA	0.436983
sL_LDL_C.nmr	Gain	1	3058	1.14956	0.276563	1.13155	0.179645	0.662856	0.95915	1.3184	1.74919	real	NA	0.376909	NA
sL_LDL_C.nmr	Loss	2	3084	1.1578	0.273835	1.14275	0.1851	0.678942	0.964865	1.33323	1.76152	real	NA	0.716146	NA
sL_LDL_C.nmr	Stable	3	3093	1.1553	0.281568	1.1435	0.1812	0.638082	0.9668	1.3286	1.75055	real	NA	1	NA
sL_LDL_CE.nmr	NA	NA	9235	0.853323	0.20433	0.84232	0.13409	0.490914	0.71235	0.981355	1.29497	real	NA	NA	0.392012
sL_LDL_CE.nmr	Gain	1	3058	0.849611	0.203579	0.836905	0.132785	0.497677	0.709975	0.975422	1.29335	real	NA	0.325864	NA
sL_LDL_CE.nmr	Loss	2	3084	0.855886	0.201549	0.84535	0.13424	0.504432	0.715257	0.986445	1.29235	real	NA	0.74341	NA
sL_LDL_CE.nmr	Stable	3	3093	0.854436	0.20781	0.84482	0.13443	0.473292	0.71236	0.98246	1.2956	real	NA	1	NA
sL_LDL_FC.nmr	NA	NA	9235	0.300911	0.0750138	0.29728	0.04934	0.163847	0.249515	0.34812	0.460257	real	NA	NA	0.568423
sL_LDL_FC.nmr	Gain	1	3058	0.299948	0.0749667	0.295475	0.049005	0.165203	0.24888	0.346938	0.461483	real	NA	0.565637	NA
sL_LDL_FC.nmr	Loss	2	3084	0.301912	0.0742653	0.29818	0.04911	0.169769	0.24985	0.348335	0.462667	real	NA	0.626996	NA
sL_LDL_FC.nmr	Stable	3	3093	0.300863	0.0758101	0.29797	0.04958	0.159758	0.24994	0.34969	0.455159	real	NA	1	NA
sM_LDL_C.nmr	NA	NA	9235	0.431832	0.114321	0.42635	0.07638	0.227524	0.350555	0.503185	0.675473	real	NA	NA	0.63168
sM_LDL_C.nmr	Gain	1	3058	0.430708	0.114346	0.424685	0.074815	0.227709	0.34921	0.497827	0.676562	real	NA	0.691295	NA
sM_LDL_C.nmr	Loss	2	3084	0.433007	0.112277	0.42627	0.07734	0.234334	0.3516	0.505367	0.672564	real	NA	0.578463	NA
sM_LDL_C.nmr	Stable	3	3093	0.431772	0.116324	0.42741	0.0769	0.221978	0.35078	0.50452	0.67438	real	NA	1	NA
sM_LDL_CE.nmr	NA	NA	9235	0.309988	0.0853001	0.30579	0.05678	0.158744	0.24931	0.36278	0.492059	real	NA	NA	0.535377
sM_LDL_CE.nmr	Gain	1	3058	0.308951	0.0852149	0.304425	0.05611	0.160219	0.247925	0.359768	0.492436	real	NA	0.579532	NA
sM_LDL_CE.nmr	Loss	2	3084	0.310896	0.0836385	0.30579	0.056935	0.162423	0.25121	0.364245	0.48938	real	NA	0.574664	NA
sM_LDL_CE.nmr	Stable	3	3093	0.310107	0.0870241	0.30658	0.05742	0.154417	0.24914	0.36378	0.493938	real	NA	1	NA
sM_LDL_FC.nmr	NA	NA	9235	0.121844	0.031407	0.12053	0.020543	0.0647514	0.10039	0.141545	0.187799	real	NA	NA	0.866283
sM_LDL_FC.nmr	Gain	1	3058	0.121757	0.0315875	0.12003	0.0203615	0.0648321	0.100785	0.141373	0.188534	real	NA	1	NA
sM_LDL_FC.nmr	Loss	2	3084	0.122112	0.0309592	0.12117	0.02086	0.0662639	0.10015	0.14176	0.186848	real	NA	0.640364	NA
sM_LDL_FC.nmr	Stable	3	3093	0.121664	0.0316786	0.12066	0.02042	0.0622944	0.10035	0.14134	0.186637	real	NA	0.997899	NA
sS_LDL_C.nmr	NA	NA	9235	0.183091	0.0428054	0.18107	0.02829	0.107167	0.15324	0.20975	0.276036	real	NA	NA	0.440937
sS_LDL_C.nmr	Gain	1	3058	0.182446	0.0428102	0.179855	0.027905	0.107268	0.152482	0.20865	0.274359	real	NA	0.554052	NA
sS_LDL_C.nmr	Loss	2	3084	0.183698	0.0418744	0.18171	0.02823	0.109201	0.15396	0.21023	0.273969	real	NA	0.493942	NA
sS_LDL_C.nmr	Stable	3	3093	0.183124	0.043714	0.18126	0.02857	0.104643	0.15317	0.21036	0.276572	real	NA	1	NA
sS_LDL_CE.nmr	NA	NA	9235	0.132431	0.0319482	0.13009	0.02115	0.0765724	0.109815	0.152245	0.202331	real	NA	NA	0.249722
sS_LDL_CE.nmr	Gain	1	3058	0.131758	0.0318438	0.129015	0.020925	0.0766536	0.108823	0.150977	0.201965	real	NA	0.326696	NA
sS_LDL_CE.nmr	Loss	2	3084	0.132938	0.0312545	0.130745	0.02078	0.0787811	0.11086	0.15243	0.201362	real	NA	0.503567	NA
sS_LDL_CE.nmr	Stable	3	3093	0.13259	0.032725	0.13078	0.02175	0.0748946	0.10949	0.15305	0.204009	real	NA	1	NA
sS_LDL_FC.nmr	NA	NA	9235	0.0506558	0.0121621	0.050307	0.007879	0.0277287	0.042556	0.0583675	0.0755539	real	NA	NA	0.798441
sS_LDL_FC.nmr	Gain	1	3058	0.0506837	0.0122421	0.0503135	0.00778	0.0275437	0.0427568	0.0583295	0.0758184	real	NA	1	NA
sS_LDL_FC.nmr	Loss	2	3084	0.0507542	0.0119323	0.050451	0.007915	0.0287294	0.0425562	0.0584057	0.0756307	real	NA	0.889823	NA
sS_LDL_FC.nmr	Stable	3	3093	0.0505302	0.0123117	0.050174	0.007969	0.0267658	0.042383	0.058385	0.0753461	real	NA	0.62002	NA
sHDLC.nmr	NA	NA	9235	1.34249	0.325159	1.2994	0.215	0.838992	1.1016	1.537	2.0943	real	NA	NA	0.481738
sHDLC.nmr	Gain	1	3058	1.33757	0.318324	1.29005	0.2071	0.838654	1.10833	1.53143	2.09125	real	NA	0.936212	NA
sHDLC.nmr	Loss	2	3084	1.33988	0.323201	1.29805	0.2181	0.846547	1.09642	1.534	2.06525	real	NA	1	NA
sHDLC.nmr	Stable	3	3093	1.34997	0.333653	1.3115	0.2194	0.833296	1.102	1.5437	2.11167	real	NA	0.317434	NA
sHDL_CE.nmr	NA	NA	9235	1.04487	0.254422	1.0127	0.1697	0.648796	0.8561	1.19965	1.62543	real	NA	NA	0.602065
sHDL_CE.nmr	Gain	1	3058	1.04219	0.249457	1.00735	0.165965	0.647076	0.860792	1.19725	1.61616	real	NA	0.850849	NA
sHDL_CE.nmr	Loss	2	3084	1.04236	0.252634	1.0125	0.171385	0.655294	0.851588	1.19782	1.60423	real	NA	1	NA
sHDL_CE.nmr	Stable	3	3093	1.05002	0.260979	1.0203	0.174	0.641151	0.85512	1.2056	1.64834	real	NA	0.344337	NA
sHDL_FC.nmr	NA	NA	9235	0.297624	0.0729579	0.28706	0.04589	0.184801	0.245385	0.33891	0.468508	real	NA	NA	0.0923872
sHDL_FC.nmr	Gain	1	3058	0.29538	0.0710178	0.285445	0.04503	0.184604	0.24511	0.336995	0.46327	real	NA	0.305661	NA
sHDL_FC.nmr	Loss	2	3084	0.297522	0.0727357	0.28748	0.04611	0.185764	0.244647	0.338577	0.468698	real	NA	1	NA
sHDL_FC.nmr	Stable	3	3093	0.299945	0.0749956	0.28844	0.0463	0.183696	0.24671	0.34153	0.475157	real	NA	0.2473	NA
sXL_HDL_C.nmr	NA	NA	9235	0.0829194	0.035237	0.075537	0.019447	0.0334209	0.0585785	0.099897	0.17099	real	NA	NA	0.125969
sXL_HDL_C.nmr	Gain	1	3058	0.0817745	0.0344491	0.0753835	0.0197475	0.0334432	0.0578227	0.0987853	0.168896	real	NA	0.104019	NA
sXL_HDL_C.nmr	Loss	2	3084	0.0831646	0.0349839	0.075156	0.018873	0.0341204	0.0590128	0.0993125	0.17137	real	NA	1	NA
sXL_HDL_C.nmr	Stable	3	3093	0.0838068	0.0362259	0.075837	0.020061	0.0328967	0.059115	0.10186	0.172664	real	NA	0.788026	NA
sXL_HDL_CE.nmr	NA	NA	9235	0.0595129	0.0281941	0.05334	0.015778	0.0205937	0.039665	0.0734315	0.129903	real	NA	NA	0.177802
sXL_HDL_CE.nmr	Gain	1	3058	0.0586643	0.0275133	0.053336	0.015789	0.0207298	0.0390067	0.0726765	0.127897	real	NA	0.164084	NA
sXL_HDL_CE.nmr	Loss	2	3084	0.0596446	0.0280382	0.0531425	0.0154525	0.0209409	0.0398978	0.0728195	0.127832	real	NA	1	NA
sXL_HDL_CE.nmr	Stable	3	3093	0.0602206	0.0289902	0.053591	0.016273	0.0198946	0.03999	0.07513	0.132228	real	NA	0.699317	NA
sXL_HDL_FC.nmr	NA	NA	9235	0.0233233	0.00753241	0.022253	0.004019	0.0122027	0.01856	0.0268425	0.0415792	real	NA	NA	0.0327907
sXL_HDL_FC.nmr	Gain	1	3058	0.0230176	0.00745101	0.02197	0.003982	0.0120258	0.0183535	0.0264698	0.0403756	real	NA	0.0203	NA
sXL_HDL_FC.nmr	Loss	2	3084	0.0234561	0.00737875	0.0222875	0.003878	0.0123735	0.0188703	0.026781	0.0414177	real	NA	1	NA
sXL_HDL_FC.nmr	Stable	3	3093	0.0234931	0.00775406	0.022367	0.004226	0.0121292	0.018546	0.027231	0.0423627	real	NA	0.941153	NA
sL_HDL_C.nmr	NA	NA	9235	0.305437	0.169727	0.26667	0.10338	0.0772107	0.17803	0.40193	0.712329	real	NA	NA	0.316819
sL_HDL_C.nmr	Gain	1	3058	0.301488	0.165714	0.26789	0.10476	0.0734549	0.177177	0.396083	0.695637	real	NA	0.376492	NA
sL_HDL_C.nmr	Loss	2	3084	0.30524	0.169039	0.26488	0.10148	0.0793462	0.17956	0.398757	0.70951	real	NA	1	NA
sL_HDL_C.nmr	Stable	3	3093	0.309539	0.174232	0.26869	0.10503	0.0749086	0.17852	0.40723	0.728908	real	NA	0.528513	NA
sL_HDL_CE.nmr	NA	NA	9235	0.236458	0.131975	0.20705	0.08126	0.0584853	0.136995	0.311705	0.553277	real	NA	NA	0.406774
sL_HDL_CE.nmr	Gain	1	3058	0.233678	0.128885	0.20769	0.08149	0.0558247	0.135783	0.308665	0.539516	real	NA	0.450872	NA
sL_HDL_CE.nmr	Loss	2	3084	0.236187	0.131425	0.20506	0.07959	0.0618766	0.137632	0.309708	0.551389	real	NA	1	NA
sL_HDL_CE.nmr	Stable	3	3093	0.239476	0.135475	0.20823	0.08263	0.0573583	0.13745	0.31709	0.559703	real	NA	0.556037	NA
sL_HDL_FC.nmr	NA	NA	9235	0.0689376	0.0381396	0.060233	0.022694	0.016685	0.041027	0.089607	0.161559	real	NA	NA	0.110542
sL_HDL_FC.nmr	Gain	1	3058	0.067769	0.0372101	0.0597615	0.022624	0.0163947	0.0404523	0.0886467	0.158719	real	NA	0.186703	NA
sL_HDL_FC.nmr	Loss	2	3084	0.0690186	0.0379824	0.0597845	0.0223	0.0177425	0.0414395	0.0894252	0.1616	real	NA	1	NA
sL_HDL_FC.nmr	Stable	3	3093	0.0700121	0.0391694	0.061237	0.023257	0.0162206	0.041111	0.091322	0.164723	real	NA	0.446867	NA
sM_HDL_C.nmr	NA	NA	9235	0.504112	0.12038	0.49357	0.08068	0.302427	0.41617	0.578315	0.765561	real	NA	NA	0.411635
sM_HDL_C.nmr	Gain	1	3058	0.503168	0.118923	0.490795	0.079045	0.303282	0.419555	0.578618	0.758911	real	NA	1	NA
sM_HDL_C.nmr	Loss	2	3084	0.502495	0.118943	0.49344	0.079475	0.309074	0.41489	0.574477	0.758059	real	NA	0.699725	NA
sM_HDL_C.nmr	Stable	3	3093	0.506659	0.1232	0.49594	0.08277	0.297783	0.41504	0.58106	0.779855	real	NA	0.36347	NA
sM_HDL_CE.nmr	NA	NA	9235	0.415201	0.0966788	0.40688	0.06537	0.253677	0.344245	0.475635	0.624373	real	NA	NA	0.449242
sM_HDL_CE.nmr	Gain	1	3058	0.414791	0.0956363	0.404705	0.063945	0.253418	0.347743	0.475892	0.618898	real	NA	1	NA
sM_HDL_CE.nmr	Loss	2	3084	0.413766	0.0954014	0.406365	0.06465	0.259205	0.342085	0.47163	0.619825	real	NA	0.563259	NA
sM_HDL_CE.nmr	Stable	3	3093	0.417037	0.098945	0.40926	0.06747	0.249158	0.3431	0.47814	0.636142	real	NA	0.493979	NA
sM_HDL_FC.nmr	NA	NA	9235	0.0889113	0.0242464	0.08666	0.01585	0.0484023	0.071617	0.10343	0.142064	real	NA	NA	0.16681
sM_HDL_FC.nmr	Gain	1	3058	0.0883769	0.0238096	0.0861295	0.0155505	0.0483258	0.0716097	0.102858	0.139845	real	NA	0.64992	NA
sM_HDL_FC.nmr	Loss	2	3084	0.0887284	0.0240762	0.086705	0.0158925	0.0487983	0.0711795	0.103112	0.14099	real	NA	1	NA
sM_HDL_FC.nmr	Stable	3	3093	0.089622	0.0248274	0.08715	0.016135	0.0476227	0.071926	0.10431	0.145634	real	NA	0.174057	NA
sS_HDL_C.nmr	NA	NA	9235	0.450014	0.0601164	0.44792	0.03887	0.339313	0.409475	0.487425	0.575658	real	NA	NA	0.280292
sS_HDL_C.nmr	Gain	1	3058	0.45112	0.0604732	0.447905	0.039365	0.340346	0.410008	0.49	0.575555	real	NA	0.488196	NA
sS_HDL_C.nmr	Loss	2	3084	0.448972	0.059918	0.446545	0.03806	0.339627	0.408573	0.484828	0.579343	real	NA	0.366887	NA
sS_HDL_C.nmr	Stable	3	3093	0.449961	0.0599604	0.44915	0.03884	0.336053	0.41038	0.48799	0.574169	real	NA	1	NA
sS_HDL_CE.nmr	NA	NA	9235	0.333678	0.046581	0.3323	0.0298	0.247437	0.30261	0.362305	0.430522	real	NA	NA	0.0920444
sS_HDL_CE.nmr	Gain	1	3058	0.335033	0.0468896	0.33362	0.030635	0.249178	0.303177	0.364625	0.43053	real	NA	0.138243	NA
sS_HDL_CE.nmr	Loss	2	3084	0.332737	0.0464149	0.33086	0.02932	0.247586	0.3016	0.360245	0.433207	real	NA	0.515898	NA
sS_HDL_CE.nmr	Stable	3	3093	0.333277	0.0464243	0.33211	0.02937	0.244812	0.30292	0.36167	0.42838	real	NA	1	NA
sS_HDL_FC.nmr	NA	NA	9235	0.116336	0.0158146	0.11575	0.01027	0.0873015	0.10558	0.12618	0.150133	real	NA	NA	0.255441
sS_HDL_FC.nmr	Gain	1	3058	0.116087	0.0156903	0.11534	0.01032	0.0879277	0.105243	0.125958	0.148623	real	NA	0.778599	NA
sS_HDL_FC.nmr	Loss	2	3084	0.116235	0.0157739	0.11555	0.010225	0.0873502	0.105463	0.12589	0.150148	real	NA	1	NA
sS_HDL_FC.nmr	Stable	3	3093	0.116684	0.0159758	0.11638	0.01014	0.0865454	0.10628	0.12665	0.150514	real	NA	0.204769	NA
sLIPO_L.nmr	NA	NA	9235	8.91692	1.59461	8.8315	1.0543	6.06046	7.80995	9.92865	12.2856	real	NA	NA	0.0221784
sLIPO_L.nmr	Gain	1	3058	8.85016	1.5581	8.76455	1.0514	6.13213	7.72505	9.8289	12.057	real	NA	0.0161669	NA
sLIPO_L.nmr	Loss	2	3084	8.94347	1.57883	8.8405	1.051	6.14213	7.8576	9.96423	12.1989	real	NA	1	NA
sLIPO_L.nmr	Stable	3	3093	8.95646	1.64364	8.8943	1.0566	5.9278	7.8595	9.9633	12.5758	real	NA	0.981618	NA
sVLDL_L.nmr	NA	NA	9235	2.09189	0.829151	1.9755	0.5537	0.835579	1.46925	2.6041	3.98788	real	NA	NA	0.0444413
sVLDL_L.nmr	Gain	1	3058	2.06068	0.818087	1.9244	0.53645	0.834035	1.45188	2.56818	3.95779	real	NA	0.0153957	NA
sVLDL_L.nmr	Loss	2	3084	2.10681	0.812447	2.00005	0.54735	0.861714	1.49933	2.61693	3.93708	real	NA	1	NA
sVLDL_L.nmr	Stable	3	3093	2.10786	0.855485	2.0031	0.5776	0.80184	1.4635	2.6168	4.04187	real	NA	0.558837	NA
sXXL_VLDL_L.nmr	NA	NA	9235	0.20692	0.187222	0.15281	0.111442	0.00011082	0.0608005	0.308925	0.66269	real	NA	NA	0.0358272
sXXL_VLDL_L.nmr	Gain	1	3058	0.199736	0.185617	0.1444	0.105155	0.00011082	0.0568523	0.296035	0.654338	real	NA	0.0163263	NA
sXXL_VLDL_L.nmr	Loss	2	3084	0.209816	0.185334	0.16039	0.11516	0.00011082	0.0632802	0.315987	0.657235	real	NA	1	NA
sXXL_VLDL_L.nmr	Stable	3	3093	0.211134	0.190502	0.1589	0.115662	0.00011082	0.062161	0.3138	0.679706	real	NA	0.747672	NA
sXL_VLDL_L.nmr	NA	NA	9235	0.198836	0.129042	0.17334	0.085013	0.0198572	0.0992865	0.27723	0.502347	real	NA	NA	0.106417
sXL_VLDL_L.nmr	Gain	1	3058	0.19454	0.127642	0.16739	0.0815445	0.0229617	0.096438	0.269757	0.501098	real	NA	0.0414119	NA
sXL_VLDL_L.nmr	Loss	2	3084	0.200673	0.126924	0.176905	0.084829	0.0221812	0.102195	0.27906	0.496172	real	NA	1	NA
sXL_VLDL_L.nmr	Stable	3	3093	0.201253	0.132404	0.17564	0.088178	0.0163772	0.099615	0.28079	0.506803	real	NA	0.655844	NA
sL_VLDL_L.nmr	NA	NA	9235	0.330679	0.174305	0.30239	0.11874	0.0759254	0.196145	0.43914	0.72329	real	NA	NA	0.15862
sL_VLDL_L.nmr	Gain	1	3058	0.325386	0.172608	0.295555	0.115895	0.0766639	0.192202	0.430497	0.721041	real	NA	0.067583	NA
sL_VLDL_L.nmr	Loss	2	3084	0.332733	0.170754	0.304835	0.11837	0.0791919	0.200348	0.4403	0.699142	real	NA	1	NA
sL_VLDL_L.nmr	Stable	3	3093	0.333863	0.179341	0.30612	0.12177	0.0719499	0.19564	0.44549	0.742809	real	NA	0.734267	NA
sM_VLDL_L.nmr	NA	NA	9235	0.582039	0.202541	0.56218	0.13647	0.245897	0.433655	0.70798	1.02818	real	NA	NA	0.111081
sM_VLDL_L.nmr	Gain	1	3058	0.575746	0.2003	0.55004	0.133195	0.246353	0.43323	0.703172	1.01499	real	NA	0.161184	NA
sM_VLDL_L.nmr	Loss	2	3084	0.585509	0.197954	0.566795	0.133955	0.258117	0.44056	0.70776	1.01271	real	NA	0.525592	NA
sM_VLDL_L.nmr	Stable	3	3093	0.584802	0.209082	0.56815	0.14299	0.237596	0.4278	0.71384	1.05023	real	NA	1	NA
sS_VLDL_L.nmr	NA	NA	9235	0.415186	0.128238	0.40407	0.0855	0.203265	0.321715	0.494115	0.695635	real	NA	NA	0.101402
sS_VLDL_L.nmr	Gain	1	3058	0.411129	0.12672	0.39789	0.084505	0.202686	0.318528	0.488905	0.684849	real	NA	0.127841	NA
sS_VLDL_L.nmr	Loss	2	3084	0.417298	0.125387	0.4045	0.082165	0.207662	0.327935	0.49389	0.695615	real	NA	0.600372	NA
sS_VLDL_L.nmr	Stable	3	3093	0.417089	0.132418	0.4075	0.08913	0.197674	0.31962	0.49819	0.717843	real	NA	1	NA
sXS_VLDL_L.nmr	NA	NA	9235	0.357897	0.0862275	0.34765	0.05545	0.215788	0.297225	0.409155	0.547986	real	NA	NA	0.00645534
sXS_VLDL_L.nmr	Gain	1	3058	0.353816	0.0838692	0.34547	0.054035	0.215297	0.294403	0.402583	0.535946	real	NA	0.03504	NA
sXS_VLDL_L.nmr	Loss	2	3084	0.360469	0.0847274	0.350945	0.055295	0.220208	0.301025	0.412648	0.546987	real	NA	0.322776	NA
sXS_VLDL_L.nmr	Stable	3	3093	0.359367	0.0898168	0.34785	0.05681	0.210691	0.29607	0.41215	0.563707	real	NA	1	NA
sIDL_L.nmr	NA	NA	9235	1.24285	0.28141	1.2273	0.1831	0.735326	1.0523	1.41925	1.83713	real	NA	NA	0.066304
sIDL_L.nmr	Gain	1	3058	1.23353	0.277507	1.2187	0.1781	0.736241	1.04525	1.4031	1.82953	real	NA	0.137637	NA
sIDL_L.nmr	Loss	2	3084	1.24985	0.278799	1.2329	0.1847	0.752968	1.05685	1.42755	1.8271	real	NA	0.419912	NA
sIDL_L.nmr	Stable	3	3093	1.2451	0.287606	1.2277	0.1853	0.720417	1.054	1.4264	1.86478	real	NA	1	NA
sLDL_L.nmr	NA	NA	9235	2.52983	0.583709	2.4991	0.384	1.489	2.1216	2.89385	3.76062	real	NA	NA	0.423488
sLDL_L.nmr	Gain	1	3058	2.51983	0.582339	2.4868	0.37975	1.49418	2.10832	2.8722	3.75538	real	NA	0.405591	NA
sLDL_L.nmr	Loss	2	3084	2.53762	0.574337	2.5087	0.38955	1.53167	2.12608	2.90455	3.7602	real	NA	0.648067	NA
sLDL_L.nmr	Stable	3	3093	2.53195	0.594285	2.5061	0.385	1.44964	2.1237	2.9014	3.77791	real	NA	1	NA
sL_LDL_L.nmr	NA	NA	9235	1.61259	0.369027	1.5929	0.243	0.953751	1.35635	1.84125	2.40281	real	NA	NA	0.370085
sL_LDL_L.nmr	Gain	1	3058	1.60568	0.367607	1.5828	0.23885	0.961464	1.35032	1.82957	2.39339	real	NA	0.333351	NA
sL_LDL_L.nmr	Loss	2	3084	1.61772	0.364166	1.6003	0.2452	0.973889	1.35815	1.8508	2.41456	real	NA	0.689781	NA
sL_LDL_L.nmr	Stable	3	3093	1.6143	0.375206	1.5975	0.2445	0.92585	1.3579	1.8466	2.39033	real	NA	1	NA
sM_LDL_L.nmr	NA	NA	9235	0.628778	0.160812	0.62076	0.10709	0.342241	0.515045	0.728575	0.971898	real	NA	NA	0.55732
sM_LDL_L.nmr	Gain	1	3058	0.626824	0.160857	0.616965	0.10542	0.340139	0.511728	0.722337	0.973889	real	NA	0.578766	NA
sM_LDL_L.nmr	Loss	2	3084	0.630516	0.157824	0.62147	0.10699	0.349133	0.517393	0.731565	0.968969	real	NA	0.600652	NA
sM_LDL_L.nmr	Stable	3	3093	0.628977	0.163723	0.62323	0.10919	0.334459	0.51486	0.73339	0.972521	real	NA	1	NA
sS_LDL_L.nmr	NA	NA	9235	0.288465	0.0632018	0.28471	0.04144	0.17623	0.24452	0.327295	0.427302	real	NA	NA	0.357924
sS_LDL_L.nmr	Gain	1	3058	0.28732	0.0631913	0.28279	0.04099	0.175992	0.243668	0.325595	0.427627	real	NA	0.456474	NA
sS_LDL_L.nmr	Loss	2	3084	0.289393	0.0615833	0.285695	0.041375	0.179938	0.245475	0.32851	0.422944	real	NA	0.494317	NA
sS_LDL_L.nmr	Stable	3	3093	0.288672	0.0647884	0.28547	0.0422	0.173499	0.2445	0.32824	0.42962	real	NA	1	NA
sHDL_L.nmr	NA	NA	9235	3.05235	0.632135	2.9744	0.4093	2.03414	2.59645	3.4246	4.48651	real	NA	NA	0.145386
sHDL_L.nmr	Gain	1	3058	3.03612	0.618718	2.96075	0.39985	2.0461	2.60018	3.41003	4.45069	real	NA	0.486083	NA
sHDL_L.nmr	Loss	2	3084	3.04919	0.628193	2.9774	0.40825	2.03925	2.589	3.42168	4.45894	real	NA	1	NA
sHDL_L.nmr	Stable	3	3093	3.07156	0.648661	2.9874	0.4156	2.02303	2.6009	3.4485	4.54854	real	NA	0.215277	NA
sXL_HDL_L.nmr	NA	NA	9235	0.16935	0.0806902	0.15156	0.04438	0.057697	0.11326	0.20751	0.371441	real	NA	NA	0.0496283
sXL_HDL_L.nmr	Gain	1	3058	0.166378	0.0787025	0.15145	0.044685	0.0564537	0.111198	0.203822	0.367581	real	NA	0.053584	NA
sXL_HDL_L.nmr	Loss	2	3084	0.170006	0.0802849	0.15134	0.04307	0.0600209	0.114538	0.206838	0.371426	real	NA	1	NA
sXL_HDL_L.nmr	Stable	3	3093	0.171635	0.0829398	0.15186	0.04551	0.0575564	0.11371	0.2149	0.377281	real	NA	0.715519	NA
sL_HDL_L.nmr	NA	NA	9235	0.666654	0.326	0.59368	0.19886	0.221455	0.42408	0.8508	1.44883	real	NA	NA	0.149965
sL_HDL_L.nmr	Gain	1	3058	0.657487	0.31818	0.58907	0.19547	0.217731	0.420447	0.84297	1.42156	real	NA	0.272057	NA
sL_HDL_L.nmr	Loss	2	3084	0.666546	0.324747	0.59067	0.19543	0.227246	0.424152	0.848073	1.44867	real	NA	1	NA
sL_HDL_L.nmr	Stable	3	3093	0.675826	0.33462	0.59945	0.20368	0.220876	0.42594	0.86168	1.47357	real	NA	0.395287	NA
sM_HDL_L.nmr	NA	NA	9235	1.04865	0.217781	1.0332	0.1432	0.675036	0.895685	1.18315	1.5201	real	NA	NA	0.193354
sM_HDL_L.nmr	Gain	1	3058	1.04464	0.215389	1.0279	0.1418	0.675748	0.89468	1.17837	1.50647	real	NA	0.75986	NA
sM_HDL_L.nmr	Loss	2	3084	1.04659	0.214975	1.0328	0.14186	0.680013	0.893645	1.17775	1.5081	real	NA	1	NA
sM_HDL_L.nmr	Stable	3	3093	1.05468	0.222795	1.0388	0.14597	0.663672	0.89891	1.192	1.5454	real	NA	0.164134	NA
sS_HDL_L.nmr	NA	NA	9235	1.16769	0.152622	1.1615	0.0981	0.887517	1.0652	1.26235	1.48598	real	NA	NA	0.542038
sS_HDL_L.nmr	Gain	1	3058	1.16762	0.153034	1.15815	0.0989	0.89024	1.06495	1.26438	1.48869	real	NA	1	NA
sS_HDL_L.nmr	Loss	2	3084	1.16604	0.151509	1.1583	0.09745	0.889977	1.06317	1.2575	1.48588	real	NA	0.59517	NA
sS_HDL_L.nmr	Stable	3	3093	1.16942	0.153348	1.1664	0.0989	0.883877	1.0674	1.2649	1.48141	real	NA	0.568069	NA
sAPOA1.nmr	NA	NA	9235	1.46829	0.237988	1.4466	0.1549	1.0677	1.2995	1.61175	1.98822	real	NA	NA	0.218474
sAPOA1.nmr	Gain	1	3058	1.4632	0.23374	1.44	0.15185	1.06948	1.30025	1.60518	1.97074	real	NA	0.622703	NA
sAPOA1.nmr	Loss	2	3084	1.46676	0.236193	1.44525	0.15525	1.06987	1.29697	1.60965	1.97214	real	NA	1	NA
sAPOA1.nmr	Stable	3	3093	1.47485	0.243791	1.4517	0.1574	1.05877	1.301	1.6199	2.02343	real	NA	0.230646	NA
sAPOB.nmr	NA	NA	9235	0.854353	0.193597	0.84276	0.12846	0.518557	0.71768	0.975145	1.27632	real	NA	NA	0.124117
sAPOB.nmr	Gain	1	3058	0.849357	0.192124	0.839365	0.12679	0.518639	0.7127	0.966172	1.2639	real	NA	0.324237	NA
sAPOB.nmr	Loss	2	3084	0.858604	0.189099	0.846285	0.12712	0.527579	0.725655	0.978132	1.26622	real	NA	0.294215	NA
sAPOB.nmr	Stable	3	3093	0.855052	0.199346	0.841	0.13025	0.507212	0.71643	0.97792	1.29087	real	NA	1	NA
sLIPO_P.nmr	NA	NA	9235	0.0170481	0.00248276	0.016909	0.001607	0.012547	0.0153835	0.018607	0.0223112	real	NA	NA	0.429401
sLIPO_P.nmr	Gain	1	3058	0.0170165	0.00244842	0.0168915	0.001583	0.0126023	0.0153882	0.0185438	0.0220496	real	NA	0.864182	NA
sLIPO_P.nmr	Loss	2	3084	0.0170303	0.00247749	0.0168525	0.0016005	0.012534	0.015397	0.018622	0.0223899	real	NA	1	NA
sLIPO_P.nmr	Stable	3	3093	0.017097	0.00252147	0.016987	0.001636	0.0124666	0.015374	0.018648	0.0224495	real	NA	0.304716	NA
sVLDL_D.nmr	NA	NA	9235	38.5879	1.23219	38.562	0.904	36.3398	37.688	39.5015	40.9183	real	NA	NA	0.52884
sVLDL_D.nmr	Gain	1	3058	38.5685	1.21856	38.5165	0.8845	36.4064	37.6912	39.4633	40.9206	real	NA	0.439213	NA
sVLDL_D.nmr	Loss	2	3084	38.603	1.21322	38.587	0.886	36.3672	37.7188	39.493	40.889	real	NA	0.749674	NA
sVLDL_D.nmr	Stable	3	3093	38.592	1.2641	38.586	0.941	36.2923	37.666	39.553	40.935	real	NA	1	NA
sVLDL_P.nmr	NA	NA	9235	0.000144561	4.31653e-05	0.00014045	2.87e-05	7.30994e-05	0.000113205	0.00017109	0.000239541	real	NA	NA	0.0418929
sVLDL_P.nmr	Gain	1	3058	0.000142948	4.24956e-05	0.000138505	2.8125e-05	7.31026e-05	0.0001122	0.00016925	0.000236178	real	NA	0.096451	NA
sVLDL_P.nmr	Loss	2	3084	0.000145497	4.22029e-05	0.000141575	2.8065e-05	7.5382e-05	0.000114887	0.000171753	0.000238223	real	NA	0.428558	NA
sVLDL_P.nmr	Stable	3	3093	0.000145224	4.47124e-05	0.00014155	2.975e-05	7.17754e-05	0.0001123	0.00017233	0.000248807	real	NA	1	NA
sXXL_VLDL_P.nmr	NA	NA	9235	1.54018e-06	1.39275e-06	1.1523e-06	8.4113e-07	1.90507e-08	4.53495e-07	2.3094e-06	5.00236e-06	real	NA	NA	0.0287632
sXXL_VLDL_P.nmr	Gain	1	3058	1.48416e-06	1.37395e-06	1.0843e-06	7.9286e-07	1.95499e-08	4.20987e-07	2.23323e-06	4.92271e-06	real	NA	0.0130968	NA
sXXL_VLDL_P.nmr	Loss	2	3084	1.56189e-06	1.38045e-06	1.2046e-06	8.6122e-07	2.00708e-08	4.79263e-07	2.3494e-06	4.96543e-06	real	NA	1	NA
sXXL_VLDL_P.nmr	Stable	3	3093	1.57391e-06	1.42189e-06	1.1897e-06	8.696e-07	1.84374e-08	4.6055e-07	2.3442e-06	5.05654e-06	real	NA	0.740447	NA
sXL_VLDL_P.nmr	NA	NA	9235	3.39737e-06	2.18805e-06	2.9752e-06	1.4548e-06	3.32992e-07	1.7102e-06	4.72765e-06	8.49465e-06	real	NA	NA	0.114385
sXL_VLDL_P.nmr	Gain	1	3058	3.32579e-06	2.16273e-06	2.8865e-06	1.3999e-06	3.63004e-07	1.66245e-06	4.62067e-06	8.42657e-06	real	NA	0.045819	NA
sXL_VLDL_P.nmr	Loss	2	3084	3.42775e-06	2.15278e-06	3.02165e-06	1.45545e-06	3.60453e-07	1.76783e-06	4.74728e-06	8.41598e-06	real	NA	1	NA
sXL_VLDL_P.nmr	Stable	3	3093	3.43786e-06	2.24604e-06	3.0197e-06	1.5108e-06	2.73507e-07	1.7117e-06	4.7964e-06	8.58907e-06	real	NA	0.679052	NA
sL_VLDL_P.nmr	NA	NA	9235	1.01893e-05	5.41614e-06	9.2529e-06	3.6548e-06	2.37473e-06	6.01115e-06	1.35725e-05	2.24121e-05	real	NA	NA	0.127864
sL_VLDL_P.nmr	Gain	1	3058	1.00185e-05	5.36009e-06	9.0481e-06	3.5637e-06	2.41898e-06	5.86267e-06	1.3294e-05	2.22996e-05	real	NA	0.0518538	NA
sL_VLDL_P.nmr	Loss	2	3084	1.02605e-05	5.31199e-06	9.3658e-06	3.6444e-06	2.45024e-06	6.16047e-06	1.36913e-05	2.1895e-05	real	NA	1	NA
sL_VLDL_P.nmr	Stable	3	3093	1.02872e-05	5.56969e-06	9.3799e-06	3.7471e-06	2.21642e-06	5.9963e-06	1.367e-05	2.29852e-05	real	NA	0.689461	NA
sM_VLDL_P.nmr	NA	NA	9235	3.50499e-05	1.20063e-05	3.391e-05	7.999e-06	1.49692e-05	2.6369e-05	4.2529e-05	6.14502e-05	real	NA	NA	0.144896
sM_VLDL_P.nmr	Gain	1	3058	3.47199e-05	1.18635e-05	3.35135e-05	7.978e-06	1.51518e-05	2.61758e-05	4.2366e-05	6.06096e-05	real	NA	0.271349	NA
sM_VLDL_P.nmr	Loss	2	3084	3.52722e-05	1.17336e-05	3.41955e-05	7.8105e-06	1.56055e-05	2.67153e-05	4.23533e-05	6.11575e-05	real	NA	0.395144	NA
sM_VLDL_P.nmr	Stable	3	3093	3.51546e-05	1.24057e-05	3.4129e-05	8.36e-06	1.40964e-05	2.6214e-05	4.2939e-05	6.29958e-05	real	NA	1	NA
sS_VLDL_P.nmr	NA	NA	9235	3.96048e-05	1.26957e-05	3.8213e-05	8.493e-06	1.90146e-05	3.024e-05	4.74515e-05	6.7584e-05	real	NA	NA	0.117767
sS_VLDL_P.nmr	Gain	1	3058	3.9217e-05	1.2564e-05	3.7919e-05	8.442e-06	1.89476e-05	2.99553e-05	4.70137e-05	6.65503e-05	real	NA	0.0454584	NA
sS_VLDL_P.nmr	Loss	2	3084	3.97908e-05	1.23989e-05	3.82825e-05	8.2115e-06	1.96339e-05	3.07945e-05	4.75698e-05	6.78486e-05	real	NA	1	NA
sS_VLDL_P.nmr	Stable	3	3093	3.98026e-05	1.31065e-05	3.8661e-05	8.805e-06	1.85635e-05	3.008e-05	4.7742e-05	6.96183e-05	real	NA	0.641691	NA
sXS_VLDL_P.nmr	NA	NA	9235	5.47796e-05	1.33005e-05	5.3289e-05	8.671e-06	3.29558e-05	4.53515e-05	6.27675e-05	8.44401e-05	real	NA	NA	0.00746052
sXS_VLDL_P.nmr	Gain	1	3058	5.41822e-05	1.29773e-05	5.28115e-05	8.486e-06	3.27828e-05	4.49745e-05	6.17862e-05	8.3275e-05	real	NA	0.0518414	NA
sXS_VLDL_P.nmr	Loss	2	3084	5.51838e-05	1.30613e-05	5.3703e-05	8.589e-06	3.36827e-05	4.58973e-05	6.32953e-05	8.38595e-05	real	NA	0.254767	NA
sXS_VLDL_P.nmr	Stable	3	3093	5.49673e-05	1.38258e-05	5.3376e-05	8.885e-06	3.23237e-05	4.5097e-05	6.3026e-05	8.62564e-05	real	NA	1	NA
sIDL_P.nmr	NA	NA	9235	0.0003092	7.30308e-05	0.00030412	4.888e-05	0.000181712	0.000256905	0.000355245	0.000466592	real	NA	NA	0.0357865
sIDL_P.nmr	Gain	1	3058	0.000307003	7.24799e-05	0.000301745	4.8375e-05	0.000180799	0.000254983	0.00035242	0.000461622	real	NA	0.349169	NA
sIDL_P.nmr	Loss	2	3084	0.00031158	7.22076e-05	0.000306785	4.915e-05	0.000188649	0.000259275	0.000357205	0.000464792	real	NA	0.10751	NA
sIDL_P.nmr	Stable	3	3093	0.000308998	7.433e-05	0.00030429	4.927e-05	0.000178887	0.00025653	0.00035582	0.000474333	real	NA	1	NA
sLDL_D.nmr	NA	NA	9235	23.9316	0.0873663	23.941	0.058	23.7379	23.878	23.996	24.076	real	NA	NA	0.921809
sLDL_D.nmr	Gain	1	3058	23.9319	0.0881209	23.942	0.057	23.7354	23.879	23.995	24.0786	real	NA	0.871928	NA
sLDL_D.nmr	Loss	2	3084	23.9316	0.087477	23.941	0.059	23.739	23.878	23.997	24.076	real	NA	1	NA
sLDL_D.nmr	Stable	3	3093	23.9312	0.0865296	23.94	0.058	23.738	23.877	23.995	24.074	real	NA	0.810538	NA
sLDL_P.nmr	NA	NA	9235	0.00121164	0.000274358	0.0011936	0.0001805	0.000734297	0.0010191	0.00138095	0.00181311	real	NA	NA	0.219322
sLDL_P.nmr	Gain	1	3058	0.00120572	0.000272881	0.00119045	0.0001791	0.000727953	0.0010135	0.00137133	0.00179601	real	NA	0.40239	NA
sLDL_P.nmr	Loss	2	3084	0.00121662	0.000267416	0.0012008	0.0001796	0.000752449	0.00102747	0.00138762	0.00180402	real	NA	0.369318	NA
sLDL_P.nmr	Stable	3	3093	0.00121255	0.000282507	0.0011912	0.0001831	0.000720947	0.0010178	0.00139	0.0018385	real	NA	1	NA
sL_LDL_P.nmr	NA	NA	9235	0.000746143	0.000171901	0.00073225	0.00011223	0.000449517	0.000625075	0.00085197	0.00112306	real	NA	NA	0.20392
sL_LDL_P.nmr	Gain	1	3058	0.000742368	0.00017114	0.00072922	0.00011264	0.00044868	0.000621308	0.000848757	0.00112562	real	NA	0.384508	NA
sL_LDL_P.nmr	Loss	2	3084	0.000749325	0.00016808	0.00073655	0.00011241	0.000461856	0.00062842	0.00085472	0.00111559	real	NA	0.364143	NA
sL_LDL_P.nmr	Stable	3	3093	0.000746701	0.000176346	0.00073106	0.00011338	0.000442804	0.00062512	0.00085388	0.00112525	real	NA	1	NA
sM_LDL_P.nmr	NA	NA	9235	0.000295035	7.40307e-05	0.00029028	4.877e-05	0.000167204	0.00024264	0.0003403	0.000454245	real	NA	NA	0.323799
sM_LDL_P.nmr	Gain	1	3058	0.000293877	7.37979e-05	0.000289365	4.7735e-05	0.000167487	0.000241858	0.00033749	0.000457614	real	NA	0.584029	NA
sM_LDL_P.nmr	Loss	2	3084	0.00029611	7.21451e-05	0.0002909	4.8785e-05	0.000170922	0.000245367	0.000341985	0.000448938	real	NA	0.350723	NA
sM_LDL_P.nmr	Stable	3	3093	0.000295107	7.6095e-05	0.00029067	5.023e-05	0.00016361	0.00024111	0.00034122	0.000456868	real	NA	1	NA
sS_LDL_P.nmr	NA	NA	9235	0.000170467	3.60956e-05	0.0001679	2.412e-05	0.00010785	0.00014477	0.000193145	0.000250607	real	NA	NA	0.116028
sS_LDL_P.nmr	Gain	1	3058	0.000169472	3.58869e-05	0.000166835	2.36e-05	0.000107574	0.00014421	0.00019181	0.00025062	real	NA	0.244606	NA
sS_LDL_P.nmr	Loss	2	3084	0.000171181	3.50277e-05	0.000168595	2.386e-05	0.000110303	0.000146237	0.000193738	0.00024796	real	NA	0.370853	NA
sS_LDL_P.nmr	Stable	3	3093	0.000170739	3.73198e-05	0.00016858	2.492e-05	0.000106072	0.00014392	0.00019381	0.000252607	real	NA	1	NA
sHDL_D.nmr	NA	NA	9235	9.64867	0.20443	9.6135	0.1357	9.33748	9.4966	9.777	10.1112	real	NA	NA	0.0855735
sHDL_D.nmr	Gain	1	3058	9.64244	0.201413	9.6094	0.1341	9.33564	9.49243	9.76947	10.091	real	NA	0.142875	NA
sHDL_D.nmr	Loss	2	3084	9.64972	0.204172	9.61335	0.13525	9.34226	9.49917	9.77885	10.127	real	NA	1	NA
sHDL_D.nmr	Stable	3	3093	9.65379	0.207529	9.6175	0.1385	9.33505	9.4993	9.7851	10.1187	real	NA	0.473321	NA
sHDL_P.nmr	NA	NA	9235	0.0153827	0.0023806	0.015214	0.001536	0.0111079	0.013753	0.01687	0.0205134	real	NA	NA	0.43107
sHDL_P.nmr	Gain	1	3058	0.0153608	0.00235255	0.0151875	0.0014955	0.0111643	0.0137663	0.0167943	0.0202967	real	NA	1	NA
sHDL_P.nmr	Loss	2	3084	0.0153566	0.00236658	0.0151485	0.0015325	0.0111339	0.0137485	0.016859	0.0205385	real	NA	0.837131	NA
sHDL_P.nmr	Stable	3	3093	0.0154303	0.0024218	0.015285	0.001584	0.0110136	0.013759	0.01692	0.0206442	real	NA	0.315047	NA
sXL_HDL_P.nmr	NA	NA	9235	0.000234767	9.61469e-05	0.00021369	5.271e-05	0.000100968	0.000168265	0.00028058	0.000477838	real	NA	NA	0.0222385
sXL_HDL_P.nmr	Gain	1	3058	0.000230762	9.34551e-05	0.000211975	5.22e-05	0.00010119	0.000166032	0.000274932	0.000466114	real	NA	0.026868	NA
sXL_HDL_P.nmr	Loss	2	3084	0.000235774	9.56633e-05	0.00021366	5.179e-05	0.000100683	0.000170045	0.000280352	0.000476616	real	NA	1	NA
sXL_HDL_P.nmr	Stable	3	3093	0.000237723	9.91044e-05	0.00021551	5.473e-05	0.000101162	0.00016838	0.00028742	0.000486527	real	NA	0.727808	NA
sL_HDL_P.nmr	NA	NA	9235	0.00144199	0.000776277	0.0012703	0.00047245	0.000396516	0.00086179	0.00187655	0.00332664	real	NA	NA	0.169806
sL_HDL_P.nmr	Gain	1	3058	0.00141995	0.000756123	0.0012608	0.000467745	0.000388505	0.000855975	0.00185753	0.0032468	real	NA	0.260409	NA
sL_HDL_P.nmr	Loss	2	3084	0.00144245	0.000773835	0.0012638	0.00046701	0.000413492	0.00086741	0.0018738	0.00332468	real	NA	1	NA
sL_HDL_P.nmr	Stable	3	3093	0.00146332	0.000797726	0.0012858	0.00048656	0.000391344	0.00086426	0.0019119	0.00336991	real	NA	0.452405	NA
sM_HDL_P.nmr	NA	NA	9235	0.00391773	0.000905114	0.0038434	0.0005934	0.00237608	0.00327975	0.00447145	0.00588226	real	NA	NA	0.258698
sM_HDL_P.nmr	Gain	1	3058	0.00390211	0.000892994	0.00382335	0.0005814	0.00238045	0.0032818	0.0044506	0.00580856	real	NA	0.811899	NA
sM_HDL_P.nmr	Loss	2	3084	0.00390968	0.000895088	0.0038467	0.00059345	0.0024044	0.0032707	0.0044539	0.00581312	real	NA	1	NA
sM_HDL_P.nmr	Stable	3	3093	0.0039412	0.000926523	0.0038634	0.0006122	0.0023343	0.0032849	0.0045119	0.00596538	real	NA	0.198605	NA
sS_HDL_P.nmr	NA	NA	9235	0.00978821	0.00128088	0.0097493	0.0008207	0.00738951	0.00894115	0.010582	0.01247	real	NA	NA	0.376295
sS_HDL_P.nmr	Gain	1	3058	0.00980803	0.00128847	0.00975145	0.00084745	0.0074352	0.0089449	0.0106407	0.0124506	real	NA	0.599923	NA
sS_HDL_P.nmr	Loss	2	3084	0.00976874	0.00127735	0.0097274	0.0008037	0.00742343	0.0089235	0.0105302	0.0125191	real	NA	0.386994	NA
sS_HDL_P.nmr	Stable	3	3093	0.00978803	0.00127697	0.0097733	0.0008155	0.00733993	0.008953	0.010579	0.0124075	real	NA	1	NA
sTG.nmr	NA	NA	9235	1.29308	0.551735	1.1794	0.35438	0.536871	0.874585	1.6211	2.60991	real	NA	NA	0.0255524
sTG.nmr	Gain	1	3058	1.27146	0.545052	1.1512	0.3415	0.535699	0.858167	1.59438	2.57895	real	NA	0.017039	NA
sTG.nmr	Loss	2	3084	1.30017	0.542735	1.18835	0.35127	0.552781	0.89194	1.6221	2.60898	real	NA	1	NA
sTG.nmr	Stable	3	3093	1.30739	0.566532	1.2008	0.36785	0.523508	0.87752	1.6388	2.62762	real	NA	0.968416	NA
sVLDL_TG.nmr	NA	NA	9235	0.906395	0.464553	0.80982	0.30302	0.286288	0.54541	1.1854	2.01176	real	NA	NA	0.0647973
sVLDL_TG.nmr	Gain	1	3058	0.890062	0.459923	0.78656	0.29109	0.286925	0.531752	1.16582	1.99363	real	NA	0.0347273	NA
sVLDL_TG.nmr	Loss	2	3084	0.911662	0.456475	0.818315	0.303995	0.292243	0.556002	1.1861	1.9752	real	NA	1	NA
sVLDL_TG.nmr	Stable	3	3093	0.917291	0.476643	0.82128	0.31465	0.27846	0.54945	1.207	2.02686	real	NA	0.894339	NA
sXXL_VLDL_TG.nmr	NA	NA	9235	0.122554	0.120361	0.086724	0.067236	2.7156e-09	0.030499	0.18589	0.419588	real	NA	NA	0.0199787
sXXL_VLDL_TG.nmr	Gain	1	3058	0.118084	0.119978	0.079591	0.062655	2.7156e-09	0.028917	0.175895	0.417828	real	NA	0.0121965	NA
sXXL_VLDL_TG.nmr	Loss	2	3084	0.124302	0.119016	0.0909175	0.069136	2.7156e-09	0.031738	0.189438	0.415148	real	NA	1	NA
sXXL_VLDL_TG.nmr	Stable	3	3093	0.125231	0.121975	0.08917	0.069675	2.7156e-09	0.030923	0.19032	0.425494	real	NA	0.889074	NA
sXL_VLDL_TG.nmr	NA	NA	9235	0.108502	0.0786461	0.090671	0.049935	3.946e-09	0.0483665	0.15469	0.297982	real	NA	NA	0.116453
sXL_VLDL_TG.nmr	Gain	1	3058	0.105987	0.0778848	0.086903	0.047893	3.946e-09	0.046924	0.151895	0.298672	real	NA	0.0549274	NA
sXL_VLDL_TG.nmr	Loss	2	3084	0.109411	0.0774606	0.09268	0.05018	3.946e-09	0.049678	0.155133	0.294547	real	NA	1	NA
sXL_VLDL_TG.nmr	Stable	3	3093	0.110082	0.0805107	0.092269	0.051217	3.946e-09	0.048369	0.15767	0.298932	real	NA	0.820932	NA
sL_VLDL_TG.nmr	NA	NA	9235	0.167802	0.09193	0.15012	0.060751	0.043387	0.0962535	0.222815	0.383026	real	NA	NA	0.179845
sL_VLDL_TG.nmr	Gain	1	3058	0.16508	0.0910903	0.14565	0.058716	0.043722	0.0948665	0.21921	0.382427	real	NA	0.0905786	NA
sL_VLDL_TG.nmr	Loss	2	3084	0.168552	0.0900366	0.15209	0.060797	0.0452351	0.0979132	0.223275	0.368716	real	NA	1	NA
sL_VLDL_TG.nmr	Stable	3	3093	0.169746	0.0945536	0.1525	0.062545	0.0421394	0.095931	0.22536	0.39215	real	NA	0.883788	NA
sM_VLDL_TG.nmr	NA	NA	9235	0.278547	0.115379	0.26115	0.07867	0.108078	0.190265	0.35111	0.540201	real	NA	NA	0.126212
sM_VLDL_TG.nmr	Gain	1	3058	0.274958	0.114348	0.25561	0.07726	0.108774	0.18774	0.347275	0.537612	real	NA	0.0662163	NA
sM_VLDL_TG.nmr	Loss	2	3084	0.279671	0.113046	0.26344	0.07803	0.111274	0.192895	0.351787	0.530486	real	NA	1	NA
sM_VLDL_TG.nmr	Stable	3	3093	0.280975	0.118602	0.26615	0.08054	0.105531	0.18955	0.35499	0.552913	real	NA	0.90874	NA
sS_VLDL_TG.nmr	NA	NA	9235	0.159505	0.0594966	0.15218	0.04003	0.0668122	0.115	0.19599	0.293366	real	NA	NA	0.0527906
sS_VLDL_TG.nmr	Gain	1	3058	0.157349	0.0588041	0.14962	0.039815	0.0665055	0.113425	0.19444	0.292448	real	NA	0.060999	NA
sS_VLDL_TG.nmr	Loss	2	3084	0.160001	0.0584999	0.15285	0.03875	0.0691705	0.117758	0.195505	0.291974	real	NA	1	NA
sS_VLDL_TG.nmr	Stable	3	3093	0.161142	0.0610972	0.15413	0.04126	0.0649102	0.11462	0.19779	0.296262	real	NA	0.671798	NA
sXS_VLDL_TG.nmr	NA	NA	9235	0.0688985	0.0203305	0.06619	0.012358	0.0364838	0.054807	0.080142	0.116174	real	NA	NA	0.0127961
sXS_VLDL_TG.nmr	Gain	1	3058	0.0679933	0.0198683	0.0651175	0.012219	0.0358198	0.0541707	0.0790628	0.113916	real	NA	0.0139401	NA
sXS_VLDL_TG.nmr	Loss	2	3084	0.0692061	0.0201051	0.0665245	0.0121205	0.0380269	0.0555325	0.080258	0.116172	real	NA	1	NA
sXS_VLDL_TG.nmr	Stable	3	3093	0.0694869	0.0209714	0.066842	0.012866	0.0363176	0.054786	0.081083	0.118002	real	NA	0.824103	NA
sIDL_TG.nmr	NA	NA	9235	0.0994767	0.0246677	0.095902	0.015034	0.0617969	0.0822305	0.11282	0.157055	real	NA	NA	0.00785435
sIDL_TG.nmr	Gain	1	3058	0.0982861	0.0238562	0.094736	0.0145745	0.0617835	0.0813355	0.111335	0.151816	real	NA	0.00812835	NA
sIDL_TG.nmr	Loss	2	3084	0.099891	0.0244671	0.096407	0.0149415	0.0624984	0.0830242	0.113323	0.158572	real	NA	1	NA
sIDL_TG.nmr	Stable	3	3093	0.100241	0.0256026	0.096609	0.015485	0.0614527	0.08241	0.11406	0.160184	real	NA	0.886155	NA
sLDL_TG.nmr	NA	NA	9235	0.144988	0.0384756	0.13845	0.02281	0.0890522	0.117795	0.16528	0.237521	real	NA	NA	0.0167951
sLDL_TG.nmr	Gain	1	3058	0.143328	0.0373294	0.13712	0.02217	0.0894568	0.116667	0.162615	0.234282	real	NA	0.0165865	NA
sLDL_TG.nmr	Loss	2	3084	0.145505	0.0381384	0.138875	0.022495	0.0902061	0.119068	0.165522	0.236848	real	NA	1	NA
sLDL_TG.nmr	Stable	3	3093	0.146113	0.0398588	0.13967	0.0238	0.0881535	0.11803	0.1671	0.240981	real	NA	0.847657	NA
sL_LDL_TG.nmr	NA	NA	9235	0.0969985	0.0240932	0.093272	0.014578	0.0611263	0.079944	0.10995	0.153899	real	NA	NA	0.0210727
sL_LDL_TG.nmr	Gain	1	3058	0.0959656	0.0232982	0.0921655	0.0142295	0.0614129	0.079283	0.108347	0.1499	real	NA	0.0219342	NA
sL_LDL_TG.nmr	Loss	2	3084	0.0973192	0.0239357	0.0937305	0.0145855	0.0615655	0.0805835	0.110067	0.154258	real	NA	1	NA
sL_LDL_TG.nmr	Stable	3	3093	0.0977	0.0249799	0.093911	0.015151	0.0601167	0.07997	0.11103	0.155829	real	NA	0.80233	NA
sM_LDL_TG.nmr	NA	NA	9235	0.0326925	0.00966955	0.030888	0.005624	0.0189481	0.025895	0.037655	0.0565375	real	NA	NA	0.0225664
sM_LDL_TG.nmr	Gain	1	3058	0.0323026	0.0094112	0.0304505	0.0053915	0.0190007	0.025702	0.0370883	0.0562979	real	NA	0.0206922	NA
sM_LDL_TG.nmr	Loss	2	3084	0.0328078	0.00957115	0.0310685	0.005569	0.0189916	0.0262085	0.0375933	0.0565318	real	NA	1	NA
sM_LDL_TG.nmr	Stable	3	3093	0.032963	0.0100042	0.031149	0.005828	0.0186596	0.025915	0.038082	0.0567598	real	NA	0.862993	NA
sS_LDL_TG.nmr	NA	NA	9235	0.0145188	0.00650914	0.014122	0.0031	0.0025891	0.011478	0.018073	0.0284146	real	NA	NA	0.00746534
sS_LDL_TG.nmr	Gain	1	3058	0.0142068	0.00649297	0.013847	0.002957	0.0025891	0.0112975	0.0177365	0.0281587	real	NA	0.00590831	NA
sS_LDL_TG.nmr	Loss	2	3084	0.0146641	0.00636675	0.0143105	0.003044	0.0025891	0.0116468	0.01799	0.0283727	real	NA	1	NA
sS_LDL_TG.nmr	Stable	3	3093	0.0146823	0.00665493	0.014238	0.003266	0.0025891	0.011462	0.018348	0.028658	real	NA	0.970876	NA
sHDL_TG.nmr	NA	NA	9235	0.142221	0.0450948	0.13684	0.02817	0.0706429	0.11086	0.167665	0.24564	real	NA	NA	0.001014
sHDL_TG.nmr	Gain	1	3058	0.139782	0.0440897	0.13463	0.027505	0.0689001	0.10886	0.164277	0.243348	real	NA	0.00237717	NA
sHDL_TG.nmr	Loss	2	3084	0.143114	0.0447996	0.13791	0.02746	0.071705	0.112338	0.167838	0.245233	real	NA	1	NA
sHDL_TG.nmr	Stable	3	3093	0.143741	0.0462704	0.13778	0.02921	0.0713534	0.11139	0.17114	0.248781	real	NA	0.71642	NA
sXL_HDL_TG.nmr	NA	NA	9235	0.00143281	0.00393804	2.3025e-06	0	2.3025e-06	2.3025e-06	2.3025e-06	0.0130304	real	NA	NA	0.00240897
sXL_HDL_TG.nmr	Gain	1	3058	0.00124626	0.00368605	2.3025e-06	0	2.3025e-06	2.3025e-06	2.3025e-06	0.0127075	real	NA	0.0437214	NA
sXL_HDL_TG.nmr	Loss	2	3084	0.00144834	0.00395762	2.3025e-06	0	2.3025e-06	2.3025e-06	2.3025e-06	0.0129402	real	NA	1	NA
sXL_HDL_TG.nmr	Stable	3	3093	0.00160177	0.0041473	2.3025e-06	0	2.3025e-06	2.3025e-06	2.3025e-06	0.0132487	real	NA	0.143972	NA
sL_HDL_TG.nmr	NA	NA	9235	0.0298895	0.0118794	0.028435	0.007191	0.0119547	0.021783	0.0362435	0.0565915	real	NA	NA	1.16759e-05
sL_HDL_TG.nmr	Gain	1	3058	0.0290643	0.0114621	0.027753	0.007091	0.0118378	0.0211863	0.0354452	0.0532012	real	NA	0.000101436	NA
sL_HDL_TG.nmr	Loss	2	3084	0.0301833	0.0118937	0.0286295	0.0071445	0.0119607	0.0220737	0.0365227	0.0570005	real	NA	1	NA
sL_HDL_TG.nmr	Stable	3	3093	0.0304124	0.0122258	0.028897	0.007315	0.0120582	0.02198	0.036749	0.0583386	real	NA	0.623803	NA
sM_HDL_TG.nmr	NA	NA	9235	0.0530857	0.0181692	0.051034	0.011513	0.0234915	0.0404325	0.0636885	0.0937536	real	NA	NA	0.00233269
sM_HDL_TG.nmr	Gain	1	3058	0.0521745	0.0178449	0.0501795	0.011344	0.0232376	0.039595	0.0624865	0.0931092	real	NA	0.00444994	NA
sM_HDL_TG.nmr	Loss	2	3084	0.0534237	0.0179999	0.0513335	0.011153	0.0245572	0.0409433	0.0636937	0.0945337	real	NA	1	NA
sM_HDL_TG.nmr	Stable	3	3093	0.0536496	0.0186207	0.05163	0.011839	0.0232235	0.040706	0.064638	0.0950471	real	NA	0.72637	NA
sS_HDL_TG.nmr	NA	NA	9235	0.052072	0.016986	0.05075	0.011027	0.0233332	0.0401485	0.0622215	0.0894811	real	NA	NA	0.135896
sS_HDL_TG.nmr	Gain	1	3058	0.0515498	0.016742	0.0501645	0.0108535	0.023804	0.039769	0.0617357	0.0896876	real	NA	0.0943888	NA
sS_HDL_TG.nmr	Loss	2	3084	0.0522757	0.016818	0.0510865	0.010876	0.0236937	0.0405368	0.062207	0.0893575	real	NA	1	NA
sS_HDL_TG.nmr	Stable	3	3093	0.0523853	0.0173812	0.050972	0.011345	0.0227356	0.040105	0.062686	0.0893473	real	NA	0.893522	NA
sALB.nmr	NA	NA	9232	39.5253	3.26729	39.506	2.058	33.2065	37.4468	41.5622	45.7507	real	NA	NA	0.24265
sALB.nmr	Gain	1	3057	39.5232	3.21941	39.503	2.054	33.498	37.547	41.619	45.4286	real	NA	1	NA
sALB.nmr	Loss	2	3084	39.4774	3.33813	39.4145	2.0785	33.1161	37.3528	41.4993	45.7469	real	NA	0.231284	NA
sALB.nmr	Stable	3	3091	39.5753	3.24309	39.592	2.035	33.2	37.5025	41.565	46.1595	real	NA	0.674133	NA
sTOTCHO.nmr	NA	NA	9225	2.58471	0.400609	2.5642	0.2637	1.8541	2.3116	2.8388	3.41142	real	NA	NA	0.0128054
sTOTCHO.nmr	Gain	1	3057	2.56725	0.388691	2.549	0.2624	1.86968	2.2985	2.8256	3.3356	real	NA	0.027052	NA
sTOTCHO.nmr	Loss	2	3081	2.5893	0.400632	2.564	0.2629	1.8612	2.3167	2.8447	3.4343	real	NA	1	NA
sTOTCHO.nmr	Stable	3	3087	2.5974	0.411588	2.5761	0.2634	1.83838	2.3195	2.8461	3.47461	real	NA	0.539816	NA
sPC.nmr	NA	NA	9225	2.11575	0.363164	2.0959	0.2404	1.46224	1.8654	2.347	2.86854	real	NA	NA	0.00396625
sPC.nmr	Gain	1	3057	2.09759	0.352204	2.0807	0.2375	1.46638	1.8531	2.3293	2.80432	real	NA	0.00839245	NA
sPC.nmr	Loss	2	3081	2.12136	0.362537	2.0963	0.2425	1.469	1.8723	2.3565	2.8802	real	NA	1	NA
sPC.nmr	Stable	3	3087	2.12815	0.373737	2.1085	0.2425	1.45034	1.87065	2.35555	2.91101	real	NA	0.63601	NA
sTOTPG.nmr	NA	NA	9225	2.29783	0.385326	2.2786	0.2521	1.59728	2.0349	2.543	3.0914	real	NA	NA	0.00902536
sTOTPG.nmr	Gain	1	3057	2.28028	0.373933	2.2625	0.2513	1.61244	2.0231	2.5284	3.03512	real	NA	0.0238934	NA
sTOTPG.nmr	Loss	2	3081	2.30215	0.384913	2.281	0.2529	1.5982	2.0385	2.5489	3.1071	real	NA	1	NA
sTOTPG.nmr	Stable	3	3087	2.31092	0.396184	2.2933	0.2544	1.59024	2.04135	2.55395	3.14208	real	NA	0.489033	NA
sTOTPL.nmr	NA	NA	9235	2.94659	0.458456	2.9253	0.3019	2.0992	2.6335	3.23635	3.88939	real	NA	NA	0.0176018
sTOTPL.nmr	Gain	1	3058	2.92706	0.445687	2.9045	0.3015	2.12357	2.6151	3.2232	3.81682	real	NA	0.0279986	NA
sTOTPL.nmr	Loss	2	3084	2.9523	0.457548	2.93055	0.29955	2.11752	2.63865	3.23703	3.90127	real	NA	1	NA
sTOTPL.nmr	Stable	3	3093	2.96021	0.471133	2.9403	0.3003	2.0818	2.6489	3.2488	3.93306	real	NA	0.622979	NA
sSM.nmr	NA	NA	9224	0.45449	0.0715583	0.45066	0.046505	0.323579	0.40587	0.49905	0.605546	real	NA	NA	0.352732
sSM.nmr	Gain	1	3057	0.453034	0.0703759	0.44895	0.04579	0.324514	0.4045	0.49642	0.602878	real	NA	0.331032	NA
sSM.nmr	Loss	2	3080	0.454784	0.0713757	0.451065	0.04655	0.326472	0.405788	0.49963	0.605783	real	NA	1	NA
sSM.nmr	Stable	3	3087	0.455638	0.0728878	0.45203	0.04689	0.321104	0.40685	0.50127	0.609908	real	NA	0.655141	NA
sHDL_PL.nmr	NA	NA	9235	1.56764	0.312216	1.5346	0.202	1.05503	1.3449	1.75225	2.26185	real	NA	NA	0.0838912
sHDL_PL.nmr	Gain	1	3058	1.55877	0.306327	1.525	0.1987	1.05935	1.34055	1.7427	2.24338	real	NA	0.370508	NA
sHDL_PL.nmr	Loss	2	3084	1.5662	0.309815	1.5321	0.20145	1.05716	1.34385	1.7507	2.25076	real	NA	1	NA
sHDL_PL.nmr	Stable	3	3093	1.57785	0.320077	1.5435	0.2066	1.05386	1.3498	1.763	2.29815	real	NA	0.187929	NA
sIDL_PL.nmr	NA	NA	9235	0.295302	0.0647304	0.29154	0.04175	0.179639	0.250775	0.334665	0.434379	real	NA	NA	0.0668763
sIDL_PL.nmr	Gain	1	3058	0.293101	0.0636044	0.289505	0.04096	0.179289	0.24944	0.331302	0.434942	real	NA	0.144967	NA
sIDL_PL.nmr	Loss	2	3084	0.296882	0.0638983	0.293235	0.042305	0.183442	0.252163	0.337565	0.430726	real	NA	0.405024	NA
sIDL_PL.nmr	Stable	3	3093	0.295904	0.0665934	0.2918	0.04231	0.176428	0.25078	0.33615	0.4372	real	NA	1	NA
sL_HDL_PL.nmr	NA	NA	9235	0.33124	0.152869	0.29938	0.09505	0.118533	0.217755	0.417345	0.695137	real	NA	NA	0.112587
sL_HDL_PL.nmr	Gain	1	3058	0.326847	0.149408	0.29751	0.093945	0.117723	0.216782	0.41258	0.681872	real	NA	0.274813	NA
sL_HDL_PL.nmr	Loss	2	3084	0.331035	0.152171	0.29807	0.09312	0.119727	0.217555	0.416482	0.691858	real	NA	1	NA
sL_HDL_PL.nmr	Stable	3	3093	0.335786	0.156816	0.30242	0.09745	0.118707	0.21852	0.42294	0.705187	real	NA	0.316197	NA
sL_LDL_PL.nmr	NA	NA	9235	0.361354	0.0801662	0.3575	0.05314	0.215337	0.30566	0.41185	0.530872	real	NA	NA	0.474134
sL_LDL_PL.nmr	Gain	1	3058	0.360157	0.0799724	0.3558	0.05227	0.215243	0.305255	0.409485	0.529529	real	NA	0.54228	NA
sL_LDL_PL.nmr	Loss	2	3084	0.362597	0.0792675	0.358925	0.05367	0.221158	0.305875	0.413353	0.532906	real	NA	0.541529	NA
sL_LDL_PL.nmr	Stable	3	3093	0.361299	0.0812488	0.35839	0.05294	0.210555	0.30584	0.41154	0.531027	real	NA	1	NA
sL_VLDL_PL.nmr	NA	NA	9235	0.0654178	0.0387087	0.059915	0.026392	3.3979e-08	0.036339	0.0897725	0.151227	real	NA	NA	0.138663
sL_VLDL_PL.nmr	Gain	1	3058	0.0642409	0.0383347	0.058361	0.025868	3.3979e-08	0.0353123	0.0882125	0.150237	real	NA	0.057265	NA
sL_VLDL_PL.nmr	Loss	2	3084	0.065962	0.0379766	0.060755	0.0261225	3.3979e-08	0.0373918	0.090848	0.149213	real	NA	1	NA
sL_VLDL_PL.nmr	Stable	3	3093	0.0660386	0.0397713	0.060874	0.027094	3.3979e-08	0.036244	0.090272	0.154942	real	NA	0.700788	NA
sLDL_PL.nmr	NA	NA	9235	0.615684	0.136561	0.60897	0.09054	0.369513	0.51972	0.700585	0.905305	real	NA	NA	0.498221
sLDL_PL.nmr	Gain	1	3058	0.613785	0.136584	0.60575	0.08946	0.368248	0.517948	0.697677	0.906235	real	NA	0.570773	NA
sLDL_PL.nmr	Loss	2	3084	0.617614	0.134434	0.61135	0.090855	0.381329	0.520582	0.703095	0.904119	real	NA	0.541135	NA
sLDL_PL.nmr	Stable	3	3093	0.615638	0.138644	0.61013	0.09064	0.361354	0.52	0.70156	0.905691	real	NA	1	NA
sLDL.frwald.nmr	NA	NA	9235	2.58565	0.707821	2.5499	0.4693	1.30517	2.09155	3.02745	4.08078	real	NA	NA	0.531308
sLDL.frwald.nmr	Gain	1	3058	2.57668	0.706901	2.5347	0.46415	1.29876	2.08842	3.01745	4.08557	real	NA	0.665365	NA
sLDL.frwald.nmr	Loss	2	3084	2.59644	0.698695	2.5664	0.47505	1.37471	2.08815	3.04025	4.08573	real	NA	0.495552	NA
sLDL.frwald.nmr	Stable	3	3093	2.58377	0.717788	2.5532	0.4664	1.26728	2.096	3.0258	4.07229	real	NA	1	NA
sM_HDL_PL.nmr	NA	NA	9235	0.491452	0.0963647	0.48438	0.06288	0.322867	0.424315	0.551135	0.698813	real	NA	NA	0.116505
sM_HDL_PL.nmr	Gain	1	3058	0.489295	0.095471	0.48216	0.063115	0.323631	0.422252	0.54853	0.694199	real	NA	0.549945	NA
sM_HDL_PL.nmr	Loss	2	3084	0.490671	0.0950117	0.48439	0.06287	0.324637	0.423225	0.548702	0.694863	real	NA	1	NA
sM_HDL_PL.nmr	Stable	3	3093	0.494364	0.0985197	0.48684	0.06348	0.31956	0.42743	0.55444	0.707812	real	NA	0.155652	NA
sM_LDL_PL.nmr	NA	NA	9235	0.164251	0.0408713	0.16209	0.02701	0.0914214	0.13561	0.189675	0.251605	real	NA	NA	0.610533
sM_LDL_PL.nmr	Gain	1	3058	0.163813	0.0410031	0.161095	0.026995	0.0915432	0.134955	0.18918	0.252493	real	NA	0.649336	NA
sM_LDL_PL.nmr	Loss	2	3084	0.164698	0.0401499	0.162515	0.027015	0.0936728	0.13615	0.190265	0.249138	real	NA	0.591738	NA
sM_LDL_PL.nmr	Stable	3	3093	0.164239	0.0414581	0.16255	0.02678	0.0905473	0.1358	0.18946	0.25179	real	NA	1	NA
sM_VLDL_PL.nmr	NA	NA	9235	0.129908	0.0464119	0.12583	0.031073	0.05114	0.096555	0.158635	0.231609	real	NA	NA	0.102904
sM_VLDL_PL.nmr	Gain	1	3058	0.128517	0.0458781	0.123785	0.0307825	0.0513255	0.0957975	0.157842	0.226499	real	NA	0.214726	NA
sM_VLDL_PL.nmr	Loss	2	3084	0.130856	0.0453696	0.12638	0.029935	0.0535844	0.0983368	0.158495	0.23	real	NA	0.384071	NA
sM_VLDL_PL.nmr	Stable	3	3093	0.130337	0.0479225	0.12679	0.032101	0.0491973	0.095407	0.15974	0.237606	real	NA	1	NA
sS_HDL_PL.nmr	NA	NA	9235	0.6656	0.0891561	0.66006	0.05684	0.50484	0.605755	0.719205	0.85445	real	NA	NA	0.453947
sS_HDL_PL.nmr	Gain	1	3058	0.664936	0.0893545	0.65835	0.05699	0.505018	0.606205	0.719768	0.852682	real	NA	1	NA
sS_HDL_PL.nmr	Loss	2	3084	0.664789	0.088234	0.65905	0.05678	0.507231	0.603795	0.717618	0.854561	real	NA	0.890582	NA
sS_HDL_PL.nmr	Stable	3	3093	0.667063	0.0898821	0.66318	0.05671	0.503854	0.60727	0.72081	0.856301	real	NA	0.31394	NA
sS_LDL_PL.nmr	NA	NA	9235	0.0900789	0.0181717	0.089105	0.011875	0.0572211	0.077553	0.10126	0.129836	real	NA	NA	0.548782
sS_LDL_PL.nmr	Gain	1	3058	0.0898146	0.0182351	0.088752	0.011793	0.0570446	0.07759	0.10121	0.129256	real	NA	0.679139	NA
sS_LDL_PL.nmr	Loss	2	3084	0.0903194	0.0176253	0.0896355	0.0118745	0.0578597	0.0776498	0.101405	0.129154	real	NA	0.502862	NA
sS_LDL_PL.nmr	Stable	3	3093	0.0901005	0.0186418	0.088919	0.011931	0.0569963	0.077336	0.10119	0.130197	real	NA	1	NA
sS_VLDL_PL.nmr	NA	NA	9235	0.0981953	0.0293745	0.095897	0.019503	0.0481557	0.0771535	0.116205	0.162513	real	NA	NA	0.155911
sS_VLDL_PL.nmr	Gain	1	3058	0.0974219	0.0290864	0.0947315	0.0193785	0.0476882	0.0768942	0.115935	0.160389	real	NA	0.279817	NA
sS_VLDL_PL.nmr	Loss	2	3084	0.0987338	0.0286745	0.0966265	0.0189475	0.0497717	0.078047	0.115858	0.160983	real	NA	0.405007	NA
sS_VLDL_PL.nmr	Stable	3	3093	0.0984231	0.0303257	0.096164	0.020139	0.0467663	0.076302	0.11685	0.166356	real	NA	1	NA
sVLDL_PL.nmr	NA	NA	9235	0.467966	0.174256	0.44944	0.11714	0.188539	0.33938	0.5763	0.860469	real	NA	NA	0.0412444
sVLDL_PL.nmr	Gain	1	3058	0.461402	0.171707	0.438425	0.113175	0.187946	0.335555	0.568128	0.841717	real	NA	0.0905414	NA
sVLDL_PL.nmr	Loss	2	3084	0.471608	0.170537	0.45396	0.115045	0.195511	0.344587	0.577835	0.852659	real	NA	0.446859	NA
sVLDL_PL.nmr	Stable	3	3093	0.470823	0.180199	0.45315	0.12211	0.183176	0.3358	0.58175	0.883728	real	NA	1	NA
sXL_HDL_PL.nmr	NA	NA	9235	0.0792985	0.0452698	0.068909	0.025117	0.0173974	0.0477405	0.1012	0.192266	real	NA	NA	0.0468622
sXL_HDL_PL.nmr	Gain	1	3058	0.0776445	0.0441806	0.068494	0.0251945	0.0157469	0.046766	0.099288	0.188848	real	NA	0.0551643	NA
sXL_HDL_PL.nmr	Loss	2	3084	0.0796625	0.0450521	0.0690435	0.024413	0.0190687	0.0484567	0.100873	0.192866	real	NA	1	NA
sXL_HDL_PL.nmr	Stable	3	3093	0.0805708	0.0464991	0.069466	0.025697	0.0169926	0.047886	0.10452	0.194358	real	NA	0.678507	NA
sXL_VLDL_PL.nmr	NA	NA	9235	0.0367729	0.0256957	0.032749	0.016636	2.1183e-07	0.018165	0.052703	0.0948313	real	NA	NA	0.0819973
sXL_VLDL_PL.nmr	Gain	1	3058	0.0359114	0.0253624	0.0316145	0.016127	2.1183e-07	0.0174753	0.051062	0.0938414	real	NA	0.0333668	NA
sXL_VLDL_PL.nmr	Loss	2	3084	0.0371714	0.025321	0.0335375	0.016638	2.1183e-07	0.0188253	0.053167	0.0929278	real	NA	1	NA
sXL_VLDL_PL.nmr	Stable	3	3093	0.0372271	0.0263721	0.033152	0.01699	2.1183e-07	0.018125	0.05331	0.0962906	real	NA	0.687634	NA
sXS_VLDL_PL.nmr	NA	NA	9235	0.104515	0.0257481	0.10165	0.016236	0.0617786	0.086709	0.11971	0.162116	real	NA	NA	0.00801708
sXS_VLDL_PL.nmr	Gain	1	3058	0.103337	0.0250814	0.101205	0.0157365	0.0613777	0.0859625	0.11764	0.158687	real	NA	0.0470295	NA
sXS_VLDL_PL.nmr	Loss	2	3084	0.105268	0.0252243	0.10222	0.016401	0.0636975	0.0874575	0.12054	0.160924	real	NA	0.288889	NA
sXS_VLDL_PL.nmr	Stable	3	3093	0.104929	0.0268592	0.10157	0.01684	0.0605415	0.086512	0.12028	0.167764	real	NA	1	NA
sXXL_VLDL_PL.nmr	NA	NA	9235	0.0315138	0.0299771	0.024536	0.0245359	1.2332e-07	1.2332e-07	0.048631	0.10444	real	NA	NA	0.0199144
sXXL_VLDL_PL.nmr	Gain	1	3058	0.0302866	0.0295234	0.023125	0.0231249	1.2332e-07	1.2332e-07	0.046481	0.104033	real	NA	0.0170596	NA
sXXL_VLDL_PL.nmr	Loss	2	3084	0.0319773	0.0297787	0.0257795	0.0235975	1.2332e-07	0.0101367	0.0497527	0.104076	real	NA	1	NA
sXXL_VLDL_PL.nmr	Stable	3	3093	0.0322651	0.030585	0.025208	0.024429	1.2332e-07	1.2332e-07	0.049218	0.105212	real	NA	0.918432	NA
sSFA.FA.nmr	NA	NA	9225	33.8946	1.92128	33.7819	1.17432	30.4289	32.6566	35.0164	38.079	real	NA	NA	0.919276
sSFA.FA.nmr	Gain	1	3057	33.8969	1.93548	33.7493	1.15095	30.3744	32.6645	34.9778	38.4356	real	NA	1	NA
sSFA.FA.nmr	Loss	2	3081	33.886	1.92923	33.7879	1.19114	30.3719	32.6349	35.0357	37.8551	real	NA	0.950869	NA
sSFA.FA.nmr	Stable	3	3087	33.9009	1.89967	33.8114	1.17884	30.527	32.6825	35.0187	37.9856	real	NA	0.702365	NA
sMUFA.FA.nmr	NA	NA	9225	23.4458	2.5054	23.1749	1.66301	19.1657	21.6654	25.015	28.8548	real	NA	NA	0.171145
sMUFA.FA.nmr	Gain	1	3057	23.4031	2.52496	23.1265	1.67203	19.1163	21.5844	25.0144	28.8564	real	NA	0.622803	NA
sMUFA.FA.nmr	Loss	2	3081	23.502	2.44419	23.2718	1.6407	19.3911	21.72	25.0456	28.7857	real	NA	0.183923	NA
sMUFA.FA.nmr	Stable	3	3087	23.4319	2.54577	23.1321	1.64218	19.0545	21.6701	25.0057	28.971	real	NA	1	NA
sPUFA.FA.nmr	NA	NA	9225	42.6596	3.57939	43.1219	2.25435	34.3561	40.5496	45.152	48.5502	real	NA	NA	0.470242
sPUFA.FA.nmr	Gain	1	3057	42.7	3.62169	43.1969	2.2827	34.0547	40.553	45.2413	48.6353	real	NA	0.579858	NA
sPUFA.FA.nmr	Loss	2	3081	42.612	3.53633	43.074	2.20892	34.4131	40.5201	45.0779	48.4669	real	NA	0.500034	NA
sPUFA.FA.nmr	Stable	3	3087	42.6671	3.58058	43.1049	2.23734	34.5443	40.5779	45.1492	48.6688	real	NA	1	NA
sLA.FA.nmr	NA	NA	9225	29.2014	3.34514	29.334	2.18446	22.1486	27.1088	31.4685	35.4656	real	NA	NA	0.059759
sLA.FA.nmr	Gain	1	3057	29.092	3.34605	29.2176	2.15659	21.982	27.0336	31.3493	35.2462	real	NA	0.127397	NA
sLA.FA.nmr	Loss	2	3081	29.2919	3.35461	29.4803	2.2203	22.2544	27.1339	31.5585	35.4834	real	NA	0.409011	NA
sLA.FA.nmr	Stable	3	3087	29.2193	3.33279	29.3003	2.16841	22.3096	27.1452	31.4833	35.5288	real	NA	1	NA
sFAW6.FA.nmr	NA	NA	9225	38.103	3.42784	38.5533	2.19231	30.186	36.0648	40.5328	43.6642	real	NA	NA	0.816513
sFAW6.FA.nmr	Gain	1	3057	38.1356	3.43148	38.5975	2.13752	29.9956	36.1175	40.5198	43.8049	real	NA	0.554493	NA
sFAW6.FA.nmr	Loss	2	3081	38.0885	3.40176	38.5286	2.20406	30.2731	36.0208	40.4845	43.6172	real	NA	1	NA
sFAW6.FA.nmr	Stable	3	3087	38.0852	3.45097	38.5253	2.21538	30.0894	36.0488	40.5641	43.5667	real	NA	0.932105	NA
sDHA.FA.nmr	NA	NA	9225	2.0839	0.697181	1.99748	0.411678	0.960232	1.62551	2.45064	3.68551	real	NA	NA	0.0977958
sDHA.FA.nmr	Gain	1	3057	2.09752	0.712475	2.00839	0.414561	0.945378	1.63384	2.45366	3.78014	real	NA	0.966945	NA
sDHA.FA.nmr	Loss	2	3081	2.06204	0.694201	1.97119	0.405443	0.958806	1.61193	2.42738	3.59973	real	NA	0.0578189	NA
sDHA.FA.nmr	Stable	3	3087	2.09223	0.684421	2.01655	0.417018	0.993921	1.6337	2.46617	3.6803	real	NA	1	NA
sFAW3.FA.nmr	NA	NA	9225	4.55665	1.6111	4.32495	0.945945	2.07932	3.47395	5.40167	8.39309	real	NA	NA	0.137988
sFAW3.FA.nmr	Gain	1	3057	4.56442	1.65516	4.30877	0.953207	2.07286	3.44668	5.40167	8.61358	real	NA	1	NA
sFAW3.FA.nmr	Loss	2	3081	4.52356	1.61159	4.26992	0.966711	2.06292	3.43022	5.3831	8.21594	real	NA	0.443876	NA
sFAW3.FA.nmr	Stable	3	3087	4.58197	1.56572	4.37492	0.909536	2.11177	3.53451	5.41155	8.204	real	NA	0.229554	NA

## Sheet: Table S4 Repeat
VARIABLE	SUBGROUP	LABEL	N	MEAN	SD	MEDIAN	MAD	Q025	Q250	Q750	Q975	TYPE	P.chisq	P.t	P.anova
MALE	NA	NA	10104	0.5	NA	NA	NA	NA	NA	NA	NA	binary	1	NA	NA
MALE	Gain	1	3368	0.5	NA	NA	NA	NA	NA	NA	NA	binary	1	NA	NA
MALE	Loss	2	3368	0.5	NA	NA	NA	NA	NA	NA	NA	binary	1	NA	NA
MALE	Stable	3	3368	0.5	NA	NA	NA	NA	NA	NA	NA	binary	1	NA	NA
HEIGHT	NA	NA	10104	168.673	9.02886	168	7	152	162	175.5	186	real	NA	NA	0.979191
HEIGHT	Gain	1	3368	168.679	8.95084	168	7	152	162	175.525	186	real	NA	1	NA
HEIGHT	Loss	2	3368	168.689	9.00198	168.2	6.8	153	162	175.6	186	real	NA	0.847424	NA
HEIGHT	Stable	3	3368	168.652	9.13538	168	7	152	162	175	186.482	real	NA	0.973736	NA
WEIGHT	NA	NA	10104	76.368	14.7501	75.1	10	52.6	65.5	85.6	108.2	real	NA	NA	6.18635e-80
WEIGHT	Gain	1	3368	79.881	15.275	78.7	10.2	55.5	68.8	89.5	114.2	real	NA	1.08042e-25	NA
WEIGHT	Loss	2	3368	73.0846	13.5068	71.9	9.5	51.0175	63	82.1	101.965	real	NA	4.72352e-18	NA
WEIGHT	Stable	3	3368	76.1383	14.6247	74.9	9.8	52.8	65.6	85.3	106.683	real	NA	1	NA
WAIST	NA	NA	10101	90.1705	12.8564	90	9	67	81	98	116	real	NA	NA	7.53821e-79
WAIST	Gain	1	3366	93.213	13.0108	93	9	70	84	102	120	real	NA	1.4034e-24	NA
WAIST	Loss	2	3367	87.2915	12.0477	87	9	66	78	96	111	real	NA	1.9261e-18	NA
WAIST	Stable	3	3368	90.008	12.8046	90	9	67	81	98	116	real	NA	1	NA
HIP	NA	NA	10102	102.556	8.69844	102	5	88	97	107	123	real	NA	NA	9.06566e-97
HIP	Gain	1	3367	104.749	8.96945	104	5	91	99	109	126.85	real	NA	7.03708e-32	NA
HIP	Loss	2	3367	100.509	7.96839	100	5	86.15	95	105	119	real	NA	1.25559e-20	NA
HIP	Stable	3	3368	102.41	8.60601	102	5	88	97	107	123	real	NA	1	NA
AGE	NA	NA	10104	62.2808	6.91367	63.3887	4.74179	47.4775	57.7111	67.483	73.2834	real	NA	NA	0.215739
AGE	Gain	1	3368	62.0867	7.05249	63.2999	5.02584	47.5476	57.0234	67.4496	73.2039	real	NA	0.275089	NA
AGE	Loss	2	3368	62.301	6.9493	63.3177	4.70149	46.9687	57.8362	67.498	73.3355	real	NA	1	NA
AGE	Stable	3	3368	62.4546	6.73247	63.4748	4.51095	47.8998	58.2364	67.4843	73.257	real	NA	0.528056	NA
BMI	NA	NA	10104	26.7596	4.31598	26.1825	2.55571	20.0786	23.8178	29.0179	37.072	real	NA	NA	6.69711e-127
BMI	Gain	1	3368	27.9953	4.49705	27.2854	2.66162	21.2198	24.8826	30.2789	39.0268	real	NA	2.1291e-39	NA
BMI	Loss	2	3368	25.5954	3.81487	25.1227	2.29867	19.4834	22.9811	27.6436	34.4124	real	NA	1.43782e-28	NA
BMI	Stable	3	3368	26.6882	4.26958	26.1219	2.52815	20.1087	23.7963	28.8952	36.7881	real	NA	1	NA
WHR	NA	NA	10101	0.877512	0.0850024	0.881188	0.0627371	0.719626	0.813084	0.94	1.0367	real	NA	NA	4.61193e-26
WHR	Gain	1	3366	0.888732	0.0879838	0.892473	0.065311	0.722851	0.82243	0.95283	1.04849	real	NA	1.32434e-08	NA
WHR	Loss	2	3367	0.866722	0.081579	0.870968	0.0597253	0.718803	0.805036	0.92463	1.01923	real	NA	2.90847e-07	NA
WHR	Stable	3	3368	0.877084	0.0839159	0.882353	0.0615723	0.717172	0.813896	0.939655	1.03051	real	NA	1	NA
DBP	NA	NA	10082	80.3941	9.65639	80	6.5	62.0125	74	86.5	100	real	NA	NA	2.91868e-32
DBP	Gain	1	3359	81.7279	9.76446	81.5	6.5	63.5	75	88	101.5	real	NA	4.44758e-07	NA
DBP	Loss	2	3361	78.9302	9.43322	78.5	6.5	61.5	72.5	85	99	real	NA	2.68976e-12	NA
DBP	Stable	3	3362	80.525	9.56689	80	6.5	62.5	74	87	100	real	NA	1	NA
SBP	NA	NA	10082	139.449	18.3068	138	12	107	126.5	151	179.5	real	NA	NA	2.2451e-16
SBP	Gain	1	3359	140.975	18.3254	140.5	12	107.5	128	152	180	real	NA	0.0409198	NA
SBP	Loss	2	3361	137.335	17.9371	136	12	106	125	148.5	176.5	real	NA	1.0957e-09	NA
SBP	Stable	3	3362	140.037	18.4637	138	12	108	127.5	152	180.488	real	NA	1	NA
PULSE	NA	NA	10082	66.4257	10.7242	65.5	6.5	48	59	72.5	90.5	real	NA	NA	7.85102e-12
PULSE	Gain	1	3359	67.4037	10.7261	66.5	6.5	49.475	60	73.5	91.5	real	NA	3.0803e-06	NA
PULSE	Loss	2	3361	65.5766	10.5027	65	6.5	47	58.5	71.5	88.5	real	NA	0.0182296	NA
PULSE	Stable	3	3362	66.2974	10.8649	65.5	6.5	48	59	72.5	90.5	real	NA	1	NA
PP	NA	NA	10082	59.0546	13.9581	57.5	9	37	49	67	91.5	real	NA	NA	0.00602856
PP	Gain	1	3359	59.2469	14.1197	57.5	9	37	49	67.5	92	real	NA	1	NA
PP	Loss	2	3361	58.4043	13.5392	57	8.5	37	48.5	66	89.5	real	NA	0.0223628	NA
PP	Stable	3	3362	59.5123	14.1866	58	9	37	49.5	68	92.5	real	NA	0.424777	NA
sALP	NA	NA	10102	84.5847	24.1402	81.6	13.7	48.4	68.7	96.3	137.548	real	NA	NA	0.00276925
sALP	Gain	1	3367	85.35	23.8273	82.8	13.9	48.7	69.5	97.4	137.57	real	NA	0.147475	NA
sALP	Loss	2	3368	83.7545	23.7726	80.5	13.6	48.4175	67.9	95.3	138.977	real	NA	0.0485772	NA
sALP	Stable	3	3367	84.6499	24.7879	81.7	13.5	48.13	69	96.35	134.985	real	NA	1	NA
sCA	NA	NA	10102	2.40454	0.0965644	2.399	0.06	2.236	2.34	2.461	2.61547	real	NA	NA	0.0849937
sCA	Gain	1	3368	2.40325	0.0964011	2.397	0.061	2.23635	2.337	2.46	2.62248	real	NA	1	NA
sCA	Loss	2	3367	2.4074	0.095182	2.403	0.059	2.241	2.344	2.462	2.61255	real	NA	0.0537931	NA
sCA	Stable	3	3367	2.40298	0.0980538	2.398	0.061	2.234	2.34	2.462	2.61085	real	NA	0.992766	NA
sVITD	NA	NA	9647	48.0563	22.0587	45.4	15.1	14.9	31.4	62	94.485	real	NA	NA	3.56063e-07
sVITD	Gain	1	3186	46.6107	21.5654	43.7	15.2	15	30.1	60.6	92.575	real	NA	0.00882949	NA
sVITD	Loss	2	3253	49.5421	22.2882	47.6	15.7	15.43	32.3	63.9	96.61	real	NA	0.00454372	NA
sVITD	Stable	3	3208	47.9851	22.2174	45.2	14.6	14.4175	31.8	61.6	94.6825	real	NA	1	NA
sGLUC	NA	NA	10104	5.04202	0.938826	4.931	0.321	3.93958	4.62375	5.269	6.8767	real	NA	NA	0.00312432
sGLUC	Gain	1	3368	5.04435	0.948752	4.937	0.33	3.92453	4.63225	5.289	6.85543	real	NA	1	NA
sGLUC	Loss	2	3368	5.00217	0.900548	4.909	0.314	3.899	4.606	5.237	6.52083	real	NA	0.0118629	NA
sGLUC	Stable	3	3368	5.07956	0.96467	4.946	0.318	3.98575	4.638	5.276	7.18092	real	NA	0.477399	NA
sHBA1C	NA	NA	7205	36.3855	5.17667	35.8	2.3	29.1	33.5	38.2	48.8	real	NA	NA	2.96084e-07
sHBA1C	Gain	1	2392	36.5947	5.06653	36	2.3	28.9775	33.8	38.5	48.945	real	NA	0.212112	NA
sHBA1C	Loss	2	2389	35.9676	4.78224	35.4	2.3	29.1	33.3	38	46.8	real	NA	6.16515e-05	NA
sHBA1C	Stable	3	2424	36.591	5.61666	35.9	2.4	28.9575	33.5	38.3	50.785	real	NA	1	NA
sESTRA	NA	NA	9296	196.434	136.195	175	0	175	175	175	409.275	real	NA	NA	0.0711231
sESTRA	Gain	1	3094	198.952	138.344	175	0	175	175	175	457.317	real	NA	0.119422	NA
sESTRA	Loss	2	3089	195.116	127.788	175	0	175	175	175	391.26	real	NA	0.500205	NA
sESTRA	Stable	3	3113	195.239	142.013	175	0	175	175	175	360.36	real	NA	1	NA
sTESTO	NA	NA	9925	6.64208	6.28072	3.488	3.138	0.35	0.864	11.958	18.8178	real	NA	NA	0.208437
sTESTO	Gain	1	3313	6.49938	6.19077	3.539	3.189	0.35	0.876	11.615	18.5654	real	NA	0.434069	NA
sTESTO	Loss	2	3306	6.80555	6.41854	3.207	2.857	0.35	0.849	12.2933	19.276	real	NA	0.325697	NA
sTESTO	Stable	3	3306	6.62161	6.22878	3.7745	3.4245	0.35	0.87325	11.8902	18.7089	real	NA	1	NA
sSHBG	NA	NA	9963	54.1688	26.693	48.83	14.83	18.711	35.615	66.39	119.639	real	NA	NA	8.85955e-45
sSHBG	Gain	1	3323	50.5239	25.2289	45.35	13.85	17.344	33.27	61.51	114.847	real	NA	1.38452e-06	NA
sSHBG	Loss	2	3321	58.8237	28.3757	52.82	15.18	21.97	39.67	71.32	127.78	real	NA	3.35791e-20	NA
sSHBG	Stable	3	3319	53.1604	25.6968	48.1	14.84	18.359	35.065	66.315	113.892	real	NA	1	NA
sIGF1	NA	NA	9998	20.9606	5.44029	20.823	3.507	11.3675	17.232	24.2237	32.5913	real	NA	NA	0.0151635
sIGF1	Gain	1	3334	20.8546	5.29429	20.761	3.4685	11.5389	17.2192	24.0942	32.1704	real	NA	0.846508	NA
sIGF1	Loss	2	3334	21.1674	5.44844	20.9655	3.555	11.5569	17.3855	24.474	33.0442	real	NA	0.00990926	NA
sIGF1	Stable	3	3330	20.8597	5.57049	20.721	3.4845	11.1007	17.1322	24.103	32.6578	real	NA	1	NA
sCRP	NA	NA	10101	2.29718	4.38078	1.21	0.71	0.22	0.62	2.37	11.295	real	NA	NA	3.74222e-33
sCRP	Gain	1	3366	2.50308	4.14675	1.41	0.81	0.24	0.73	2.65	11.6825	real	NA	1.16979e-08	NA
sCRP	Loss	2	3368	2.05087	4.41869	1.01	0.57	0.21	0.54	2.01	10.5902	real	NA	1.01298e-10	NA
sCRP	Stable	3	3367	2.33773	4.55623	1.23	0.73	0.21	0.62	2.43	10.9725	real	NA	1	NA
sRF	NA	NA	10098	11.9106	10.3961	10	0	10	10	10	32.6	real	NA	NA	0.962883
sRF	Gain	1	3365	11.9189	10.5345	10	0	10	10	10	32.6	real	NA	0.904972	NA
sRF	Loss	2	3366	11.8969	10.5208	10	0	10	10	10	31.925	real	NA	0.783926	NA
sRF	Stable	3	3367	11.9159	10.1312	10	0	10	10	10	32.295	real	NA	1	NA
uALB	NA	NA	9582	13.4863	69.8879	6.7	0	6.7	6.7	8.4	52.1475	real	NA	NA	0.0113654
uALB	Gain	1	3183	14.6575	99.798	6.7	0	6.7	6.7	8.8	60.935	real	NA	0.0846398	NA
uALB	Loss	2	3205	12.4647	47.5743	6.7	0	6.7	6.7	8	45.24	real	NA	0.211598	NA
uALB	Stable	3	3194	13.3441	49.5698	6.7	0	6.7	6.7	8.4	49.6525	real	NA	1	NA
uCREA	NA	NA	9583	9023.06	5562.97	7741	3356	2107.2	4824	11937	22478	real	NA	NA	0.000260426
uCREA	Gain	1	3183	9286.57	5710.65	7888	3393	2159.5	4919.5	12244.5	23457.1	real	NA	0.10057	NA
uCREA	Loss	2	3206	8723.43	5340.72	7551	3332.5	2046.88	4695.75	11589.5	21461.9	real	NA	0.0163975	NA
uCREA	Stable	3	3194	9061.22	5619.48	7745.5	3348	2146.25	4835.5	12037	22419.2	real	NA	1	NA
sCYSTC	NA	NA	10093	0.912816	0.149816	0.897	0.087	0.677	0.814	0.988	1.247	real	NA	NA	1.43652e-15
sCYSTC	Gain	1	3362	0.927388	0.154568	0.91	0.091	0.687025	0.825	1.00775	1.263	real	NA	8.42118e-06	NA
sCYSTC	Loss	2	3365	0.89935	0.145244	0.883	0.084	0.671	0.804	0.972	1.224	real	NA	0.000130598	NA
sCYSTC	Stable	3	3366	0.911723	0.148215	0.8985	0.0845	0.674	0.815	0.984	1.24575	real	NA	1	NA
sCREA	NA	NA	10093	74.9229	15.3382	73.4	10.1	50.2	63.8	84.1	107.7	real	NA	NA	8.35597e-07
sCREA	Gain	1	3366	75.986	15.7785	74.4	10.5	51.1	64.3	85.5	110.088	real	NA	0.00448796	NA
sCREA	Loss	2	3364	73.9777	15.1119	72.4	9.6	49.5	63.1	82.6	106.4	real	NA	0.0146649	NA
sCREA	Stable	3	3363	74.8043	15.0512	73.4	10.1	50.4	63.8	84.1	106.395	real	NA	1	NA
sPHOS	NA	NA	10076	1.23085	0.155361	1.233	0.102	0.92	1.131	1.335	1.533	real	NA	NA	0.000608611
sPHOS	Gain	1	3358	1.22343	0.157998	1.228	0.106	0.909	1.118	1.331	1.528	real	NA	0.0570228	NA
sPHOS	Loss	2	3363	1.2386	0.152336	1.242	0.099	0.9361	1.14	1.336	1.53895	real	NA	0.0519942	NA
sPHOS	Stable	3	3355	1.2305	0.155378	1.229	0.104	0.914	1.131	1.338	1.528	real	NA	1	NA
sUA	NA	NA	10085	313.389	78.4321	307.3	53.9	178.75	256.3	364.9	478.89	real	NA	NA	4.05559e-17
sUA	Gain	1	3362	321.153	80.2185	315.75	56.35	179.805	262.4	374.6	486.7	real	NA	0.00121701	NA
sUA	Loss	2	3360	304.505	75.8721	299.4	50.8	177.195	250.075	352	471.215	real	NA	6.89564e-08	NA
sUA	Stable	3	3363	314.503	78.27	308.9	53.4	178.465	258.1	365.7	479.4	real	NA	1	NA
sUREA	NA	NA	10095	5.60295	1.30577	5.48	0.8	3.45	4.72	6.32	8.4465	real	NA	NA	6.02334e-05
sUREA	Gain	1	3366	5.6618	1.31291	5.55	0.83	3.45125	4.74	6.39	8.58875	real	NA	0.105967	NA
sUREA	Loss	2	3366	5.53977	1.32994	5.4	0.785	3.4	4.66	6.26	8.33875	real	NA	0.00571573	NA
sUREA	Stable	3	3363	5.60729	1.27126	5.48	0.77	3.4705	4.76	6.32	8.3895	real	NA	1	NA
uK	NA	NA	9583	65.8749	33.4323	60.3	21.7	18.8	40.45	84.6	145.735	real	NA	NA	0.246114
uK	Gain	1	3183	66.0352	33.2818	60.8	21.7	19.255	40.8	84.7	144.2	real	NA	1	NA
uK	Loss	2	3206	65.0601	32.9911	59.3	21.7	18.9	39.8	84.2	144.875	real	NA	0.238194	NA
uK	Stable	3	3194	66.533	34.0106	61	21.6	18.4825	40.825	84.975	150.6	real	NA	0.660764	NA
uNA	NA	NA	9583	74.1075	41.5477	65.7	26.5	17.855	42.3	97.9	174.945	real	NA	NA	9.43405e-09
uNA	Gain	1	3183	77.3567	42.3226	69.3	27	18.465	45.2	102.15	178.29	real	NA	0.000127781	NA
uNA	Loss	2	3206	71.4569	40.9192	62.45	25.95	17.1	40.225	94.375	171.675	real	NA	0.0294575	NA
uNA	Stable	3	3194	73.5299	41.1902	65.6	26.4	17.1	41.725	97.2	173.018	real	NA	1	NA
sCHOL	NA	NA	10102	5.75227	1.15573	5.722	0.78	3.58053	4.962	6.521	8.11647	real	NA	NA	1.21025e-06
sCHOL	Gain	1	3367	5.83407	1.1685	5.807	0.798	3.672	5.022	6.6215	8.1972	real	NA	0.000427793	NA
sCHOL	Loss	2	3368	5.68736	1.12791	5.6805	0.749	3.514	4.91275	6.41525	7.98878	real	NA	0.123071	NA
sCHOL	Stable	3	3367	5.73539	1.16582	5.696	0.786	3.57475	4.936	6.5095	8.14785	real	NA	1	NA
sLDLC	NA	NA	10088	3.5798	0.868975	3.548	0.5895	1.98635	2.969	4.15	5.378	real	NA	NA	1.96147e-09
sLDLC	Gain	1	3365	3.65186	0.878897	3.623	0.597	2.0472	3.036	4.236	5.4338	real	NA	6.72662e-05	NA
sLDLC	Loss	2	3361	3.51803	0.84473	3.499	0.59	1.965	2.911	4.091	5.201	real	NA	0.0248556	NA
sLDLC	Stable	3	3362	3.56941	0.877851	3.5275	0.585	1.98103	2.96	4.128	5.40698	real	NA	1	NA
sHDLC	NA	NA	10100	1.53109	0.393672	1.483	0.263	0.899	1.244	1.78	2.403	real	NA	NA	2.03562e-12
sHDLC	Gain	1	3366	1.501	0.386319	1.449	0.26	0.90125	1.213	1.742	2.3595	real	NA	0.0138152	NA
sHDLC	Loss	2	3367	1.56695	0.394169	1.522	0.266	0.927	1.281	1.8215	2.42085	real	NA	2.08853e-06	NA
sHDLC	Stable	3	3367	1.52529	0.397727	1.48	0.262	0.87815	1.243	1.775	2.41085	real	NA	1	NA
sAPOA1	NA	NA	10079	1.59868	0.27874	1.576	0.179	1.133	1.402	1.761	2.237	real	NA	NA	0.00012717
sAPOA1	Gain	1	3360	1.58591	0.275063	1.5565	0.1785	1.14	1.391	1.748	2.22708	real	NA	0.0782782	NA
sAPOA1	Loss	2	3359	1.61286	0.279	1.592	0.18	1.141	1.418	1.778	2.23925	real	NA	0.0144101	NA
sAPOA1	Stable	3	3360	1.59726	0.281543	1.576	0.18	1.116	1.397	1.758	2.2431	real	NA	1	NA
sAPOB	NA	NA	10084	1.03014	0.233848	1.02	0.157	0.611	0.864	1.178	1.531	real	NA	NA	6.42979e-12
sAPOB	Gain	1	3356	1.05225	0.236376	1.039	0.158	0.624875	0.886	1.20025	1.56125	real	NA	1.01066e-05	NA
sAPOB	Loss	2	3364	1.01094	0.226351	1.002	0.155	0.609075	0.84875	1.15725	1.4787	real	NA	0.00742481	NA
sAPOB	Stable	3	3364	1.02729	0.236889	1.013	0.156	0.599	0.86	1.173	1.544	real	NA	1	NA
sLPA	NA	NA	9710	52.4403	61.6542	20.8	16.405	3.8	7.9	77.8025	189	real	NA	NA	0.329994
sLPA	Gain	1	3234	52.2579	62.1476	20	15.755	3.8	7.6	77.2975	189	real	NA	1	NA
sLPA	Loss	2	3238	52.9217	61.435	21.555	17.045	3.8	8.5075	78.4875	189	real	NA	0.230331	NA
sLPA	Stable	3	3238	52.1412	61.394	20.9	16.55	3.8	7.6	78.6675	189	real	NA	0.869203	NA
sTG	NA	NA	10094	1.70265	0.928683	1.471	0.4665	0.648	1.07225	2.078	4.06335	real	NA	NA	3.40822e-51
sTG	Gain	1	3367	1.85906	1.03152	1.595	0.507	0.7003	1.168	2.279	4.4143	real	NA	8.11533e-11	NA
sTG	Loss	2	3363	1.5298	0.772869	1.337	0.39	0.62705	0.997	1.859	3.58245	real	NA	3.7464e-18	NA
sTG	Stable	3	3364	1.71891	0.933601	1.495	0.48	0.634075	1.081	2.10025	4.10685	real	NA	1	NA
sALB	NA	NA	10100	45.6595	2.57957	45.65	1.71	40.66	43.9475	47.36	50.7305	real	NA	NA	0.0340984
sALB	Gain	1	3365	45.5783	2.49118	45.57	1.68	40.771	43.88	47.2	50.489	real	NA	0.104294	NA
sALB	Loss	2	3368	45.7305	2.64619	45.755	1.765	40.61	43.97	47.5	50.9883	real	NA	0.33957	NA
sALB	Stable	3	3367	45.6695	2.59733	45.64	1.68	40.5015	44.03	47.37	50.69	real	NA	1	NA
sPROT	NA	NA	10100	73.3105	4.09628	73.1	2.6	65.8648	70.58	75.7725	82.16	real	NA	NA	0.713669
sPROT	Gain	1	3365	73.2995	3.9582	73.13	2.49	66.251	70.69	75.65	82.006	real	NA	1	NA
sPROT	Loss	2	3367	73.2793	4.14537	73.01	2.62	65.8315	70.55	75.795	82.027	real	NA	0.747246	NA
sPROT	Stable	3	3368	73.3526	4.18252	73.18	2.66	65.6518	70.53	75.8525	82.2083	real	NA	0.618812	NA
sALT	NA	NA	10100	22.7798	11.5711	20.1	4.875	10.36	15.8775	26.3525	50.7657	real	NA	NA	4.90833e-41
sALT	Gain	1	3364	24.574	12.4554	21.605	5.665	10.7	16.69	28.5625	58.287	real	NA	6.47518e-13	NA
sALT	Loss	2	3368	21.0819	10.7131	18.86	4.075	10.0617	15.37	24.03	42.8965	real	NA	1.71553e-10	NA
sALT	Stable	3	3368	22.6858	11.2142	20.035	4.89	10.4035	15.78	26.23	50.3405	real	NA	1	NA
sAST	NA	NA	10061	26.4306	8.4083	25	3.6	17	21.8	29	44.9	real	NA	NA	1.89556e-11
sAST	Gain	1	3352	27.0164	8.22167	25.5	3.7	17	22.1	29.725	48.2	real	NA	0.000449107	NA
sAST	Loss	2	3353	25.8747	8.58907	24.7	3.5	16.8	21.4	28.5	41.7	real	NA	0.000397646	NA
sAST	Stable	3	3356	26.4007	8.37371	25	3.4	17.0875	21.9	29	44.3	real	NA	1	NA
sDBIL	NA	NA	10069	1.66688	0.779641	1.46	0.37	1	1.12	1.91	3.793	real	NA	NA	4.10999e-12
sDBIL	Gain	1	3356	1.59951	0.700401	1.41	0.35	1	1.1	1.83	3.52125	real	NA	0.00176848	NA
sDBIL	Loss	2	3355	1.73693	0.851996	1.51	0.4	1	1.16	1.995	4.07	real	NA	4.63138e-05	NA
sDBIL	Stable	3	3358	1.66423	0.773313	1.46	0.38	1	1.11	1.92	3.81	real	NA	1	NA
sTBIL	NA	NA	10053	8.93378	4.39041	7.86	1.8	4.31	6.28	10.08	21.281	real	NA	NA	1.89818e-11
sTBIL	Gain	1	3353	8.60391	4.06589	7.7	1.75	4.238	6.11	9.72	19.7	real	NA	0.000340973	NA
sTBIL	Loss	2	3349	9.25824	4.65117	8.08	1.88	4.377	6.45	10.43	22.66	real	NA	0.000552437	NA
sTBIL	Stable	3	3351	8.93958	4.41163	7.81	1.75	4.3475	6.275	10.1	21.395	real	NA	1	NA
sGGT	NA	NA	10100	34.927	34.776	25.5	8.7	11.9	18.5	38.8	115.968	real	NA	NA	1.25603e-23
sGGT	Gain	1	3365	37.298	33.9976	27.8	9.9	12.1	19.6	42.5	121.56	real	NA	7.01251e-06	NA
sGGT	Loss	2	3367	32.8165	36.5988	23.6	7.6	11.5	17.6	35.4	113.295	real	NA	7.31503e-09	NA
sGGT	Stable	3	3368	34.6681	33.5167	25.8	8.5	12.0175	18.6	38.7	111.93	real	NA	1	NA
UKCR	NA	NA	9583	8.3796	3.50598	7.74411	2.13382	3.32492	5.8443	10.2793	16.8489	real	NA	NA	3.80896e-05
UKCR	Gain	1	3183	8.16209	3.38501	7.55486	2.09473	3.25207	5.68186	10.0806	16.2444	real	NA	0.00376298	NA
UKCR	Loss	2	3206	8.55134	3.59722	7.90053	2.16556	3.38808	5.9678	10.4181	17.3353	real	NA	0.123175	NA
UKCR	Stable	3	3194	8.42398	3.5215	7.79255	2.17698	3.36574	5.87964	10.3328	16.9875	real	NA	1	NA
UNACR	NA	NA	9583	9.81608	5.4688	8.90213	3.1581	2.31043	6.00789	12.4504	22.8486	real	NA	NA	0.110435
UNACR	Gain	1	3183	9.95492	5.50114	9.04779	3.17621	2.38858	6.15123	12.6186	22.7337	real	NA	0.0743729	NA
UNACR	Loss	2	3206	9.76947	5.49932	8.88928	3.08301	2.28002	6.00686	12.2824	23.6556	real	NA	1	NA
UNACR	Stable	3	3194	9.7245	5.40437	8.8133	3.21312	2.23718	5.87303	12.458	22.224	real	NA	0.932433	NA
UACR	NA	NA	9582	16.2019	66.8423	9.46266	4.00521	3.39476	6.10183	15.3038	53.3442	real	NA	NA	0.201279
UACR	Gain	1	3183	16.8566	96.0374	9.43156	3.94539	3.36022	6.02733	14.9822	54.4904	real	NA	0.769773	NA
UACR	Loss	2	3205	15.6882	38.5649	9.6262	4.07226	3.43669	6.22265	15.5566	52.2905	real	NA	0.16518	NA
UACR	Stable	3	3194	16.0649	52.1725	9.36234	3.99583	3.36027	6.05351	15.2189	53.3852	real	NA	1	NA
sBCAA.nmr	NA	NA	8443	0.35873	0.0846033	0.3466	0.04897	0.230564	0.301685	0.40149	0.566279	real	NA	NA	2.41405e-13
sBCAA.nmr	Gain	1	2789	0.366901	0.0871476	0.35508	0.05172	0.236573	0.30645	0.41157	0.581989	real	NA	0.000637838	NA
sBCAA.nmr	Loss	2	2820	0.34974	0.0795255	0.33875	0.046155	0.22549	0.296027	0.389302	0.541788	real	NA	2.46393e-05	NA
sBCAA.nmr	Stable	3	2834	0.359634	0.0861105	0.346885	0.048795	0.231416	0.302683	0.402182	0.577723	real	NA	1	NA
sILE.nmr	NA	NA	8449	0.0502571	0.0180629	0.046992	0.00971	0.024743	0.038242	0.058242	0.0970414	real	NA	NA	3.85852e-11
sILE.nmr	Gain	1	2791	0.0517917	0.0186072	0.048433	0.010217	0.0256705	0.0393705	0.0600755	0.100587	real	NA	0.00105603	NA
sILE.nmr	Loss	2	2822	0.0486047	0.0170441	0.045553	0.009294	0.0240353	0.0373672	0.0562443	0.0906873	real	NA	0.000252886	NA
sILE.nmr	Stable	3	2836	0.0503912	0.0183681	0.046962	0.009693	0.024845	0.0381618	0.0583782	0.0989276	real	NA	1	NA
sLEU.nmr	NA	NA	8449	0.09857	0.0278235	0.094595	0.015917	0.055944	0.079878	0.1123	0.167056	real	NA	NA	6.75519e-11
sLEU.nmr	Gain	1	2791	0.101	0.0287043	0.097236	0.016414	0.0573627	0.0818805	0.114765	0.172595	real	NA	0.00228279	NA
sLEU.nmr	Loss	2	2822	0.0958817	0.0261056	0.0922845	0.0151565	0.0546819	0.0784413	0.109275	0.158874	real	NA	0.000145067	NA
sLEU.nmr	Stable	3	2836	0.0988532	0.0283688	0.094617	0.015916	0.0563283	0.0800967	0.112655	0.168354	real	NA	1	NA
sVAL.nmr	NA	NA	8443	0.209883	0.0420353	0.2047	0.02562	0.143082	0.180835	0.23277	0.308133	real	NA	NA	4.54451e-14
sVAL.nmr	Gain	1	2789	0.214095	0.0430879	0.20942	0.02692	0.146398	0.18375	0.23789	0.313566	real	NA	0.000483275	NA
sVAL.nmr	Loss	2	2820	0.20522	0.0397792	0.20027	0.024475	0.140552	0.178077	0.226975	0.295416	real	NA	1.2608e-05	NA
sVAL.nmr	Stable	3	2834	0.210379	0.0427125	0.20454	0.025245	0.143986	0.181083	0.232582	0.314741	real	NA	1	NA
sALA.nmr	NA	NA	8448	0.300612	0.0758821	0.293085	0.050695	0.176519	0.244895	0.347203	0.469068	real	NA	NA	1.20106e-05
sALA.nmr	Gain	1	2791	0.30541	0.0770771	0.29669	0.04946	0.180475	0.250965	0.351785	0.480965	real	NA	0.0190281	NA
sALA.nmr	Loss	2	2821	0.295804	0.0745636	0.28904	0.0509	0.173755	0.23992	0.34214	0.460945	real	NA	0.0151111	NA
sALA.nmr	Stable	3	2836	0.300673	0.0757227	0.29288	0.050915	0.178523	0.244465	0.347618	0.462555	real	NA	1	NA
sGLN.nmr	NA	NA	8445	0.588859	0.0828353	0.58616	0.05366	0.428569	0.53437	0.64146	0.758499	real	NA	NA	0.0117993
sGLN.nmr	Gain	1	2792	0.585831	0.0849232	0.58338	0.05457	0.42129	0.530968	0.639687	0.759961	real	NA	0.238542	NA
sGLN.nmr	Loss	2	2818	0.592265	0.0812228	0.589785	0.05319	0.437723	0.538125	0.643945	0.75561	real	NA	0.0721712	NA
sGLN.nmr	Stable	3	2835	0.588456	0.0822422	0.58622	0.05301	0.428965	0.53446	0.640935	0.758192	real	NA	1	NA
sGLY.nmr	NA	NA	8443	0.167698	0.0643039	0.15557	0.0337	0.072972	0.125725	0.19644	0.333549	real	NA	NA	0.00307811
sGLY.nmr	Gain	1	2788	0.165787	0.0653363	0.15279	0.03326	0.0670503	0.123832	0.19484	0.333718	real	NA	0.296044	NA
sGLY.nmr	Loss	2	2821	0.170203	0.0637941	0.15932	0.03416	0.0768405	0.12792	0.19958	0.33171	real	NA	0.0213124	NA
sGLY.nmr	Stable	3	2834	0.167084	0.0637261	0.154605	0.03362	0.0744952	0.12529	0.19509	0.334222	real	NA	1	NA
sHIS.nmr	NA	NA	8434	0.067357	0.0121352	0.066823	0.0068325	0.0480434	0.0601752	0.073811	0.0893748	real	NA	NA	0.088707
sHIS.nmr	Gain	1	2787	0.0676079	0.0104423	0.067236	0.006716	0.0484891	0.060612	0.074148	0.089347	real	NA	0.0334419	NA
sHIS.nmr	Loss	2	2817	0.0672438	0.0148233	0.066541	0.00674	0.0480206	0.060139	0.073454	0.089109	real	NA	1	NA
sHIS.nmr	Stable	3	2830	0.0672225	0.0106199	0.0666585	0.0070265	0.0479188	0.0598487	0.0738505	0.0895378	real	NA	0.597034	NA
sPHE.nmr	NA	NA	8445	0.0458833	0.0107225	0.044666	0.00639	0.0285562	0.038808	0.051726	0.0699912	real	NA	NA	9.2358e-11
sPHE.nmr	Gain	1	2791	0.0466961	0.0114262	0.045201	0.006624	0.0287705	0.0394085	0.0530045	0.0715055	real	NA	0.179395	NA
sPHE.nmr	Loss	2	2819	0.0447997	0.0102437	0.043634	0.006308	0.0280623	0.0377075	0.0503475	0.0680945	real	NA	2.58977e-07	NA
sPHE.nmr	Stable	3	2835	0.0461606	0.0103824	0.04502	0.006327	0.0292485	0.03907	0.0520125	0.0702416	real	NA	1	NA
sTYR.nmr	NA	NA	8437	0.0620816	0.0136633	0.060473	0.008283	0.0402319	0.052589	0.069495	0.0944583	real	NA	NA	3.77649e-16
sTYR.nmr	Gain	1	2788	0.0636881	0.0144949	0.0617665	0.008408	0.0411654	0.053936	0.071172	0.0992234	real	NA	0.000392032	NA
sTYR.nmr	Loss	2	2817	0.0604112	0.0127766	0.058931	0.007997	0.0389748	0.05131	0.067638	0.0891828	real	NA	9.39276e-07	NA
sTYR.nmr	Stable	3	2832	0.0621616	0.0134818	0.0605055	0.008136	0.0403317	0.0528228	0.069625	0.0940424	real	NA	1	NA
sGLUC.nmr	NA	NA	8436	4.54799	0.89393	4.44495	0.3634	3.41509	4.10415	4.8303	6.26766	real	NA	NA	5.97821e-05
sGLUC.nmr	Gain	1	2788	4.5762	0.934904	4.4638	0.3695	3.4327	4.12325	4.87558	6.37875	real	NA	0.285518	NA
sGLUC.nmr	Loss	2	2816	4.49767	0.852872	4.424	0.3616	3.37418	4.0686	4.78993	5.95786	real	NA	0.00138565	NA
sGLUC.nmr	Stable	3	2832	4.57024	0.890742	4.44925	0.35675	3.45685	4.11735	4.8362	6.41688	real	NA	1	NA
sCIT.nmr	NA	NA	8448	0.0690776	0.0131221	0.06815	0.0084735	0.0458634	0.0599605	0.0769803	0.0970713	real	NA	NA	0.000574818
sCIT.nmr	Gain	1	2792	0.068406	0.0128837	0.0673	0.008479	0.0463589	0.0592087	0.0762765	0.0957713	real	NA	0.0348538	NA
sCIT.nmr	Loss	2	2821	0.0697556	0.0135282	0.068676	0.008648	0.0459805	0.060528	0.077922	0.0981705	real	NA	0.076118	NA
sCIT.nmr	Stable	3	2835	0.0690645	0.0129131	0.068405	0.008354	0.0453921	0.0602365	0.076987	0.0968254	real	NA	1	NA
sLAC.nmr	NA	NA	8431	2.65411	0.826263	2.5203	0.5145	1.43215	2.05365	3.1081	4.59012	real	NA	NA	0.0659055
sLAC.nmr	Gain	1	2785	2.68045	0.826575	2.5529	0.5154	1.45032	2.0832	3.1404	4.70612	real	NA	0.0679409	NA
sLAC.nmr	Loss	2	2815	2.63821	0.831065	2.5092	0.5131	1.4145	2.03545	3.0926	4.52227	real	NA	0.712668	NA
sLAC.nmr	Stable	3	2831	2.644	0.820814	2.5017	0.5155	1.4329	2.0527	3.1015	4.59012	real	NA	1	NA
sPYR.nmr	NA	NA	8442	0.0577487	0.0241691	0.05431	0.014806	0.0199719	0.0407233	0.0706733	0.11438	real	NA	NA	2.04998e-05
sPYR.nmr	Gain	1	2791	0.0591758	0.0241471	0.055283	0.014309	0.021864	0.0424735	0.0714875	0.116752	real	NA	0.00919761	NA
sPYR.nmr	Loss	2	2816	0.0564193	0.023991	0.0536535	0.0148995	0.01868	0.0392933	0.0694463	0.112889	real	NA	0.0403442	NA
sPYR.nmr	Stable	3	2835	0.0576643	0.0242973	0.054206	0.015029	0.0196449	0.040546	0.0708905	0.112756	real	NA	1	NA
sFAW3.nmr	NA	NA	8443	0.55306	0.221846	0.5218	0.13414	0.214447	0.399795	0.671395	1.08387	real	NA	NA	4.40432e-05
sFAW3.nmr	Gain	1	2790	0.563917	0.228022	0.53357	0.13746	0.224286	0.404297	0.682925	1.13354	real	NA	0.345908	NA
sFAW3.nmr	Loss	2	2819	0.539448	0.220457	0.51276	0.13625	0.203862	0.387555	0.660155	1.06024	real	NA	0.000840717	NA
sFAW3.nmr	Stable	3	2834	0.555912	0.216373	0.520865	0.129555	0.22065	0.407218	0.673002	1.06571	real	NA	1	NA
sDHA.nmr	NA	NA	8443	0.243948	0.0847202	0.23172	0.04985	0.113603	0.186705	0.2884	0.444604	real	NA	NA	0.457835
sDHA.nmr	Gain	1	2790	0.243259	0.0877594	0.22996	0.050745	0.107911	0.18469	0.28849	0.451674	real	NA	0.284162	NA
sDHA.nmr	Loss	2	2819	0.244303	0.0834238	0.23409	0.05005	0.114712	0.187555	0.28853	0.434355	real	NA	0.983825	NA
sDHA.nmr	Stable	3	2834	0.244274	0.0829616	0.231105	0.0486	0.116973	0.18765	0.288255	0.442284	real	NA	1	NA
sFAW6.nmr	NA	NA	8443	4.56749	0.693012	4.5439	0.4493	3.30067	4.0952	4.9942	6.02557	real	NA	NA	1.0979e-05
sFAW6.nmr	Gain	1	2790	4.61215	0.706094	4.59495	0.4578	3.33381	4.1291	5.03918	6.021	real	NA	0.0162436	NA
sFAW6.nmr	Loss	2	2819	4.52359	0.681032	4.5069	0.4366	3.24641	4.0671	4.9358	5.96181	real	NA	0.0171619	NA
sFAW6.nmr	Stable	3	2834	4.56719	0.689259	4.5404	0.4603	3.32391	4.08523	5.00772	6.05642	real	NA	1	NA
sLA.nmr	NA	NA	8443	3.48864	0.697917	3.4462	0.4484	2.23285	3.01845	3.9195	4.99062	real	NA	NA	0.00508981
sLA.nmr	Gain	1	2790	3.52067	0.710707	3.4977	0.4601	2.2491	3.04438	3.96197	5.01571	real	NA	0.0834863	NA
sLA.nmr	Loss	2	2819	3.45853	0.688565	3.4206	0.4402	2.19543	3.00005	3.87335	4.96255	real	NA	0.128294	NA
sLA.nmr	Stable	3	2834	3.48707	0.693309	3.4256	0.4538	2.27605	3.01635	3.9322	4.97956	real	NA	1	NA
sPUFA.nmr	NA	NA	8443	5.12055	0.814676	5.0798	0.5276	3.64972	4.5663	5.6204	6.85331	real	NA	NA	1.38306e-06
sPUFA.nmr	Gain	1	2790	5.17607	0.829608	5.13535	0.5288	3.68486	4.60653	5.66242	6.92866	real	NA	0.0182108	NA
sPUFA.nmr	Loss	2	2819	5.06303	0.801787	5.0281	0.5122	3.59435	4.5255	5.55145	6.76551	real	NA	0.00453245	NA
sPUFA.nmr	Stable	3	2834	5.1231	0.808942	5.0714	0.5351	3.68762	4.56235	5.63513	6.85816	real	NA	1	NA
sMUFA.nmr	NA	NA	8443	2.95721	0.776767	2.8429	0.4652	1.77153	2.41735	3.3719	4.8033	real	NA	NA	1.31281e-32
sMUFA.nmr	Gain	1	2790	3.07671	0.81567	2.94665	0.4973	1.808	2.51573	3.53305	4.92875	real	NA	3.99584e-08	NA
sMUFA.nmr	Loss	2	2819	2.83035	0.717012	2.7156	0.4302	1.73751	2.3385	3.2288	4.5393	real	NA	3.09075e-11	NA
sMUFA.nmr	Stable	3	2834	2.96574	0.775527	2.86035	0.47875	1.76444	2.4118	3.38575	4.80424	real	NA	1	NA
sUNSAT.nmr	NA	NA	8443	1.36133	0.078043	1.3622	0.0495	1.2063	1.3116	1.4104	1.5149	real	NA	NA	1.0101e-12
sUNSAT.nmr	Gain	1	2790	1.35363	0.0805899	1.3548	0.05115	1.19717	1.30123	1.40425	1.51359	real	NA	0.00015296	NA
sUNSAT.nmr	Loss	2	2819	1.36892	0.0753811	1.3695	0.0476	1.21818	1.32115	1.4162	1.51577	real	NA	0.000246753	NA
sUNSAT.nmr	Stable	3	2834	1.36138	0.0773813	1.36175	0.0494	1.20891	1.3124	1.4112	1.51425	real	NA	1	NA
sSFA.nmr	NA	NA	8443	4.19116	0.910831	4.0943	0.5517	2.68068	3.57795	4.68685	6.30183	real	NA	NA	5.27132e-29
sSFA.nmr	Gain	1	2790	4.32893	0.960314	4.2074	0.5819	2.78079	3.67017	4.84607	6.50352	real	NA	1.07667e-07	NA
sSFA.nmr	Loss	2	2819	4.04998	0.843459	3.9642	0.517	2.61051	3.4812	4.52555	6.06745	real	NA	8.92815e-10	NA
sSFA.nmr	Stable	3	2834	4.19596	0.904469	4.0911	0.5583	2.69845	3.57965	4.6999	6.25857	real	NA	1	NA
sTOTFA.nmr	NA	NA	8443	12.2689	2.31864	12.083	1.454	8.32926	10.6825	13.613	17.4888	real	NA	NA	3.87128e-24
sTOTFA.nmr	Gain	1	2790	12.5817	2.40252	12.375	1.541	8.46758	10.9232	13.9733	17.7596	real	NA	1.65034e-06	NA
sTOTFA.nmr	Loss	2	2819	11.9434	2.20135	11.729	1.369	8.15991	10.4535	13.2095	17.0156	real	NA	1.94243e-08	NA
sTOTFA.nmr	Stable	3	2834	12.2848	2.30548	12.083	1.4565	8.39119	10.6962	13.6215	17.4334	real	NA	1	NA
sGP.nmr	NA	NA	8450	0.815196	0.115251	0.80553	0.073585	0.61699	0.73566	0.882337	1.07253	real	NA	NA	6.21131e-22
sGP.nmr	Gain	1	2792	0.830327	0.116165	0.824315	0.072985	0.623162	0.751375	0.897345	1.0812	real	NA	1.38959e-08	NA
sGP.nmr	Loss	2	2822	0.801372	0.111827	0.791335	0.07118	0.609871	0.72344	0.866515	1.05444	real	NA	2.73554e-05	NA
sGP.nmr	Stable	3	2836	0.814055	0.115933	0.802885	0.07414	0.620208	0.733527	0.88129	1.07686	real	NA	1	NA
sBOHBUT.nmr	NA	NA	8039	0.0563881	0.0582716	0.03991	0.016389	0.00772533	0.026411	0.0644215	0.206645	real	NA	NA	1.50267e-05
sBOHBUT.nmr	Gain	1	2638	0.0534369	0.0536276	0.0384835	0.015059	0.00754383	0.0258493	0.059457	0.200254	real	NA	0.140974	NA
sBOHBUT.nmr	Loss	2	2715	0.0613138	0.068879	0.041282	0.017726	0.00735158	0.027172	0.0711655	0.223499	real	NA	0.0016934	NA
sBOHBUT.nmr	Stable	3	2686	0.0543079	0.0500774	0.040002	0.0165825	0.0082344	0.026112	0.06252	0.194179	real	NA	1	NA
sACACE.nmr	NA	NA	8450	0.0169563	0.0149685	0.013334	0.00579875	0.00213693	0.00831735	0.0208	0.0548328	real	NA	NA	0.66207
sACACE.nmr	Gain	1	2792	0.0169964	0.0149559	0.0136	0.0057266	0.00195545	0.00850377	0.0205152	0.0543608	real	NA	1	NA
sACACE.nmr	Loss	2	2822	0.0173577	0.0166402	0.0131155	0.0058067	0.00189799	0.0082596	0.0211222	0.0575843	real	NA	0.652635	NA
sACACE.nmr	Stable	3	2836	0.0165175	0.0131017	0.0132355	0.00581865	0.00251086	0.00819242	0.020756	0.0530425	real	NA	0.358391	NA
sACE.nmr	NA	NA	8447	0.0309639	0.0235683	0.028466	0.005777	0.0149529	0.023191	0.0350815	0.0572969	real	NA	NA	5.19374e-05
sACE.nmr	Gain	1	2792	0.0306277	0.0235675	0.0278275	0.005577	0.0150724	0.022782	0.0342905	0.0571288	real	NA	9.46376e-06	NA
sACE.nmr	Loss	2	2821	0.0309771	0.0118397	0.02902	0.006102	0.0152385	0.023695	0.036042	0.056049	real	NA	1	NA
sACE.nmr	Stable	3	2834	0.031282	0.0311298	0.028473	0.005609	0.0145238	0.023243	0.0348033	0.0578857	real	NA	0.0107485	NA
sACETN.nmr	NA	NA	8450	0.013597	0.0049605	0.012453	0.001871	0.00859658	0.0108652	0.0148437	0.0251522	real	NA	NA	0.0401407
sACETN.nmr	Gain	1	2792	0.0134091	0.00463093	0.0122945	0.001751	0.00867295	0.010803	0.014546	0.02474	real	NA	0.177431	NA
sACETN.nmr	Loss	2	2822	0.013907	0.00583784	0.0125395	0.00202	0.00855074	0.0108627	0.0151807	0.0273012	real	NA	0.228427	NA
sACETN.nmr	Stable	3	2836	0.0134734	0.00426182	0.0125475	0.0018835	0.00858451	0.0109245	0.0147943	0.0239772	real	NA	1	NA
sCREA.nmr	NA	NA	8091	0.0686052	0.0131492	0.067453	0.008637	0.046475	0.059287	0.0766405	0.096763	real	NA	NA	8.56434e-11
sCREA.nmr	Gain	1	2669	0.0699853	0.0137159	0.068758	0.009038	0.0476175	0.060256	0.07837	0.0997667	real	NA	6.24348e-05	NA
sCREA.nmr	Loss	2	2708	0.0674529	0.0127498	0.0666375	0.00807	0.0449244	0.0586775	0.0748638	0.0947009	real	NA	0.00547286	NA
sCREA.nmr	Stable	3	2714	0.0683978	0.0128504	0.06718	0.0087815	0.0468739	0.059014	0.0768087	0.0953389	real	NA	1	NA
sCHOL.nmr	NA	NA	8450	4.69195	0.979124	4.673	0.64175	2.86037	4.03375	5.31698	6.67884	real	NA	NA	0.0200334
sCHOL.nmr	Gain	1	2792	4.7377	1.00385	4.71145	0.6519	2.87406	4.05368	5.36125	6.79475	real	NA	0.0335299	NA
sCHOL.nmr	Loss	2	2822	4.66075	0.945879	4.65235	0.62025	2.85959	4.02958	5.27093	6.51	real	NA	0.628644	NA
sCHOL.nmr	Stable	3	2836	4.67795	0.985675	4.64805	0.6575	2.83771	4.01138	5.32055	6.67974	real	NA	1	NA
sESTC.nmr	NA	NA	8450	3.41092	0.707371	3.3975	0.46505	2.0769	2.93363	3.86338	4.83823	real	NA	NA	0.0515689
sESTC.nmr	Gain	1	2792	3.44035	0.72521	3.4241	0.47645	2.09205	2.94315	3.89625	4.92652	real	NA	0.0550041	NA
sESTC.nmr	Loss	2	2822	3.39204	0.683764	3.3915	0.44665	2.07622	2.9377	3.83073	4.73299	real	NA	0.755744	NA
sESTC.nmr	Stable	3	2836	3.40072	0.711993	3.38255	0.47475	2.06975	2.91843	3.86465	4.83306	real	NA	1	NA
sFREEC.nmr	NA	NA	8450	1.28103	0.276901	1.27125	0.18305	0.76847	1.0912	1.45707	1.84983	real	NA	NA	0.00113289
sFREEC.nmr	Gain	1	2792	1.29734	0.283731	1.2876	0.18685	0.785325	1.09975	1.4743	1.878	real	NA	0.00891742	NA
sFREEC.nmr	Loss	2	2822	1.26872	0.267124	1.2634	0.1774	0.766982	1.0866	1.44198	1.79654	real	NA	0.360801	NA
sFREEC.nmr	Stable	3	2836	1.27722	0.278969	1.2645	0.18555	0.763088	1.08597	1.45643	1.85871	real	NA	1	NA
sNONHDL_C.nmr	NA	NA	8450	3.31235	0.843373	3.2604	0.5615	1.81792	2.72023	3.8487	5.09691	real	NA	NA	3.42943e-06
sNONHDL_C.nmr	Gain	1	2792	3.37791	0.866438	3.3272	0.56465	1.8202	2.78048	3.91312	5.17132	real	NA	0.000560783	NA
sNONHDL_C.nmr	Loss	2	2822	3.26095	0.810935	3.2225	0.54885	1.81149	2.69035	3.7903	4.92138	real	NA	0.159539	NA
sNONHDL_C.nmr	Stable	3	2836	3.29894	0.848121	3.23845	0.56975	1.81799	2.7061	3.84172	5.15102	real	NA	1	NA
sREMNANT_C.nmr	NA	NA	8450	1.55826	0.414523	1.53305	0.28175	0.829107	1.25975	1.82385	2.43757	real	NA	NA	3.60914e-07
sREMNANT_C.nmr	Gain	1	2792	1.59213	0.424688	1.5668	0.28665	0.839183	1.2906	1.86082	2.48726	real	NA	0.000405781	NA
sREMNANT_C.nmr	Loss	2	2822	1.53007	0.397956	1.5096	0.2729	0.820072	1.24632	1.7883	2.36305	real	NA	0.0715957	NA
sREMNANT_C.nmr	Stable	3	2836	1.55296	0.418327	1.5223	0.2793	0.824839	1.2503	1.80897	2.48	real	NA	1	NA
sVLDL_C.nmr	NA	NA	8450	0.718681	0.237959	0.696395	0.159675	0.320835	0.544515	0.865705	1.24199	real	NA	NA	5.96816e-15
sVLDL_C.nmr	Gain	1	2792	0.745383	0.242057	0.72124	0.158635	0.34229	0.571512	0.894945	1.27867	real	NA	6.92701e-06	NA
sVLDL_C.nmr	Loss	2	2822	0.693792	0.228295	0.67878	0.160245	0.308509	0.524537	0.841925	1.17276	real	NA	0.000335511	NA
sVLDL_C.nmr	Stable	3	2836	0.71716	0.240605	0.691585	0.15942	0.318319	0.542525	0.86557	1.26186	real	NA	1	NA
sVLDL_CE.nmr	NA	NA	8450	0.42676	0.139303	0.415455	0.09426	0.193067	0.324842	0.514737	0.730158	real	NA	NA	4.12598e-10
sVLDL_CE.nmr	Gain	1	2792	0.439939	0.141863	0.427405	0.095055	0.204365	0.337002	0.52895	0.750193	real	NA	7.81129e-05	NA
sVLDL_CE.nmr	Loss	2	2822	0.415208	0.134178	0.40755	0.093465	0.184968	0.314733	0.502012	0.694234	real	NA	0.00994497	NA
sVLDL_CE.nmr	Stable	3	2836	0.42528	0.140709	0.41265	0.093645	0.192166	0.323958	0.513475	0.743683	real	NA	1	NA
sVLDL_FC.nmr	NA	NA	8450	0.291922	0.102808	0.281915	0.06739	0.125164	0.21778	0.352992	0.518544	real	NA	NA	1.20548e-21
sVLDL_FC.nmr	Gain	1	2792	0.305444	0.104992	0.293825	0.06907	0.134098	0.230275	0.370305	0.541173	real	NA	4.9681e-07	NA
sVLDL_FC.nmr	Loss	2	2822	0.278584	0.0976266	0.27098	0.06648	0.116728	0.205635	0.338828	0.487889	real	NA	1.64261e-06	NA
sVLDL_FC.nmr	Stable	3	2836	0.29188	0.103954	0.28015	0.06682	0.125059	0.217425	0.351083	0.523301	real	NA	1	NA
sXXL_VLDL_C.nmr	NA	NA	8450	0.0521512	0.0394971	0.044177	0.0244025	0.000694	0.0229603	0.0749038	0.144715	real	NA	NA	3.36837e-29
sXXL_VLDL_C.nmr	Gain	1	2792	0.0578205	0.0415299	0.0497045	0.0266165	0.000694	0.0267385	0.083059	0.151807	real	NA	1.10792e-06	NA
sXXL_VLDL_C.nmr	Loss	2	2822	0.0457672	0.0358211	0.0384725	0.021232	0.000694	0.0198718	0.0655095	0.129798	real	NA	5.55153e-11	NA
sXXL_VLDL_C.nmr	Stable	3	2836	0.0529222	0.0400207	0.045516	0.0255895	0.000694	0.023004	0.076002	0.147668	real	NA	1	NA
sXXL_VLDL_CE.nmr	NA	NA	8450	0.0279715	0.0224622	0.0247105	0.0137745	0.00022481	0.0123705	0.0413845	0.078353	real	NA	NA	9.04112e-29
sXXL_VLDL_CE.nmr	Gain	1	2792	0.0312073	0.0234327	0.027681	0.0149825	0.00022481	0.014717	0.0454545	0.0829008	real	NA	1.07909e-06	NA
sXXL_VLDL_CE.nmr	Loss	2	2822	0.0244066	0.0206148	0.0214055	0.0134085	0.00022481	0.0107122	0.036119	0.071323	real	NA	9.59011e-11	NA
sXXL_VLDL_CE.nmr	Stable	3	2836	0.0283332	0.022741	0.0254745	0.014358	0.00022481	0.0123617	0.042444	0.0788463	real	NA	1	NA
sXXL_VLDL_FC.nmr	NA	NA	8450	0.0225055	0.0190741	0.01953	0.0132675	0.0002455	0.0104008	0.0335097	0.0667054	real	NA	NA	1.92964e-28
sXXL_VLDL_FC.nmr	Gain	1	2792	0.0252011	0.019997	0.022048	0.011754	0.0002455	0.0119793	0.0368672	0.0705315	real	NA	4.06406e-06	NA
sXXL_VLDL_FC.nmr	Loss	2	2822	0.0194606	0.0173434	0.0170205	0.014282	0.0002455	0.0002455	0.0291607	0.0587605	real	NA	2.63251e-11	NA
sXXL_VLDL_FC.nmr	Stable	3	2836	0.0228816	0.0193589	0.019987	0.013528	0.0002455	0.0103748	0.0342105	0.0686197	real	NA	1	NA
sXL_VLDL_C.nmr	NA	NA	8450	0.0533481	0.0276309	0.0501005	0.0181825	0.0027595	0.033313	0.070039	0.114466	real	NA	NA	7.13013e-28
sXL_VLDL_C.nmr	Gain	1	2792	0.0573641	0.0283296	0.053962	0.019092	0.0124389	0.036845	0.0752068	0.119316	real	NA	1.36351e-07	NA
sXL_VLDL_C.nmr	Loss	2	2822	0.0491721	0.0260733	0.0467395	0.0172955	0.00065277	0.0302068	0.0651343	0.105261	real	NA	3.25938e-09	NA
sXL_VLDL_C.nmr	Stable	3	2836	0.0535498	0.0278471	0.05027	0.0181605	0.00065277	0.0337273	0.0699918	0.116094	real	NA	1	NA
sXL_VLDL_CE.nmr	NA	NA	8450	0.0295384	0.0147046	0.0286015	0.0093665	0.00035005	0.019717	0.038409	0.0604914	real	NA	NA	8.90912e-24
sXL_VLDL_CE.nmr	Gain	1	2792	0.0315548	0.0148036	0.0303305	0.009646	0.00035005	0.0216602	0.040918	0.0627815	real	NA	3.30148e-07	NA
sXL_VLDL_CE.nmr	Loss	2	2822	0.027514	0.0142466	0.0269355	0.009182	0.00035005	0.0179725	0.0362458	0.0566922	real	NA	1.86181e-07	NA
sXL_VLDL_CE.nmr	Stable	3	2836	0.0295677	0.0147854	0.0285175	0.009322	0.00035005	0.0197252	0.0383703	0.0604894	real	NA	1	NA
sXL_VLDL_FC.nmr	NA	NA	8450	0.0225963	0.0151222	0.021357	0.009037	8.5509e-06	0.0132963	0.0319245	0.0552619	real	NA	NA	2.17369e-29
sXL_VLDL_FC.nmr	Gain	1	2792	0.0248424	0.0155177	0.023415	0.0094615	8.5509e-06	0.0147592	0.0346863	0.0579373	real	NA	2.49999e-07	NA
sXL_VLDL_FC.nmr	Loss	2	2822	0.020219	0.0141953	0.01944	0.008188	8.5509e-06	0.01195	0.0287865	0.0506974	real	NA	2.45414e-10	NA
sXL_VLDL_FC.nmr	Stable	3	2836	0.0227506	0.0152752	0.021484	0.0093275	8.5509e-06	0.0132733	0.0321645	0.0556868	real	NA	1	NA
sL_VLDL_C.nmr	NA	NA	8450	0.099055	0.0466424	0.0939595	0.0310165	0.0232918	0.0649842	0.127697	0.202558	real	NA	NA	1.61258e-25
sL_VLDL_C.nmr	Gain	1	2792	0.105558	0.047544	0.099793	0.031912	0.0280859	0.0708575	0.135495	0.208418	real	NA	2.25588e-07	NA
sL_VLDL_C.nmr	Loss	2	2822	0.092411	0.0444566	0.0888325	0.030082	0.0208782	0.059099	0.119205	0.188967	real	NA	3.41338e-08	NA
sL_VLDL_C.nmr	Stable	3	2836	0.0992643	0.0469676	0.0939805	0.0307465	0.0227163	0.0654482	0.127362	0.203686	real	NA	1	NA
sL_VLDL_CE.nmr	NA	NA	8450	0.0519564	0.0231048	0.050103	0.0152285	0.0134401	0.0355372	0.0660532	0.102655	real	NA	NA	1.56961e-19
sL_VLDL_CE.nmr	Gain	1	2792	0.0547957	0.0232773	0.0524455	0.015358	0.0160717	0.038723	0.0692253	0.105267	real	NA	2.44779e-06	NA
sL_VLDL_CE.nmr	Loss	2	2822	0.049145	0.0223797	0.047587	0.0149745	0.0124273	0.0327552	0.062838	0.0968878	real	NA	4.17317e-06	NA
sL_VLDL_CE.nmr	Stable	3	2836	0.0519588	0.0233099	0.050114	0.0148865	0.0133219	0.0357937	0.0656075	0.102951	real	NA	1	NA
sL_VLDL_FC.nmr	NA	NA	8450	0.046903	0.0245972	0.043749	0.016318	0.0010019	0.0289142	0.0621065	0.101663	real	NA	NA	2.09718e-30
sL_VLDL_FC.nmr	Gain	1	2792	0.0506303	0.0253232	0.047589	0.0167165	0.0119286	0.0320698	0.0666035	0.106573	real	NA	4.43303e-08	NA
sL_VLDL_FC.nmr	Loss	2	2822	0.043012	0.0231217	0.0405475	0.0151035	0.0010019	0.026317	0.0569742	0.0945737	real	NA	4.70956e-10	NA
sL_VLDL_FC.nmr	Stable	3	2836	0.0471052	0.0247193	0.0439865	0.0165625	0.0010019	0.0288342	0.0622085	0.102661	real	NA	1	NA
sM_VLDL_C.nmr	NA	NA	8450	0.172902	0.0660167	0.16828	0.04548	0.0590164	0.124543	0.215528	0.315983	real	NA	NA	0.00534887
sM_VLDL_C.nmr	Gain	1	2792	0.176496	0.0678341	0.172405	0.04703	0.0611109	0.12592	0.220115	0.322612	real	NA	0.0107629	NA
sM_VLDL_C.nmr	Loss	2	2822	0.170503	0.0635763	0.16616	0.04429	0.0598907	0.123652	0.21222	0.300967	real	NA	0.674741	NA
sM_VLDL_C.nmr	Stable	3	2836	0.171751	0.0664585	0.16647	0.04434	0.0558249	0.12399	0.213982	0.322851	real	NA	1	NA
sM_VLDL_CE.nmr	NA	NA	8450	0.0925463	0.0389414	0.0909865	0.026185	0.023555	0.065269	0.117807	0.173384	real	NA	NA	0.317537
sM_VLDL_CE.nmr	Gain	1	2792	0.0934439	0.0404223	0.0918985	0.0273365	0.0217911	0.06468	0.11926	0.177595	real	NA	0.618102	NA
sM_VLDL_CE.nmr	Loss	2	2822	0.092496	0.0372299	0.090929	0.025606	0.0260246	0.0659663	0.117278	0.167902	real	NA	1	NA
sM_VLDL_CE.nmr	Stable	3	2836	0.0917127	0.0391157	0.090201	0.025782	0.0211646	0.0648698	0.11646	0.174162	real	NA	0.314981	NA
sM_VLDL_FC.nmr	NA	NA	8450	0.0803222	0.0292757	0.0777935	0.0196465	0.0316799	0.0591195	0.0984187	0.144779	real	NA	NA	2.22349e-09
sM_VLDL_FC.nmr	Gain	1	2792	0.0830116	0.0298269	0.079948	0.019796	0.0329461	0.061818	0.101472	0.14938	real	NA	0.000115234	NA
sM_VLDL_FC.nmr	Loss	2	2822	0.0779821	0.0282491	0.0761885	0.0192005	0.0301388	0.057239	0.0957833	0.136838	real	NA	0.0162876	NA
sM_VLDL_FC.nmr	Stable	3	2836	0.0800031	0.0295244	0.0769115	0.0192735	0.0311901	0.058752	0.0974845	0.1473	real	NA	1	NA
sS_VLDL_C.nmr	NA	NA	8450	0.156498	0.0496132	0.152165	0.032805	0.0728335	0.120762	0.186775	0.265721	real	NA	NA	3.12488e-10
sS_VLDL_C.nmr	Gain	1	2792	0.161296	0.0504701	0.15624	0.03283	0.07687	0.125578	0.191202	0.273172	real	NA	3.52472e-05	NA
sS_VLDL_C.nmr	Loss	2	2822	0.152453	0.0480046	0.14925	0.03281	0.0709301	0.116852	0.183053	0.254008	real	NA	0.0160323	NA
sS_VLDL_C.nmr	Stable	3	2836	0.1558	0.0499558	0.150945	0.03266	0.0721811	0.120395	0.186512	0.269004	real	NA	1	NA
sS_VLDL_CE.nmr	NA	NA	8450	0.0973134	0.0315134	0.09464	0.020765	0.0436807	0.074833	0.116458	0.166115	real	NA	NA	1.51045e-11
sS_VLDL_CE.nmr	Gain	1	2792	0.100515	0.0319787	0.0973275	0.0206195	0.0466451	0.077825	0.119262	0.171113	real	NA	1.41807e-05	NA
sS_VLDL_CE.nmr	Loss	2	2822	0.0945781	0.030507	0.0927495	0.0206915	0.0427401	0.0720695	0.11351	0.159216	real	NA	0.00787288	NA
sS_VLDL_CE.nmr	Stable	3	2836	0.0968837	0.0317662	0.093828	0.02094	0.0435109	0.074039	0.116163	0.168527	real	NA	1	NA
sS_VLDL_FC.nmr	NA	NA	8450	0.0591848	0.0185245	0.057849	0.012349	0.0278897	0.0458522	0.0706588	0.0995107	real	NA	NA	8.4695e-08
sS_VLDL_FC.nmr	Gain	1	2792	0.0607814	0.0189209	0.0590485	0.0126445	0.0291905	0.0472832	0.0726538	0.102227	real	NA	0.000231479	NA
sS_VLDL_FC.nmr	Loss	2	2822	0.0578748	0.0179054	0.0568005	0.012262	0.0273816	0.044785	0.0691455	0.0954712	real	NA	0.053158	NA
sS_VLDL_FC.nmr	Stable	3	2836	0.0589167	0.0186262	0.057352	0.012164	0.0275381	0.0457535	0.0702605	0.100995	real	NA	1	NA
sXS_VLDL_C.nmr	NA	NA	8450	0.184114	0.0501338	0.18042	0.033825	0.0977348	0.148695	0.216465	0.291675	real	NA	NA	0.0291909
sXS_VLDL_C.nmr	Gain	1	2792	0.186366	0.0514806	0.18274	0.034455	0.0980466	0.15015	0.220095	0.296406	real	NA	0.0259578	NA
sXS_VLDL_C.nmr	Loss	2	2822	0.182732	0.0481127	0.17954	0.033165	0.0977276	0.148627	0.21495	0.282873	real	NA	0.919556	NA
sXS_VLDL_C.nmr	Stable	3	2836	0.183272	0.0506995	0.179025	0.033895	0.0973789	0.147092	0.215083	0.294	real	NA	1	NA
sXS_VLDL_CE.nmr	NA	NA	8450	0.126048	0.0360119	0.124025	0.024505	0.0627314	0.100733	0.1494	0.202921	real	NA	NA	0.122982
sXS_VLDL_CE.nmr	Gain	1	2792	0.12732	0.0371121	0.12547	0.02511	0.0629894	0.101385	0.151402	0.206816	real	NA	0.110122	NA
sXS_VLDL_CE.nmr	Loss	2	2822	0.125433	0.0345113	0.12362	0.023911	0.0632629	0.100773	0.148982	0.196899	real	NA	1	NA
sXS_VLDL_CE.nmr	Stable	3	2836	0.12541	0.0363525	0.12318	0.02436	0.0624514	0.100077	0.148102	0.203194	real	NA	0.747341	NA
sXS_VLDL_FC.nmr	NA	NA	8450	0.0580659	0.0146607	0.056726	0.0097365	0.0334521	0.0475358	0.0671397	0.0905318	real	NA	NA	7.23027e-05
sXS_VLDL_FC.nmr	Gain	1	2792	0.059047	0.0149434	0.0577815	0.010042	0.0339913	0.0482755	0.0683982	0.0911689	real	NA	0.00226202	NA
sXS_VLDL_FC.nmr	Loss	2	2822	0.0572993	0.0140839	0.056241	0.0095985	0.0331785	0.0470713	0.066318	0.0874073	real	NA	0.24677	NA
sXS_VLDL_FC.nmr	Stable	3	2836	0.0578628	0.0148921	0.056346	0.0096445	0.0328903	0.0472243	0.0668108	0.0921141	real	NA	1	NA
sIDL_C.nmr	NA	NA	8450	0.839578	0.219979	0.83602	0.146905	0.430053	0.68862	0.982548	1.29029	real	NA	NA	0.152443
sIDL_C.nmr	Gain	1	2792	0.846749	0.226966	0.84293	0.152625	0.431945	0.687652	0.993088	1.3073	real	NA	0.131153	NA
sIDL_C.nmr	Loss	2	2822	0.836284	0.210267	0.8337	0.139035	0.437116	0.694732	0.973115	1.26372	real	NA	1	NA
sIDL_C.nmr	Stable	3	2836	0.835796	0.222336	0.829905	0.146895	0.424265	0.686518	0.981035	1.29281	real	NA	0.752371	NA
sIDL_CE.nmr	NA	NA	8450	0.619124	0.163056	0.616355	0.10824	0.314022	0.50808	0.72444	0.951354	real	NA	NA	0.101126
sIDL_CE.nmr	Gain	1	2792	0.624919	0.168059	0.620955	0.112135	0.316683	0.508875	0.732975	0.970742	real	NA	0.0643647	NA
sIDL_CE.nmr	Loss	2	2822	0.615946	0.156168	0.61477	0.104	0.315972	0.50887	0.71753	0.933896	real	NA	0.961712	NA
sIDL_CE.nmr	Stable	3	2836	0.616583	0.164662	0.612735	0.10799	0.31047	0.507345	0.722355	0.95521	real	NA	1	NA
sIDL_FC.nmr	NA	NA	8450	0.220453	0.0583306	0.218855	0.038965	0.11357	0.180102	0.258008	0.340183	real	NA	NA	0.281217
sIDL_FC.nmr	Gain	1	2792	0.22183	0.0603121	0.220235	0.0404	0.112989	0.179507	0.259975	0.347361	real	NA	0.582511	NA
sIDL_FC.nmr	Loss	2	2822	0.220338	0.0555425	0.218855	0.037155	0.115811	0.182265	0.256647	0.331648	real	NA	1	NA
sIDL_FC.nmr	Stable	3	2836	0.219213	0.0590417	0.21757	0.039065	0.11132	0.17828	0.256543	0.339736	real	NA	0.300347	NA
sLDLC.nmr	NA	NA	8450	1.75409	0.44367	1.72995	0.29005	0.961719	1.44955	2.0315	2.68079	real	NA	NA	3.89094e-05
sLDLC.nmr	Gain	1	2792	1.78578	0.457288	1.76235	0.2936	0.970784	1.4767	2.07163	2.74828	real	NA	0.0011765	NA
sLDLC.nmr	Loss	2	2822	1.73088	0.42726	1.70825	0.2822	0.954553	1.43395	2.00088	2.60826	real	NA	0.287457	NA
sLDLC.nmr	Stable	3	2836	1.74598	0.444448	1.71105	0.2957	0.966091	1.43835	2.0334	2.67796	real	NA	1	NA
sLDL_CE.nmr	NA	NA	8450	1.28714	0.32519	1.26745	0.21345	0.712159	1.0624	1.49117	1.98082	real	NA	NA	6.59802e-07
sLDL_CE.nmr	Gain	1	2792	1.31391	0.334735	1.29475	0.21685	0.716436	1.08465	1.51972	2.0258	real	NA	0.000313494	NA
sLDL_CE.nmr	Loss	2	2822	1.26616	0.313606	1.2515	0.2098	0.696907	1.04472	1.46398	1.91788	real	NA	0.110947	NA
sLDL_CE.nmr	Stable	3	2836	1.28168	0.325287	1.25815	0.21535	0.714155	1.05882	1.4901	1.97696	real	NA	1	NA
sLDL_FC.nmr	NA	NA	8450	0.466943	0.122811	0.462705	0.080965	0.243238	0.382625	0.544473	0.721918	real	NA	NA	0.0585566
sLDL_FC.nmr	Gain	1	2792	0.471872	0.127132	0.465975	0.08212	0.237328	0.384887	0.548682	0.73759	real	NA	0.0579765	NA
sLDL_FC.nmr	Loss	2	2822	0.464716	0.117532	0.46247	0.077995	0.250846	0.384235	0.539835	0.704639	real	NA	1	NA
sLDL_FC.nmr	Stable	3	2836	0.464306	0.123517	0.45992	0.082255	0.239139	0.379433	0.544417	0.72056	real	NA	0.754011	NA
sL_LDL_C.nmr	NA	NA	8450	1.14283	0.290308	1.1281	0.18924	0.621128	0.944558	1.3223	1.751	real	NA	NA	0.00293849
sL_LDL_C.nmr	Gain	1	2792	1.15923	0.299537	1.14355	0.191335	0.625352	0.955665	1.33727	1.79126	real	NA	0.00767303	NA
sL_LDL_C.nmr	Loss	2	2822	1.13208	0.279555	1.11895	0.183065	0.618907	0.940645	1.30697	1.71209	real	NA	0.629594	NA
sL_LDL_C.nmr	Stable	3	2836	1.13738	0.290976	1.1172	0.19289	0.620361	0.937957	1.32448	1.74104	real	NA	1	NA
sL_LDL_CE.nmr	NA	NA	8450	0.845665	0.213197	0.833475	0.138635	0.464479	0.700067	0.97789	1.29556	real	NA	NA	0.000288006
sL_LDL_CE.nmr	Gain	1	2792	0.859532	0.21977	0.847505	0.13942	0.470277	0.710823	0.989325	1.33117	real	NA	0.00318924	NA
sL_LDL_CE.nmr	Loss	2	2822	0.835744	0.205751	0.826465	0.133595	0.457067	0.694937	0.964515	1.26538	real	NA	0.371459	NA
sL_LDL_CE.nmr	Stable	3	2836	0.841883	0.213275	0.82663	0.14003	0.466941	0.695655	0.979683	1.29034	real	NA	1	NA
sL_LDL_FC.nmr	NA	NA	8450	0.297165	0.0791742	0.29471	0.052535	0.150997	0.24277	0.347822	0.461122	real	NA	NA	0.162973
sL_LDL_FC.nmr	Gain	1	2792	0.299699	0.0819466	0.29636	0.0536	0.149866	0.244218	0.3508	0.473932	real	NA	0.207383	NA
sL_LDL_FC.nmr	Loss	2	2822	0.296337	0.075738	0.294445	0.05038	0.156104	0.244095	0.344895	0.450391	real	NA	1	NA
sL_LDL_FC.nmr	Stable	3	2836	0.295495	0.0797064	0.29302	0.052825	0.14912	0.240632	0.34673	0.459169	real	NA	0.535989	NA
sM_LDL_C.nmr	NA	NA	8450	0.429403	0.116825	0.422055	0.078465	0.221401	0.347257	0.503565	0.679704	real	NA	NA	4.60208e-10
sM_LDL_C.nmr	Gain	1	2792	0.440922	0.120017	0.43446	0.07981	0.227289	0.35591	0.516548	0.702744	real	NA	2.33398e-05	NA
sM_LDL_C.nmr	Loss	2	2822	0.42	0.112526	0.414365	0.075315	0.218275	0.341085	0.49215	0.65718	real	NA	0.0263095	NA
sM_LDL_C.nmr	Stable	3	2836	0.427418	0.116925	0.41711	0.07868	0.222819	0.34424	0.501818	0.682283	real	NA	1	NA
sM_LDL_CE.nmr	NA	NA	8450	0.309543	0.0866403	0.30333	0.05838	0.157113	0.247908	0.36511	0.499469	real	NA	NA	5.13661e-13
sM_LDL_CE.nmr	Gain	1	2792	0.319169	0.0888717	0.31346	0.0596	0.16329	0.255095	0.375035	0.518438	real	NA	3.83835e-06	NA
sM_LDL_CE.nmr	Loss	2	2822	0.301322	0.0833601	0.29734	0.05672	0.152531	0.241803	0.35568	0.476175	real	NA	0.00453486	NA
sM_LDL_CE.nmr	Stable	3	2836	0.308247	0.0867234	0.30112	0.05777	0.158659	0.246935	0.362702	0.501842	real	NA	1	NA
sM_LDL_FC.nmr	NA	NA	8450	0.119858	0.0324626	0.118355	0.021295	0.0613543	0.0976865	0.140168	0.187373	real	NA	NA	0.00157969
sM_LDL_FC.nmr	Gain	1	2792	0.121751	0.0335584	0.12005	0.02142	0.0611518	0.0992075	0.14205	0.192297	real	NA	0.00457015	NA
sM_LDL_FC.nmr	Loss	2	2822	0.118679	0.0311776	0.117455	0.02095	0.0622972	0.0968887	0.138665	0.183413	real	NA	0.65065	NA
sM_LDL_FC.nmr	Stable	3	2836	0.119169	0.0325473	0.1176	0.021342	0.0608255	0.097154	0.14019	0.186781	real	NA	1	NA
sS_LDL_C.nmr	NA	NA	8450	0.181855	0.0437298	0.17945	0.02904	0.104387	0.15119	0.209445	0.276316	real	NA	NA	1.14786e-07
sS_LDL_C.nmr	Gain	1	2792	0.185627	0.0450732	0.182725	0.03026	0.105724	0.153768	0.21459	0.282657	real	NA	0.000242464	NA
sS_LDL_C.nmr	Loss	2	2822	0.178795	0.041933	0.17688	0.02828	0.10259	0.14882	0.2055	0.266844	real	NA	0.0604643	NA
sS_LDL_C.nmr	Stable	3	2836	0.181185	0.0438813	0.17798	0.02871	0.104531	0.15093	0.208905	0.27607	real	NA	1	NA
sS_LDL_CE.nmr	NA	NA	8450	0.131936	0.0324083	0.129615	0.021555	0.0751273	0.109055	0.152065	0.202666	real	NA	NA	6.20102e-11
sS_LDL_CE.nmr	Gain	1	2792	0.135205	0.0333747	0.13277	0.02214	0.0776221	0.11128	0.155835	0.208537	real	NA	3.59388e-05	NA
sS_LDL_CE.nmr	Loss	2	2822	0.129094	0.0310399	0.12781	0.02133	0.0739573	0.106753	0.149388	0.19431	real	NA	0.00752048	NA
sS_LDL_CE.nmr	Stable	3	2836	0.131546	0.0324981	0.128515	0.020985	0.0747675	0.10889	0.150907	0.204171	real	NA	1	NA
sS_LDL_FC.nmr	NA	NA	8450	0.0499128	0.0125451	0.049582	0.0083095	0.026445	0.041321	0.0579575	0.0755288	real	NA	NA	0.0559123
sS_LDL_FC.nmr	Gain	1	2792	0.0504196	0.0129791	0.0499915	0.0085235	0.0262153	0.041482	0.0585497	0.0768635	real	NA	0.0448759	NA
sS_LDL_FC.nmr	Loss	2	2822	0.0496984	0.0119754	0.0494125	0.008103	0.0279751	0.041304	0.05751	0.0737153	real	NA	1	NA
sS_LDL_FC.nmr	Stable	3	2836	0.0496272	0.0126532	0.049286	0.00836	0.025488	0.0410275	0.0578505	0.0754107	real	NA	0.881571	NA
sHDLC.nmr	NA	NA	8450	1.3796	0.340621	1.3339	0.2278	0.845468	1.126	1.58498	2.1451	real	NA	NA	1.70233e-05
sHDLC.nmr	Gain	1	2792	1.35979	0.336826	1.30205	0.21845	0.854918	1.1093	1.56292	2.14667	real	NA	0.0323796	NA
sHDLC.nmr	Loss	2	2822	1.3998	0.339663	1.36285	0.2294	0.8456	1.15397	1.6158	2.15074	real	NA	0.0112625	NA
sHDLC.nmr	Stable	3	2836	1.37901	0.344224	1.3314	0.23065	0.834581	1.12353	1.58435	2.1346	real	NA	1	NA
sHDL_CE.nmr	NA	NA	8450	1.07331	0.265388	1.03815	0.17751	0.656234	0.875748	1.23628	1.66684	real	NA	NA	2.56333e-06
sHDL_CE.nmr	Gain	1	2792	1.05684	0.262895	1.0165	0.17436	0.661936	0.862587	1.2181	1.66741	real	NA	0.0221209	NA
sHDL_CE.nmr	Loss	2	2822	1.09023	0.263758	1.05995	0.179875	0.658093	0.896347	1.2604	1.67978	real	NA	0.0055943	NA
sHDL_CE.nmr	Stable	3	2836	1.07269	0.268482	1.0361	0.17826	0.645024	0.87181	1.23515	1.65725	real	NA	1	NA
sHDL_FC.nmr	NA	NA	8450	0.306289	0.0772833	0.2952	0.049335	0.185032	0.250688	0.35127	0.483289	real	NA	NA	0.00417215
sHDL_FC.nmr	Gain	1	2792	0.302945	0.0760883	0.291415	0.04739	0.18938	0.248565	0.34534	0.482216	real	NA	0.109355	NA
sHDL_FC.nmr	Loss	2	2822	0.309569	0.0777331	0.299705	0.05066	0.184268	0.253468	0.356868	0.481267	real	NA	0.087537	NA
sHDL_FC.nmr	Stable	3	2836	0.306318	0.0778862	0.29482	0.04948	0.183649	0.250262	0.351067	0.485115	real	NA	1	NA
sXL_HDL_C.nmr	NA	NA	8450	0.0866806	0.037969	0.0790115	0.021982	0.032836	0.059909	0.10603	0.178954	real	NA	NA	4.243e-20
sXL_HDL_C.nmr	Gain	1	2792	0.0822143	0.0366095	0.0746205	0.020142	0.0304136	0.0567633	0.0995127	0.172677	real	NA	3.30144e-06	NA
sXL_HDL_C.nmr	Loss	2	2822	0.0910223	0.0382655	0.083395	0.023094	0.0358581	0.0635955	0.111927	0.181551	real	NA	1.50411e-06	NA
sXL_HDL_C.nmr	Stable	3	2836	0.0867574	0.0384913	0.0791975	0.0222675	0.0329996	0.0596865	0.106145	0.179721	real	NA	1	NA
sXL_HDL_CE.nmr	NA	NA	8450	0.0626249	0.0302506	0.056265	0.0177025	0.0202195	0.0412177	0.078397	0.134998	real	NA	NA	2.19725e-20
sXL_HDL_CE.nmr	Gain	1	2792	0.0590608	0.0292125	0.052812	0.016369	0.0179955	0.0385448	0.0728967	0.130524	real	NA	3.84984e-06	NA
sXL_HDL_CE.nmr	Loss	2	2822	0.0661078	0.0304251	0.060209	0.0186085	0.0227634	0.043948	0.0829717	0.136393	real	NA	9.24118e-07	NA
sXL_HDL_CE.nmr	Stable	3	2836	0.0626679	0.030682	0.056111	0.017856	0.0201048	0.0412945	0.0785842	0.137079	real	NA	1	NA
sXL_HDL_FC.nmr	NA	NA	8450	0.0239468	0.00825192	0.022721	0.0044925	0.0117652	0.0186387	0.0279478	0.0436686	real	NA	NA	1.53857e-17
sXL_HDL_FC.nmr	Gain	1	2792	0.0230032	0.00804375	0.022033	0.00438	0.0111689	0.0180357	0.026819	0.0422518	real	NA	5.94998e-06	NA
sXL_HDL_FC.nmr	Loss	2	2822	0.0248695	0.00821153	0.023553	0.004741	0.0124131	0.019294	0.0292197	0.0447286	real	NA	1.77082e-05	NA
sXL_HDL_FC.nmr	Stable	3	2836	0.0239576	0.00839159	0.022585	0.0044345	0.0117717	0.0186643	0.02796	0.0436119	real	NA	1	NA
sL_HDL_C.nmr	NA	NA	8450	0.32413	0.177827	0.284745	0.11146	0.0825901	0.189752	0.427455	0.745736	real	NA	NA	4.82701e-18
sL_HDL_C.nmr	Gain	1	2792	0.304577	0.173134	0.2605	0.103075	0.0785818	0.176	0.400292	0.719114	real	NA	2.38261e-05	NA
sL_HDL_C.nmr	Loss	2	2822	0.343284	0.178287	0.30906	0.116525	0.0880846	0.206662	0.4487	0.754444	real	NA	2.57329e-06	NA
sL_HDL_C.nmr	Stable	3	2836	0.324318	0.179893	0.28516	0.113195	0.0783199	0.188197	0.430167	0.752193	real	NA	1	NA
sL_HDL_CE.nmr	NA	NA	8450	0.250917	0.138157	0.220635	0.087495	0.063038	0.146262	0.331537	0.578458	real	NA	NA	2.2191e-19
sL_HDL_CE.nmr	Gain	1	2792	0.235296	0.134653	0.20242	0.08133	0.0609086	0.135467	0.310405	0.557287	real	NA	1.31222e-05	NA
sL_HDL_CE.nmr	Loss	2	2822	0.266276	0.138243	0.23986	0.090425	0.0684972	0.160935	0.349685	0.584461	real	NA	9.19566e-07	NA
sL_HDL_CE.nmr	Stable	3	2836	0.251012	0.139795	0.221395	0.089535	0.0603153	0.14426	0.334008	0.583501	real	NA	1	NA
sL_HDL_FC.nmr	NA	NA	8450	0.0731789	0.040029	0.0646645	0.02452	0.0186068	0.0435955	0.0954215	0.168532	real	NA	NA	1.65374e-13
sL_HDL_FC.nmr	Gain	1	2792	0.0692424	0.0388736	0.0593375	0.0224625	0.018511	0.041196	0.0899242	0.163346	real	NA	0.000206736	NA
sL_HDL_FC.nmr	Loss	2	2822	0.0769816	0.0403549	0.070227	0.02594	0.0193996	0.0466942	0.100395	0.171345	real	NA	7.41813e-05	NA
sL_HDL_FC.nmr	Stable	3	2836	0.0732706	0.0404658	0.0646515	0.0247895	0.0178186	0.0432252	0.095462	0.169164	real	NA	1	NA
sM_HDL_C.nmr	NA	NA	8450	0.517368	0.124609	0.50807	0.084305	0.308405	0.4265	0.59516	0.784676	real	NA	NA	0.287238
sM_HDL_C.nmr	Gain	1	2792	0.515116	0.125017	0.5032	0.085305	0.308793	0.422765	0.594275	0.787623	real	NA	0.485083	NA
sM_HDL_C.nmr	Loss	2	2822	0.519735	0.123597	0.511635	0.082895	0.307417	0.431517	0.597178	0.778512	real	NA	0.38031	NA
sM_HDL_C.nmr	Stable	3	2836	0.51723	0.12521	0.50795	0.08416	0.309574	0.42725	0.594905	0.791262	real	NA	1	NA
sM_HDL_CE.nmr	NA	NA	8450	0.425671	0.099805	0.418625	0.06774	0.256936	0.35261	0.489	0.638968	real	NA	NA	0.195345
sM_HDL_CE.nmr	Gain	1	2792	0.423603	0.100198	0.414565	0.068475	0.256863	0.34999	0.487525	0.639675	real	NA	0.423194	NA
sM_HDL_CE.nmr	Loss	2	2822	0.427863	0.0987763	0.42245	0.06717	0.256947	0.355903	0.490375	0.635692	real	NA	0.316512	NA
sM_HDL_CE.nmr	Stable	3	2836	0.425525	0.100424	0.418815	0.06775	0.258945	0.352375	0.489075	0.642905	real	NA	1	NA
sM_HDL_FC.nmr	NA	NA	8450	0.0916971	0.025328	0.089422	0.016753	0.0494054	0.0735052	0.10717	0.14719	real	NA	NA	0.809263
sM_HDL_FC.nmr	Gain	1	2792	0.091513	0.0253571	0.088778	0.0168215	0.0502617	0.0729912	0.106993	0.147953	real	NA	0.73064	NA
sM_HDL_FC.nmr	Loss	2	2822	0.091872	0.0252986	0.0902335	0.0167905	0.0487759	0.0736915	0.107325	0.146595	real	NA	0.759129	NA
sM_HDL_FC.nmr	Stable	3	2836	0.0917044	0.0253361	0.0894125	0.0166025	0.0495497	0.07369	0.107048	0.147154	real	NA	1	NA
sS_HDL_C.nmr	NA	NA	8450	0.451416	0.0635409	0.448175	0.04	0.336992	0.40923	0.48923	0.582384	real	NA	NA	7.76504e-13
sS_HDL_C.nmr	Gain	1	2792	0.457869	0.0645196	0.45455	0.03892	0.342671	0.416658	0.49509	0.592268	real	NA	1.49375e-05	NA
sS_HDL_C.nmr	Loss	2	2822	0.445756	0.062804	0.44177	0.0392	0.331557	0.40334	0.481733	0.574253	real	NA	0.00183449	NA
sS_HDL_C.nmr	Stable	3	2836	0.450694	0.0627386	0.447545	0.040625	0.337178	0.40808	0.489538	0.578115	real	NA	1	NA
sS_HDL_CE.nmr	NA	NA	8450	0.334072	0.0491212	0.331645	0.031025	0.2438	0.30151	0.363652	0.434386	real	NA	NA	2.73003e-11
sS_HDL_CE.nmr	Gain	1	2792	0.338841	0.0495794	0.336155	0.030455	0.249069	0.30713	0.367815	0.443562	real	NA	2.717e-05	NA
sS_HDL_CE.nmr	Loss	2	2822	0.329976	0.048595	0.326975	0.030025	0.239344	0.298455	0.358202	0.429723	real	NA	0.00642207	NA
sS_HDL_CE.nmr	Stable	3	2836	0.333453	0.0488032	0.33168	0.03189	0.245116	0.300158	0.363755	0.430374	real	NA	1	NA
sS_HDL_FC.nmr	NA	NA	8450	0.117344	0.016671	0.116545	0.010525	0.0870183	0.106283	0.12731	0.152208	real	NA	NA	4.56131e-13
sS_HDL_FC.nmr	Gain	1	2792	0.119028	0.0171496	0.118115	0.010515	0.0874609	0.107948	0.128963	0.154158	real	NA	7.60251e-05	NA
sS_HDL_FC.nmr	Loss	2	2822	0.115781	0.0164038	0.115115	0.010205	0.086641	0.104925	0.125335	0.149603	real	NA	0.000309244	NA
sS_HDL_FC.nmr	Stable	3	2836	0.11724	0.0163016	0.116755	0.010675	0.0873115	0.106027	0.127355	0.151079	real	NA	1	NA
sLIPO_L.nmr	NA	NA	8450	9.00885	1.66756	8.93415	1.095	5.96595	7.85832	10.051	12.5531	real	NA	NA	1.48587e-11
sLIPO_L.nmr	Gain	1	2792	9.17428	1.70854	9.098	1.0975	6.07576	8.0316	10.223	12.7968	real	NA	9.79727e-05	NA
sLIPO_L.nmr	Loss	2	2822	8.85379	1.61016	8.82335	1.0518	5.87674	7.77958	9.88547	12.2034	real	NA	0.0016122	NA
sLIPO_L.nmr	Stable	3	2836	9.00027	1.66816	8.90275	1.1012	5.98907	7.83785	10.029	12.6308	real	NA	1	NA
sVLDL_L.nmr	NA	NA	8450	2.12947	0.827584	2.0125	0.5381	0.87279	1.52202	2.62335	4.00606	real	NA	NA	1.01349e-29
sVLDL_L.nmr	Gain	1	2792	2.25312	0.858426	2.12715	0.56325	0.93018	1.6264	2.7837	4.21853	real	NA	4.61739e-08	NA
sVLDL_L.nmr	Loss	2	2822	2.00104	0.770554	1.90275	0.51595	0.839773	1.41807	2.4457	3.76918	real	NA	1.07416e-09	NA
sVLDL_L.nmr	Stable	3	2836	2.13555	0.832684	2.0242	0.53405	0.855252	1.53462	2.61313	4.05013	real	NA	1	NA
sXXL_VLDL_L.nmr	NA	NA	8450	0.215571	0.190698	0.164265	0.110177	0.00069564	0.0708587	0.314287	0.689145	real	NA	NA	2.39687e-31
sXXL_VLDL_L.nmr	Gain	1	2792	0.243829	0.2057	0.191585	0.122327	0.00069564	0.0868045	0.350392	0.734496	real	NA	5.70374e-07	NA
sXXL_VLDL_L.nmr	Loss	2	2822	0.183681	0.167561	0.13735	0.0931985	0.00069564	0.05724	0.265392	0.592883	real	NA	7.43172e-12	NA
sXXL_VLDL_L.nmr	Stable	3	2836	0.219483	0.192278	0.16848	0.115085	0.00069564	0.0692457	0.321292	0.6936	real	NA	1	NA
sXL_VLDL_L.nmr	NA	NA	8450	0.205251	0.130778	0.179965	0.083764	0.0231657	0.107732	0.282405	0.508171	real	NA	NA	3.13196e-34
sXL_VLDL_L.nmr	Gain	1	2792	0.225858	0.137976	0.200915	0.08941	0.0332064	0.120398	0.305035	0.538118	real	NA	2.38296e-08	NA
sXL_VLDL_L.nmr	Loss	2	2822	0.183063	0.119091	0.160705	0.073545	0.0196384	0.094848	0.24984	0.462608	real	NA	8.02126e-12	NA
sXL_VLDL_L.nmr	Stable	3	2836	0.207041	0.131169	0.184305	0.085752	0.0218528	0.107092	0.283505	0.508284	real	NA	1	NA
sL_VLDL_L.nmr	NA	NA	8450	0.340097	0.177509	0.31121	0.116085	0.0804313	0.20813	0.445288	0.74348	real	NA	NA	5.34768e-31
sL_VLDL_L.nmr	Gain	1	2792	0.366751	0.184929	0.338	0.120805	0.0937123	0.22791	0.47646	0.780876	real	NA	8.08809e-08	NA
sL_VLDL_L.nmr	Loss	2	2822	0.311812	0.165427	0.28545	0.106435	0.0745202	0.1882	0.405477	0.694858	real	NA	1.10038e-10	NA
sL_VLDL_L.nmr	Stable	3	2836	0.342004	0.177504	0.31458	0.118615	0.0768419	0.208605	0.449113	0.747258	real	NA	1	NA
sM_VLDL_L.nmr	NA	NA	8450	0.588931	0.204804	0.56879	0.13272	0.253545	0.443443	0.710048	1.04838	real	NA	NA	1.35688e-19
sM_VLDL_L.nmr	Gain	1	2792	0.614603	0.2089	0.59571	0.135055	0.271025	0.467348	0.737988	1.08296	real	NA	1.75327e-06	NA
sM_VLDL_L.nmr	Loss	2	2822	0.563838	0.196863	0.545475	0.13257	0.244881	0.420585	0.684045	0.989231	real	NA	5.09617e-06	NA
sM_VLDL_L.nmr	Stable	3	2836	0.588624	0.205436	0.565635	0.129845	0.252126	0.44566	0.704782	1.04551	real	NA	1	NA
sS_VLDL_L.nmr	NA	NA	8450	0.419165	0.125318	0.40751	0.081345	0.208134	0.329455	0.49381	0.694042	real	NA	NA	5.21371e-20
sS_VLDL_L.nmr	Gain	1	2792	0.434959	0.127314	0.420375	0.08324	0.224054	0.345278	0.513975	0.717951	real	NA	1.06433e-06	NA
sS_VLDL_L.nmr	Loss	2	2822	0.403796	0.12054	0.39394	0.07992	0.200585	0.316563	0.477835	0.668517	real	NA	5.33457e-06	NA
sS_VLDL_L.nmr	Stable	3	2836	0.418908	0.126125	0.406885	0.08038	0.20701	0.329547	0.490243	0.696553	real	NA	1	NA
sXS_VLDL_L.nmr	NA	NA	8450	0.360222	0.0863021	0.35212	0.057005	0.215856	0.298565	0.412825	0.551465	real	NA	NA	6.02152e-07
sXS_VLDL_L.nmr	Gain	1	2792	0.366929	0.0876987	0.358925	0.05803	0.220449	0.304542	0.422332	0.556529	real	NA	0.000598716	NA
sXS_VLDL_L.nmr	Loss	2	2822	0.35456	0.0831901	0.34739	0.056355	0.213431	0.294297	0.407118	0.537965	real	NA	0.0665381	NA
sXS_VLDL_L.nmr	Stable	3	2836	0.359254	0.0875316	0.34994	0.05597	0.213695	0.297415	0.41104	0.558735	real	NA	1	NA
sIDL_L.nmr	NA	NA	8450	1.23436	0.296281	1.2258	0.1968	0.690586	1.0321	1.42637	1.84773	real	NA	NA	0.0445835
sIDL_L.nmr	Gain	1	2792	1.24668	0.305027	1.23675	0.20435	0.693098	1.03557	1.4426	1.87672	real	NA	0.0339607	NA
sIDL_L.nmr	Loss	2	2822	1.22715	0.284163	1.22235	0.18975	0.690514	1.0334	1.41335	1.81628	real	NA	0.981426	NA
sIDL_L.nmr	Stable	3	2836	1.22939	0.299067	1.22105	0.19835	0.686896	1.0281	1.42193	1.84654	real	NA	1	NA
sLDL_L.nmr	NA	NA	8450	2.5108	0.602948	2.47675	0.39565	1.4401	2.09682	2.89138	3.78404	real	NA	NA	3.09702e-06
sLDL_L.nmr	Gain	1	2792	2.55813	0.621249	2.5254	0.4024	1.44559	2.13525	2.942	3.87115	real	NA	0.000507627	NA
sLDL_L.nmr	Loss	2	2822	2.47449	0.58043	2.4494	0.38615	1.42952	2.06655	2.84037	3.67199	real	NA	0.16167	NA
sLDL_L.nmr	Stable	3	2836	2.50032	0.603848	2.4581	0.4002	1.44168	2.08327	2.8942	3.77482	real	NA	1	NA
sL_LDL_L.nmr	NA	NA	8450	1.5986	0.384657	1.5779	0.25055	0.903596	1.33603	1.8373	2.40638	real	NA	NA	0.000400513
sL_LDL_L.nmr	Gain	1	2792	1.62319	0.396612	1.6019	0.25225	0.904325	1.35617	1.86105	2.46599	real	NA	0.00315675	NA
sL_LDL_L.nmr	Loss	2	2822	1.58133	0.370435	1.5641	0.2417	0.899347	1.33	1.811	2.3428	real	NA	0.438208	NA
sL_LDL_L.nmr	Stable	3	2836	1.59157	0.385506	1.56425	0.2558	0.9046	1.32465	1.84022	2.40646	real	NA	1	NA
sM_LDL_L.nmr	NA	NA	8450	0.625112	0.163368	0.61332	0.10855	0.3365	0.510598	0.72814	0.978336	real	NA	NA	2.59705e-11
sM_LDL_L.nmr	Gain	1	2792	0.642071	0.168061	0.6321	0.11214	0.345759	0.523045	0.747452	1.01294	real	NA	1.27871e-05	NA
sM_LDL_L.nmr	Loss	2	2822	0.610916	0.157184	0.60159	0.10558	0.329283	0.500375	0.711175	0.949842	real	NA	0.0110785	NA
sM_LDL_L.nmr	Stable	3	2836	0.622543	0.163274	0.60748	0.10829	0.333195	0.50755	0.725035	0.978246	real	NA	1	NA
sS_LDL_L.nmr	NA	NA	8450	0.287087	0.0641819	0.283035	0.04237	0.173979	0.242425	0.32719	0.427133	real	NA	NA	2.20439e-08
sS_LDL_L.nmr	Gain	1	2792	0.292877	0.0662152	0.288935	0.04368	0.17752	0.246548	0.33404	0.438524	real	NA	0.000205992	NA
sS_LDL_L.nmr	Loss	2	2822	0.282244	0.0613473	0.27913	0.041585	0.172275	0.238223	0.3214	0.411606	real	NA	0.0315539	NA
sS_LDL_L.nmr	Stable	3	2836	0.286207	0.0644837	0.281425	0.041945	0.173942	0.242133	0.326423	0.429626	real	NA	1	NA
sHDL_L.nmr	NA	NA	8450	3.13422	0.661351	3.05895	0.43475	2.06388	2.6539	3.5318	4.61255	real	NA	NA	0.111786
sHDL_L.nmr	Gain	1	2792	3.11634	0.656553	3.02515	0.4301	2.08119	2.63252	3.50608	4.63838	real	NA	0.269595	NA
sHDL_L.nmr	Loss	2	2822	3.15111	0.663265	3.08905	0.44485	2.05384	2.66863	3.56045	4.60865	real	NA	0.322059	NA
sHDL_L.nmr	Stable	3	2836	3.13501	0.663924	3.05525	0.4364	2.06335	2.65598	3.5274	4.60166	real	NA	1	NA
sXL_HDL_L.nmr	NA	NA	8450	0.178897	0.0864195	0.159915	0.048905	0.0587413	0.117443	0.22259	0.389138	real	NA	NA	1.61216e-18
sXL_HDL_L.nmr	Gain	1	2792	0.168988	0.0830035	0.15038	0.04517	0.0545741	0.112705	0.207822	0.37674	real	NA	4.48469e-06	NA
sXL_HDL_L.nmr	Loss	2	2822	0.188365	0.0875599	0.16954	0.052535	0.0663581	0.124522	0.235082	0.39959	real	NA	7.36344e-06	NA
sXL_HDL_L.nmr	Stable	3	2836	0.17923	0.0875209	0.159795	0.04991	0.0584163	0.117117	0.222828	0.393933	real	NA	1	NA
sL_HDL_L.nmr	NA	NA	8450	0.704138	0.340295	0.632385	0.213505	0.236494	0.446827	0.901317	1.50585	real	NA	NA	2.45889e-13
sL_HDL_L.nmr	Gain	1	2792	0.670853	0.331591	0.589575	0.19733	0.240044	0.425413	0.855075	1.4632	real	NA	0.000206616	NA
sL_HDL_L.nmr	Loss	2	2822	0.736217	0.342316	0.67963	0.221405	0.234373	0.481105	0.936218	1.53272	real	NA	9.2063e-05	NA
sL_HDL_L.nmr	Stable	3	2836	0.704987	0.343732	0.631355	0.217785	0.235991	0.442107	0.905892	1.5198	real	NA	1	NA
sM_HDL_L.nmr	NA	NA	8450	1.07416	0.225822	1.05765	0.149015	0.686535	0.913672	1.2131	1.55378	real	NA	NA	0.504613
sM_HDL_L.nmr	Gain	1	2792	1.07774	0.227997	1.05725	0.15134	0.687519	0.916045	1.2183	1.56136	real	NA	0.639966	NA
sM_HDL_L.nmr	Loss	2	2822	1.07026	0.224563	1.0531	0.149295	0.681151	0.909845	1.20887	1.54961	real	NA	0.486389	NA
sM_HDL_L.nmr	Stable	3	2836	1.07451	0.224937	1.06245	0.147315	0.689322	0.916153	1.2114	1.54856	real	NA	1	NA
sS_HDL_L.nmr	NA	NA	8450	1.17702	0.161372	1.1673	0.1011	0.89302	1.0692	1.27198	1.52193	real	NA	NA	5.61738e-24
sS_HDL_L.nmr	Gain	1	2792	1.19875	0.164499	1.18845	0.098	0.905107	1.09403	1.28945	1.54534	real	NA	1.45748e-07	NA
sS_HDL_L.nmr	Loss	2	2822	1.15627	0.158939	1.14665	0.09665	0.883662	1.05093	1.24428	1.50298	real	NA	2.9171e-07	NA
sS_HDL_L.nmr	Stable	3	2836	1.17628	0.157916	1.16595	0.1028	0.896604	1.069	1.27533	1.50981	real	NA	1	NA
sAPOA1.nmr	NA	NA	8450	1.49709	0.249322	1.47735	0.1636	1.07541	1.31852	1.64718	2.03568	real	NA	NA	0.898646
sAPOA1.nmr	Gain	1	2792	1.49606	0.249602	1.47135	0.16565	1.08182	1.31763	1.64722	2.0491	real	NA	0.829484	NA
sAPOA1.nmr	Loss	2	2822	1.49819	0.248906	1.4813	0.1638	1.06723	1.32075	1.6478	2.02857	real	NA	0.805132	NA
sAPOA1.nmr	Stable	3	2836	1.497	0.249542	1.47575	0.16275	1.07676	1.31737	1.646	2.03518	real	NA	1	NA
sAPOB.nmr	NA	NA	8450	0.849397	0.197934	0.83681	0.132155	0.507389	0.709873	0.975185	1.2772	real	NA	NA	1.6873e-06
sAPOB.nmr	Gain	1	2792	0.865165	0.203285	0.85232	0.136055	0.519697	0.719285	0.993422	1.29514	real	NA	0.00058712	NA
sAPOB.nmr	Loss	2	2822	0.836706	0.189864	0.828345	0.129375	0.503582	0.699832	0.958897	1.23423	real	NA	0.111475	NA
sAPOB.nmr	Stable	3	2836	0.846502	0.199481	0.83175	0.13184	0.504256	0.707163	0.969117	1.29311	real	NA	1	NA
sLIPO_P.nmr	NA	NA	8450	0.0172768	0.00264199	0.0171715	0.0017005	0.0124755	0.0154975	0.0189017	0.0227484	real	NA	NA	0.0609922
sLIPO_P.nmr	Gain	1	2792	0.0173715	0.00267782	0.0172515	0.0017385	0.0125333	0.0155645	0.0190223	0.0228776	real	NA	0.137056	NA
sLIPO_P.nmr	Loss	2	2822	0.017202	0.00261285	0.0171045	0.0016615	0.012437	0.0154732	0.0187968	0.0225291	real	NA	0.394826	NA
sLIPO_P.nmr	Stable	3	2836	0.0172582	0.00263343	0.0171675	0.001713	0.012512	0.0154663	0.0188877	0.0227779	real	NA	1	NA
sVLDL_D.nmr	NA	NA	8450	38.6762	1.2478	38.6395	0.8875	36.3671	37.7803	39.5538	41.0718	real	NA	NA	1.92651e-28
sVLDL_D.nmr	Gain	1	2792	38.8543	1.24292	38.835	0.8995	36.5194	37.949	39.745	41.1637	real	NA	3.62715e-06	NA
sVLDL_D.nmr	Loss	2	2822	38.4781	1.21465	38.425	0.848	36.1995	37.6265	39.323	40.898	real	NA	3.42514e-11	NA
sVLDL_D.nmr	Stable	3	2836	38.6981	1.25719	38.672	0.9145	36.3747	37.7837	39.605	41.1144	real	NA	1	NA
sVLDL_P.nmr	NA	NA	8450	0.00014581	4.24952e-05	0.000141925	2.7725e-05	7.60343e-05	0.00011526	0.0001712	0.000239706	real	NA	NA	6.03057e-19
sVLDL_P.nmr	Gain	1	2792	0.000151087	4.33137e-05	0.000145685	2.7925e-05	8.01201e-05	0.000121377	0.00017739	0.000246835	real	NA	1.18178e-06	NA
sVLDL_P.nmr	Loss	2	2822	0.000140735	4.05726e-05	0.000137775	2.711e-05	7.31753e-05	0.00011113	0.000165625	0.000228018	real	NA	1.69553e-05	NA
sVLDL_P.nmr	Stable	3	2836	0.000145665	4.29397e-05	0.00014149	2.7405e-05	7.6128e-05	0.00011542	0.000170375	0.00024326	real	NA	1	NA
sXXL_VLDL_P.nmr	NA	NA	8450	1.6081e-06	1.4066e-06	1.2345e-06	8.2739e-07	2.07383e-08	5.43548e-07	2.34305e-06	5.07413e-06	real	NA	NA	1.90988e-31
sXXL_VLDL_P.nmr	Gain	1	2792	1.81463e-06	1.50692e-06	1.4296e-06	9.14125e-07	2.34555e-08	6.7405e-07	2.60793e-06	5.4073e-06	real	NA	4.07983e-07	NA
sXXL_VLDL_P.nmr	Loss	2	2822	1.37403e-06	1.24479e-06	1.04935e-06	7.0138e-07	1.95744e-08	4.44665e-07	1.9826e-06	4.38741e-06	real	NA	1.05192e-11	NA
sXXL_VLDL_P.nmr	Stable	3	2836	1.63768e-06	1.42184e-06	1.26445e-06	8.59235e-07	2.02387e-08	5.37005e-07	2.39167e-06	5.13749e-06	real	NA	1	NA
sXL_VLDL_P.nmr	NA	NA	8450	3.50277e-06	2.21074e-06	3.0959e-06	1.42585e-06	3.99675e-07	1.84488e-06	4.81165e-06	8.59355e-06	real	NA	NA	1.08596e-33
sXL_VLDL_P.nmr	Gain	1	2792	3.84988e-06	2.32948e-06	3.45015e-06	1.5321e-06	5.39049e-07	2.06492e-06	5.20907e-06	9.02401e-06	real	NA	2.46442e-08	NA
sXL_VLDL_P.nmr	Loss	2	2822	3.13052e-06	2.01484e-06	2.75745e-06	1.2477e-06	3.32144e-07	1.63187e-06	4.25462e-06	7.84169e-06	real	NA	1.55981e-11	NA
sXL_VLDL_P.nmr	Stable	3	2836	3.53145e-06	2.21955e-06	3.1431e-06	1.4677e-06	3.73528e-07	1.83995e-06	4.8428e-06	8.59557e-06	real	NA	1	NA
sL_VLDL_P.nmr	NA	NA	8450	1.04734e-05	5.47161e-06	9.5694e-06	3.5926e-06	2.52878e-06	6.3821e-06	1.3723e-05	2.30074e-05	real	NA	NA	6.45514e-31
sL_VLDL_P.nmr	Gain	1	2792	1.12973e-05	5.70821e-06	1.04015e-05	3.7755e-06	2.90939e-06	6.98825e-06	1.48053e-05	2.4224e-05	real	NA	6.60794e-08	NA
sL_VLDL_P.nmr	Loss	2	2822	9.59975e-06	5.07323e-06	8.7568e-06	3.25255e-06	2.33395e-06	5.80675e-06	1.2542e-05	2.1325e-05	real	NA	1.5957e-10	NA
sL_VLDL_P.nmr	Stable	3	2836	1.05316e-05	5.48672e-06	9.67145e-06	3.6707e-06	2.43951e-06	6.3806e-06	1.3818e-05	2.30904e-05	real	NA	1	NA
sM_VLDL_P.nmr	NA	NA	8450	3.53553e-05	1.21282e-05	3.41765e-05	7.9795e-06	1.52461e-05	2.66025e-05	4.26175e-05	6.26962e-05	real	NA	NA	2.05268e-14
sM_VLDL_P.nmr	Gain	1	2792	3.66943e-05	1.23462e-05	3.56445e-05	7.9675e-06	1.61957e-05	2.80298e-05	4.4171e-05	6.43799e-05	real	NA	1.05928e-05	NA
sM_VLDL_P.nmr	Loss	2	2822	3.41037e-05	1.169e-05	3.32355e-05	7.861e-06	1.47257e-05	2.55892e-05	4.13173e-05	5.88095e-05	real	NA	0.000416683	NA
sM_VLDL_P.nmr	Stable	3	2836	3.52825e-05	1.22067e-05	3.3991e-05	7.805e-06	1.518e-05	2.65707e-05	4.23355e-05	6.31674e-05	real	NA	1	NA
sS_VLDL_P.nmr	NA	NA	8450	4.0116e-05	1.2386e-05	3.88745e-05	8.043e-06	1.977e-05	3.11732e-05	4.73477e-05	6.74885e-05	real	NA	NA	1.69247e-19
sS_VLDL_P.nmr	Gain	1	2792	4.16462e-05	1.25992e-05	4.01475e-05	8.189e-06	2.11004e-05	3.2822e-05	4.93015e-05	6.92629e-05	real	NA	1.97919e-06	NA
sS_VLDL_P.nmr	Loss	2	2822	3.86125e-05	1.18994e-05	3.75255e-05	7.935e-06	1.90492e-05	2.99392e-05	4.58375e-05	6.48709e-05	real	NA	5.3966e-06	NA
sS_VLDL_P.nmr	Stable	3	2836	4.01057e-05	1.24692e-05	3.88165e-05	7.9775e-06	1.95421e-05	3.1162e-05	4.71218e-05	6.77233e-05	real	NA	1	NA
sXS_VLDL_P.nmr	NA	NA	8450	5.47546e-05	1.32548e-05	5.3469e-05	8.7425e-06	3.25477e-05	4.52415e-05	6.29108e-05	8.40019e-05	real	NA	NA	1.11501e-06
sXS_VLDL_P.nmr	Gain	1	2792	5.57848e-05	1.35096e-05	5.45015e-05	8.9725e-06	3.30696e-05	4.59795e-05	6.42493e-05	8.4993e-05	real	NA	0.000510276	NA
sXS_VLDL_P.nmr	Loss	2	2822	5.39142e-05	1.27473e-05	5.2874e-05	8.5985e-06	3.23227e-05	4.46458e-05	6.19638e-05	8.13149e-05	real	NA	0.10033	NA
sXS_VLDL_P.nmr	Stable	3	2836	5.45767e-05	1.34332e-05	5.3198e-05	8.741e-06	3.25664e-05	4.50418e-05	6.2597e-05	8.48547e-05	real	NA	1	NA
sIDL_P.nmr	NA	NA	8450	0.00030402	7.46733e-05	0.00029994	5.047e-05	0.000173354	0.000251505	0.000352645	0.000463988	real	NA	NA	0.00193146
sIDL_P.nmr	Gain	1	2792	0.000308447	7.76466e-05	0.00030436	5.31e-05	0.000175459	0.000253013	0.000359355	0.000475288	real	NA	0.00559499	NA
sIDL_P.nmr	Loss	2	2822	0.000301026	7.09033e-05	0.000297405	4.7775e-05	0.000173164	0.000252402	0.000347975	0.000445872	real	NA	0.652603	NA
sIDL_P.nmr	Stable	3	2836	0.00030264	7.51674e-05	0.00029848	5.099e-05	0.000172467	0.00024923	0.000351013	0.000464686	real	NA	1	NA
sLDL_D.nmr	NA	NA	8450	23.9299	0.0884798	23.94	0.058	23.731	23.876	23.994	24.073	real	NA	NA	4.96097e-06
sLDL_D.nmr	Gain	1	2792	23.9234	0.0914212	23.934	0.06	23.72	23.868	23.989	24.069	real	NA	0.00587607	NA
sLDL_D.nmr	Loss	2	2822	23.9361	0.0843235	23.944	0.056	23.75	23.884	23.997	24.0745	real	NA	0.0291092	NA
sLDL_D.nmr	Stable	3	2836	23.9302	0.0891553	23.941	0.058	23.726	23.876	23.993	24.074	real	NA	1	NA
sLDL_P.nmr	NA	NA	8450	0.00120591	0.000281356	0.00118795	0.00018875	0.000721797	0.0010056	0.00138228	0.00180972	real	NA	NA	1.08231e-05
sLDL_P.nmr	Gain	1	2792	0.00122695	0.000289001	0.00120795	0.000195	0.000742073	0.0010204	0.00141073	0.00183485	real	NA	0.00121133	NA
sLDL_P.nmr	Loss	2	2822	0.00118924	0.000270196	0.00117665	0.000184305	0.00071523	0.000995522	0.00136502	0.00175118	real	NA	0.156913	NA
sLDL_P.nmr	Stable	3	2836	0.0012018	0.000283407	0.00117875	0.000186765	0.000717581	0.00100085	0.0013764	0.00182975	real	NA	1	NA
sL_LDL_P.nmr	NA	NA	8450	0.000742641	0.000177173	0.0007304	0.000118325	0.00043811	0.000616725	0.00085382	0.00112551	real	NA	NA	0.00109037
sL_LDL_P.nmr	Gain	1	2792	0.000753162	0.000181956	0.00074074	0.000122985	0.000442455	0.000621585	0.000866473	0.00115198	real	NA	0.00989472	NA
sL_LDL_P.nmr	Loss	2	2822	0.000734477	0.000170727	0.000723985	0.00011398	0.000436013	0.0006127	0.000841443	0.00110084	real	NA	0.325513	NA
sL_LDL_P.nmr	Stable	3	2836	0.000740407	0.000178249	0.00072696	0.000118105	0.000436849	0.000615683	0.000850875	0.00113124	real	NA	1	NA
sM_LDL_P.nmr	NA	NA	8450	0.000293464	7.48928e-05	0.000287455	5.0605e-05	0.00016444	0.000239532	0.000342028	0.000454732	real	NA	NA	3.28993e-09
sM_LDL_P.nmr	Gain	1	2792	0.000300656	7.68857e-05	0.00029519	5.122e-05	0.000168038	0.000244875	0.00034806	0.000468484	real	NA	2.52561e-05	NA
sM_LDL_P.nmr	Loss	2	2822	0.000287765	7.17517e-05	0.00028235	4.926e-05	0.000160996	0.000235505	0.000335937	0.000435009	real	NA	0.0602199	NA
sM_LDL_P.nmr	Stable	3	2836	0.000292056	7.542e-05	0.00028582	5.015e-05	0.000165874	0.00023799	0.00033978	0.000459749	real	NA	1	NA
sS_LDL_P.nmr	NA	NA	8450	0.000169809	3.66702e-05	0.00016678	2.438e-05	0.000107259	0.000143792	0.000192975	0.000249676	real	NA	NA	1.56556e-08
sS_LDL_P.nmr	Gain	1	2792	0.00017313	3.7763e-05	0.000170255	2.5455e-05	0.000109144	0.00014661	0.000197382	0.000256678	real	NA	0.000142716	NA
sS_LDL_P.nmr	Loss	2	2822	0.000167002	3.49049e-05	0.000164745	2.3675e-05	0.000106294	0.00014199	0.00018899	0.00023872	real	NA	0.0358166	NA
sS_LDL_P.nmr	Stable	3	2836	0.000169333	3.70455e-05	0.00016554	2.4055e-05	0.000105809	0.000143238	0.00019181	0.000253816	real	NA	1	NA
sHDL_D.nmr	NA	NA	8450	9.67132	0.208326	9.63605	0.13975	9.35164	9.51517	9.80547	10.1328	real	NA	NA	4.9741e-18
sHDL_D.nmr	Gain	1	2792	9.64618	0.200064	9.607	0.12705	9.34821	9.4988	9.76872	10.113	real	NA	6.66924e-06	NA
sHDL_D.nmr	Loss	2	2822	9.69571	0.212087	9.6705	0.14225	9.35112	9.54075	9.8275	10.1624	real	NA	9.33113e-06	NA
sHDL_D.nmr	Stable	3	2836	9.67181	0.209675	9.63315	0.14245	9.35511	9.5122	9.80987	10.1261	real	NA	1	NA
sHDL_P.nmr	NA	NA	8450	0.0156211	0.002517	0.0155015	0.0016295	0.0111671	0.0138873	0.0171477	0.0209149	real	NA	NA	0.261668
sHDL_P.nmr	Gain	1	2792	0.015685	0.00254553	0.0155575	0.0016395	0.0111543	0.0139352	0.017216	0.0211084	real	NA	0.297019	NA
sHDL_P.nmr	Loss	2	2822	0.0155709	0.00249408	0.015459	0.0016015	0.0111984	0.0138733	0.017068	0.0206889	real	NA	0.566705	NA
sHDL_P.nmr	Stable	3	2836	0.0156081	0.00251101	0.015521	0.001646	0.0111507	0.0138685	0.017156	0.0209339	real	NA	1	NA
sXL_HDL_P.nmr	NA	NA	8450	0.000245936	0.000104067	0.000223865	6.0005e-05	0.000103293	0.000172312	0.000298445	0.000498775	real	NA	NA	1.86697e-15
sXL_HDL_P.nmr	Gain	1	2792	0.000234942	0.000100063	0.000212845	5.4235e-05	9.72618e-05	0.000165963	0.000280678	0.000481243	real	NA	4.18872e-05	NA
sXL_HDL_P.nmr	Loss	2	2822	0.000256444	0.000105335	0.000234855	6.3575e-05	0.000108315	0.000180913	0.000314528	0.000508922	real	NA	3.33479e-05	NA
sXL_HDL_P.nmr	Stable	3	2836	0.000246303	0.000105589	0.000224655	6.117e-05	0.000102659	0.000171913	0.000298788	0.000503454	real	NA	1	NA
sL_HDL_P.nmr	NA	NA	8450	0.00153167	0.000813597	0.0013609	0.00051262	0.000417417	0.000917423	0.002005	0.0034557	real	NA	NA	6.75998e-15
sL_HDL_P.nmr	Gain	1	2792	0.00144881	0.000792814	0.00124595	0.000469145	0.000429147	0.000860098	0.00188163	0.00334841	real	NA	0.000103304	NA
sL_HDL_P.nmr	Loss	2	2822	0.00161199	0.000816849	0.00147105	0.00053337	0.000431634	0.000995648	0.00208487	0.00347129	real	NA	2.73597e-05	NA
sL_HDL_P.nmr	Stable	3	2836	0.00153333	0.000822686	0.0013629	0.000520515	0.000403704	0.000909425	0.0020136	0.00348823	real	NA	1	NA
sM_HDL_P.nmr	NA	NA	8450	0.00402023	0.000938415	0.00395345	0.00062045	0.00242014	0.00334922	0.00459507	0.00603009	real	NA	NA	0.993123
sM_HDL_P.nmr	Gain	1	2792	0.00402051	0.000943621	0.00394585	0.00062735	0.00243451	0.00334697	0.00459665	0.0060972	real	NA	0.942498	NA
sM_HDL_P.nmr	Loss	2	2822	0.00401982	0.000933933	0.0039587	0.00061545	0.00240813	0.00335297	0.004591	0.0060142	real	NA	0.964595	NA
sM_HDL_P.nmr	Stable	3	2836	0.00402036	0.000938055	0.0039602	0.0006202	0.0024357	0.00334445	0.00459345	0.00602935	real	NA	1	NA
sS_HDL_P.nmr	NA	NA	8450	0.00982327	0.00135447	0.0097509	0.0008411	0.00738321	0.00894103	0.010626	0.0126212	real	NA	NA	9.31095e-17
sS_HDL_P.nmr	Gain	1	2792	0.00998075	0.00137511	0.00992005	0.00082745	0.00753226	0.0091148	0.0107793	0.0128108	real	NA	1.21605e-06	NA
sS_HDL_P.nmr	Loss	2	2822	0.00968271	0.00133912	0.00961435	0.0008217	0.00725816	0.00880743	0.010447	0.0124135	real	NA	0.000187448	NA
sS_HDL_P.nmr	Stable	3	2836	0.00980811	0.00133311	0.00973255	0.00085995	0.0074396	0.0089055	0.0106252	0.0125146	real	NA	1	NA
sTG.nmr	NA	NA	8450	1.32905	0.555117	1.21985	0.34185	0.573877	0.918795	1.64045	2.63728	real	NA	NA	2.06629e-33
sTG.nmr	Gain	1	2792	1.41499	0.587667	1.30415	0.36853	0.60883	0.97889	1.7467	2.75216	real	NA	4.09428e-08	NA
sTG.nmr	Loss	2	2822	1.23624	0.504781	1.12915	0.3046	0.553093	0.869915	1.50982	2.47425	real	NA	1.25614e-11	NA
sTG.nmr	Stable	3	2836	1.33681	0.555814	1.2404	0.35545	0.566075	0.91917	1.64847	2.64119	real	NA	1	NA
sVLDL_TG.nmr	NA	NA	8450	0.936893	0.473734	0.843295	0.299505	0.301257	0.57942	1.20435	2.04979	real	NA	NA	3.01338e-33
sVLDL_TG.nmr	Gain	1	2792	1.0098	0.502254	0.90642	0.319325	0.32591	0.62759	1.2943	2.15008	real	NA	6.19728e-08	NA
sVLDL_TG.nmr	Loss	2	2822	0.857678	0.430929	0.764645	0.264375	0.291141	0.53765	1.09502	1.90094	real	NA	9.16387e-12	NA
sVLDL_TG.nmr	Stable	3	2836	0.943938	0.473476	0.861595	0.311865	0.30268	0.581758	1.2121	2.0458	real	NA	1	NA
sXXL_VLDL_TG.nmr	NA	NA	8450	0.129365	0.124403	0.094142	0.068454	9.584e-09	0.0367878	0.189417	0.439594	real	NA	NA	3.05421e-31
sXXL_VLDL_TG.nmr	Gain	1	2792	0.147894	0.135531	0.11244	0.0768655	9.584e-09	0.0466613	0.215803	0.477405	real	NA	6.9659e-07	NA
sXXL_VLDL_TG.nmr	Loss	2	2822	0.108555	0.108176	0.0770065	0.057135	9.584e-09	0.028728	0.158568	0.385328	real	NA	6.3361e-12	NA
sXXL_VLDL_TG.nmr	Stable	3	2836	0.131831	0.12498	0.098072	0.072469	9.584e-09	0.0363415	0.194093	0.446161	real	NA	1	NA
sXL_VLDL_TG.nmr	NA	NA	8450	0.113133	0.0807183	0.0961085	0.049814	3.8418e-08	0.0525185	0.157135	0.304474	real	NA	NA	1.23822e-35
sXL_VLDL_TG.nmr	Gain	1	2792	0.125976	0.0860774	0.10812	0.0538575	0.0114697	0.060591	0.174083	0.322564	real	NA	2.47217e-08	NA
sXL_VLDL_TG.nmr	Loss	2	2822	0.0991689	0.0727224	0.0826725	0.0427775	3.8418e-08	0.0456345	0.137307	0.276472	real	NA	1.24903e-12	NA
sXL_VLDL_TG.nmr	Stable	3	2836	0.114384	0.0806398	0.0990725	0.051748	3.8418e-08	0.0525163	0.15992	0.30545	real	NA	1	NA
sL_VLDL_TG.nmr	NA	NA	8450	0.173839	0.0952926	0.15532	0.060256	0.0452088	0.102085	0.226793	0.397165	real	NA	NA	3.75027e-32
sL_VLDL_TG.nmr	Gain	1	2792	0.188145	0.100536	0.16897	0.06284	0.0499531	0.111997	0.244003	0.42153	real	NA	1.60146e-07	NA
sL_VLDL_TG.nmr	Loss	2	2822	0.158378	0.0879335	0.13892	0.0537945	0.0413839	0.0930093	0.206372	0.373638	real	NA	1.05463e-11	NA
sL_VLDL_TG.nmr	Stable	3	2836	0.17514	0.0947454	0.15852	0.0622555	0.0453822	0.10232	0.2297	0.40248	real	NA	1	NA
sM_VLDL_TG.nmr	NA	NA	8450	0.285349	0.117795	0.267525	0.07652	0.109926	0.19783	0.354002	0.557361	real	NA	NA	4.95391e-29
sM_VLDL_TG.nmr	Gain	1	2792	0.302386	0.122342	0.28295	0.079805	0.117599	0.21203	0.37506	0.578244	real	NA	2.12332e-07	NA
sM_VLDL_TG.nmr	Loss	2	2822	0.267333	0.110923	0.249105	0.07108	0.106286	0.18456	0.330632	0.526895	real	NA	4.13951e-10	NA
sM_VLDL_TG.nmr	Stable	3	2836	0.286503	0.117323	0.270045	0.0769	0.10821	0.198123	0.356092	0.55868	real	NA	1	NA
sS_VLDL_TG.nmr	NA	NA	8450	0.164192	0.0588677	0.157065	0.03863	0.0718777	0.120883	0.199547	0.299507	real	NA	NA	1.70988e-24
sS_VLDL_TG.nmr	Gain	1	2792	0.172048	0.061082	0.16409	0.040305	0.0769227	0.12764	0.209005	0.307269	real	NA	3.7776e-06	NA
sS_VLDL_TG.nmr	Loss	2	2822	0.155696	0.0552903	0.14818	0.03588	0.0691402	0.114965	0.188298	0.281388	real	NA	5.55263e-09	NA
sS_VLDL_TG.nmr	Stable	3	2836	0.164912	0.058988	0.15951	0.039495	0.071432	0.12113	0.20024	0.29949	real	NA	1	NA
sXS_VLDL_TG.nmr	NA	NA	8450	0.0705414	0.0193377	0.0680635	0.011862	0.0397827	0.0570538	0.0810965	0.115836	real	NA	NA	1.7294e-21
sXS_VLDL_TG.nmr	Gain	1	2792	0.0729985	0.0199814	0.06986	0.012257	0.0417619	0.0594175	0.0843147	0.118779	real	NA	5.12556e-06	NA
sXS_VLDL_TG.nmr	Loss	2	2822	0.0679992	0.0181321	0.065965	0.0114715	0.0386425	0.055244	0.0782218	0.110553	real	NA	1.78674e-07	NA
sXS_VLDL_TG.nmr	Stable	3	2836	0.0706521	0.0195409	0.0683195	0.0118535	0.0389909	0.0573588	0.0810653	0.117241	real	NA	1	NA
sIDL_TG.nmr	NA	NA	8450	0.100945	0.0234136	0.097609	0.014186	0.0649139	0.0846298	0.113585	0.157211	real	NA	NA	5.6391e-18
sIDL_TG.nmr	Gain	1	2792	0.103671	0.0240891	0.099691	0.014532	0.0666487	0.086972	0.116922	0.160137	real	NA	1.60344e-05	NA
sIDL_TG.nmr	Loss	2	2822	0.0981755	0.0221794	0.095293	0.0137555	0.063655	0.082573	0.110298	0.151152	real	NA	4.09733e-06	NA
sIDL_TG.nmr	Stable	3	2836	0.101019	0.0236225	0.0977465	0.014167	0.0644991	0.0847853	0.11398	0.158109	real	NA	1	NA
sLDL_TG.nmr	NA	NA	8450	0.146978	0.0365478	0.14115	0.021645	0.0930651	0.121505	0.165492	0.235575	real	NA	NA	5.55195e-22
sLDL_TG.nmr	Gain	1	2792	0.151778	0.0384096	0.14488	0.02298	0.0955297	0.125	0.1718	0.241197	real	NA	3.41725e-06	NA
sLDL_TG.nmr	Loss	2	2822	0.142017	0.0337072	0.137375	0.020385	0.0917226	0.118932	0.1602	0.223264	real	NA	1.45534e-07	NA
sLDL_TG.nmr	Stable	3	2836	0.147187	0.0367511	0.14139	0.021705	0.0929625	0.121665	0.165772	0.23771	real	NA	1	NA
sL_LDL_TG.nmr	NA	NA	8450	0.0982469	0.0228983	0.094769	0.0138385	0.0637967	0.082377	0.11036	0.15307	real	NA	NA	3.37696e-19
sL_LDL_TG.nmr	Gain	1	2792	0.101061	0.0238463	0.0969685	0.0142765	0.0651811	0.0844505	0.113735	0.157203	real	NA	8.6715e-06	NA
sL_LDL_TG.nmr	Loss	2	2822	0.0953897	0.0214422	0.0922615	0.01318	0.0628874	0.0804978	0.107048	0.146016	real	NA	1.71235e-06	NA
sL_LDL_TG.nmr	Stable	3	2836	0.0983193	0.0230085	0.0947435	0.0138495	0.0633971	0.0821242	0.110575	0.154259	real	NA	1	NA
sM_LDL_TG.nmr	NA	NA	8450	0.0331894	0.00917677	0.031621	0.0052955	0.0199384	0.026821	0.03771	0.0554928	real	NA	NA	2.54951e-23
sM_LDL_TG.nmr	Gain	1	2792	0.0344373	0.00975511	0.032651	0.0056555	0.0203677	0.02765	0.0392385	0.0572272	real	NA	2.8633e-06	NA
sM_LDL_TG.nmr	Loss	2	2822	0.0318843	0.00833518	0.0306515	0.004877	0.019758	0.0262103	0.0361315	0.0523819	real	NA	3.25179e-08	NA
sM_LDL_TG.nmr	Stable	3	2836	0.0332596	0.00921546	0.031625	0.0052915	0.0195765	0.0269655	0.0377857	0.0558351	real	NA	1	NA
sS_LDL_TG.nmr	NA	NA	8450	0.015132	0.00581139	0.0144675	0.00293	0.0043468	0.0119162	0.0180345	0.0282222	real	NA	NA	1.11012e-27
sS_LDL_TG.nmr	Gain	1	2792	0.0159448	0.00605658	0.0150865	0.0031585	0.0043468	0.0123847	0.019144	0.029064	real	NA	1.46133e-06	NA
sS_LDL_TG.nmr	Loss	2	2822	0.0142564	0.00539705	0.013807	0.0026815	0.0043468	0.0115195	0.0170812	0.0264513	real	NA	2.60867e-10	NA
sS_LDL_TG.nmr	Stable	3	2836	0.0152031	0.0058424	0.01453	0.0029955	0.0043468	0.011869	0.0180675	0.028308	real	NA	1	NA
sHDL_TG.nmr	NA	NA	8450	0.144239	0.043838	0.138155	0.026995	0.0752106	0.11368	0.16902	0.247538	real	NA	NA	9.64372e-22
sHDL_TG.nmr	Gain	1	2792	0.149738	0.0453225	0.143195	0.028685	0.080469	0.117227	0.175733	0.251164	real	NA	1.35368e-05	NA
sHDL_TG.nmr	Loss	2	2822	0.138367	0.0414786	0.13329	0.026035	0.0715251	0.109427	0.161938	0.23769	real	NA	4.30268e-08	NA
sHDL_TG.nmr	Stable	3	2836	0.144668	0.0439183	0.139185	0.027305	0.0751147	0.11401	0.169157	0.247055	real	NA	1	NA
sXL_HDL_TG.nmr	NA	NA	8450	0.00188446	0.00391662	0.00038809	0	0.00038809	0.00038809	0.00038809	0.012996	real	NA	NA	0.000148086
sXL_HDL_TG.nmr	Gain	1	2792	0.00206359	0.00412482	0.00038809	0	0.00038809	0.00038809	0.00038809	0.0132037	real	NA	0.438786	NA
sXL_HDL_TG.nmr	Loss	2	2822	0.00163366	0.00360435	0.00038809	0	0.00038809	0.00038809	0.00038809	0.0126791	real	NA	0.00115389	NA
sXL_HDL_TG.nmr	Stable	3	2836	0.00195767	0.00399248	0.00038809	0	0.00038809	0.00038809	0.00038809	0.0130064	real	NA	1	NA
sL_HDL_TG.nmr	NA	NA	8450	0.0306741	0.0116419	0.0290965	0.0072	0.0127905	0.0225202	0.037246	0.0583188	real	NA	NA	0.127166
sL_HDL_TG.nmr	Gain	1	2792	0.030959	0.0117301	0.029378	0.007418	0.0133036	0.0226503	0.037533	0.0577787	real	NA	0.640734	NA
sL_HDL_TG.nmr	Loss	2	2822	0.0302875	0.0114673	0.028952	0.006928	0.0125468	0.0225125	0.036461	0.0583784	real	NA	0.139349	NA
sL_HDL_TG.nmr	Stable	3	2836	0.0307782	0.0117208	0.029075	0.0073275	0.0127689	0.0224957	0.0376265	0.0584206	real	NA	1	NA
sM_HDL_TG.nmr	NA	NA	8450	0.053835	0.017856	0.0516695	0.011172	0.0248902	0.041375	0.0639872	0.0952138	real	NA	NA	7.97686e-25
sM_HDL_TG.nmr	Gain	1	2792	0.0562379	0.0183718	0.0538275	0.0118535	0.0275739	0.0429648	0.0669185	0.0973218	real	NA	2.56123e-06	NA
sM_HDL_TG.nmr	Loss	2	2822	0.0512902	0.0169786	0.0494555	0.0106405	0.0232062	0.039525	0.0611408	0.0915932	real	NA	5.55276e-09	NA
sM_HDL_TG.nmr	Stable	3	2836	0.0540015	0.0178584	0.052015	0.0111575	0.0249145	0.0416195	0.0640538	0.0956173	real	NA	1	NA
sS_HDL_TG.nmr	NA	NA	8450	0.0524584	0.0167212	0.050911	0.010736	0.023997	0.0408097	0.0624555	0.0893319	real	NA	NA	8.0488e-33
sS_HDL_TG.nmr	Gain	1	2792	0.0551448	0.017299	0.053458	0.0113975	0.0270581	0.04276	0.0657685	0.0914594	real	NA	1.82663e-08	NA
sS_HDL_TG.nmr	Loss	2	2822	0.049676	0.0156265	0.048483	0.0098355	0.0223792	0.0391595	0.0590463	0.0857384	real	NA	6.29421e-11	NA
sS_HDL_TG.nmr	Stable	3	2836	0.0525823	0.0167587	0.051383	0.010711	0.0237016	0.040932	0.062529	0.0892265	real	NA	1	NA
sALB.nmr	NA	NA	8447	39.8909	3.45881	39.907	2.035	33.1375	37.8515	41.925	46.339	real	NA	NA	0.00997534
sALB.nmr	Gain	1	2790	39.7682	3.47506	39.855	1.9595	32.9642	37.7825	41.701	46.1383	real	NA	0.147264	NA
sALB.nmr	Loss	2	2821	40.0161	3.49631	40.002	2.083	33.1305	37.931	42.096	46.401	real	NA	0.111367	NA
sALB.nmr	Stable	3	2836	39.8871	3.40162	39.8655	2.0385	33.3122	37.843	41.9342	46.4149	real	NA	1	NA
sTOTCHO.nmr	NA	NA	8443	2.62347	0.425562	2.6062	0.2793	1.84152	2.3367	2.89655	3.51158	real	NA	NA	0.00164125
sTOTCHO.nmr	Gain	1	2790	2.64542	0.432568	2.62705	0.27415	1.85822	2.36285	2.91195	3.56253	real	NA	0.0676877	NA
sTOTCHO.nmr	Loss	2	2819	2.60269	0.418618	2.5848	0.2766	1.82981	2.3207	2.8716	3.46645	real	NA	0.079084	NA
sTOTCHO.nmr	Stable	3	2834	2.62253	0.424545	2.60715	0.28745	1.84102	2.33115	2.90853	3.5024	real	NA	1	NA
sPC.nmr	NA	NA	8443	2.14785	0.384853	2.131	0.2509	1.44113	1.8896	2.3916	2.96108	real	NA	NA	0.000634077
sPC.nmr	Gain	1	2790	2.16879	0.390333	2.1482	0.24305	1.45303	1.91803	2.40605	3.00079	real	NA	0.0590807	NA
sPC.nmr	Loss	2	2819	2.12754	0.380478	2.1121	0.252	1.41481	1.8689	2.3746	2.92369	real	NA	0.0505247	NA
sPC.nmr	Stable	3	2834	2.14744	0.382782	2.13145	0.25535	1.44754	1.88555	2.397	2.9327	real	NA	1	NA
sTOTPG.nmr	NA	NA	8443	2.34252	0.406735	2.3269	0.2669	1.60362	2.06825	2.60275	3.19575	real	NA	NA	4.49563e-06
sTOTPG.nmr	Gain	1	2790	2.37029	0.414236	2.35035	0.26435	1.62949	2.09848	2.6238	3.24635	real	NA	0.0186798	NA
sTOTPG.nmr	Loss	2	2819	2.31487	0.400068	2.298	0.2604	1.5807	2.04475	2.5691	3.14028	real	NA	0.00893182	NA
sTOTPG.nmr	Stable	3	2834	2.3427	0.404127	2.3301	0.27255	1.60676	2.0625	2.60907	3.18057	real	NA	1	NA
sTOTPL.nmr	NA	NA	8450	2.98784	0.486941	2.97345	0.3226	2.08177	2.66158	3.3038	3.98335	real	NA	NA	7.95386e-06
sTOTPL.nmr	Gain	1	2792	3.02159	0.494554	3.0082	0.31555	2.10354	2.69753	3.32925	4.04087	real	NA	0.00742413	NA
sTOTPL.nmr	Loss	2	2822	2.9568	0.477499	2.94345	0.31585	2.05608	2.63563	3.27402	3.92112	real	NA	0.0307595	NA
sTOTPL.nmr	Stable	3	2836	2.98551	0.486723	2.96975	0.32635	2.0818	2.6493	3.30547	3.99664	real	NA	1	NA
sSM.nmr	NA	NA	8443	0.460243	0.077141	0.45794	0.05068	0.315449	0.407615	0.509175	0.620965	real	NA	NA	0.524108
sSM.nmr	Gain	1	2790	0.461901	0.0787888	0.457945	0.051585	0.319098	0.407495	0.51035	0.625795	real	NA	0.541368	NA
sSM.nmr	Loss	2	2819	0.459739	0.0747541	0.45903	0.04959	0.315243	0.40874	0.50768	0.613857	real	NA	1	NA
sSM.nmr	Stable	3	2834	0.459113	0.0778355	0.456485	0.05113	0.313755	0.406445	0.50927	0.619004	real	NA	0.595296	NA
sHDL_PL.nmr	NA	NA	8450	1.61038	0.324978	1.5769	0.215	1.0788	1.37603	1.80802	2.33405	real	NA	NA	0.712898
sHDL_PL.nmr	Gain	1	2792	1.60681	0.323707	1.5676	0.2124	1.09055	1.37425	1.80155	2.34205	real	NA	0.545881	NA
sHDL_PL.nmr	Loss	2	2822	1.61294	0.326183	1.5857	0.21845	1.05766	1.37555	1.81235	2.33005	real	NA	0.851597	NA
sHDL_PL.nmr	Stable	3	2836	1.61133	0.32511	1.58015	0.21315	1.08068	1.37898	1.80892	2.32159	real	NA	1	NA
sIDL_PL.nmr	NA	NA	8450	0.293833	0.0682685	0.29092	0.04552	0.169463	0.2467	0.338068	0.437578	real	NA	NA	0.116402
sIDL_PL.nmr	Gain	1	2792	0.296265	0.0703192	0.292495	0.04667	0.171393	0.2473	0.341738	0.44628	real	NA	0.108976	NA
sIDL_PL.nmr	Loss	2	2822	0.29269	0.0654836	0.290925	0.043925	0.169308	0.247395	0.335408	0.430907	real	NA	1	NA
sIDL_PL.nmr	Stable	3	2836	0.292577	0.0688916	0.289675	0.04597	0.167986	0.245672	0.337665	0.438961	real	NA	0.723082	NA
sL_HDL_PL.nmr	NA	NA	8450	0.349293	0.158507	0.31799	0.100835	0.128072	0.230125	0.442167	0.722766	real	NA	NA	2.1176e-10
sL_HDL_PL.nmr	Gain	1	2792	0.335284	0.154753	0.299585	0.092685	0.12779	0.22081	0.422665	0.699308	real	NA	0.000822629	NA
sL_HDL_PL.nmr	Loss	2	2822	0.362598	0.159671	0.33871	0.10385	0.127589	0.242173	0.456923	0.731194	real	NA	0.000858748	NA
sL_HDL_PL.nmr	Stable	3	2836	0.349845	0.159878	0.318425	0.102165	0.128305	0.227953	0.44477	0.726097	real	NA	1	NA
sL_LDL_PL.nmr	NA	NA	8450	0.35752	0.0835561	0.353505	0.055815	0.204656	0.299532	0.411195	0.530093	real	NA	NA	0.000321373
sL_LDL_PL.nmr	Gain	1	2792	0.362895	0.086153	0.3586	0.05566	0.205592	0.305305	0.416548	0.54218	real	NA	0.00217831	NA
sL_LDL_PL.nmr	Loss	2	2822	0.353859	0.080288	0.350715	0.054625	0.205645	0.297472	0.406707	0.51677	real	NA	0.504702	NA
sL_LDL_PL.nmr	Stable	3	2836	0.355873	0.0839104	0.351485	0.056855	0.204279	0.297488	0.41127	0.533134	real	NA	1	NA
sL_VLDL_PL.nmr	NA	NA	8450	0.067029	0.038942	0.061805	0.025733	6.3402e-08	0.038518	0.091114	0.15394	real	NA	NA	8.85557e-31
sL_VLDL_PL.nmr	Gain	1	2792	0.0729281	0.0403679	0.0680245	0.026788	0.0104946	0.0432155	0.0977418	0.162436	real	NA	7.67913e-08	NA
sL_VLDL_PL.nmr	Loss	2	2822	0.0607695	0.0363655	0.055953	0.023688	6.3402e-08	0.0342778	0.0822675	0.142599	real	NA	1.58741e-10	NA
sL_VLDL_PL.nmr	Stable	3	2836	0.06745	0.0390619	0.062441	0.0263335	6.3402e-08	0.0384125	0.0918883	0.154086	real	NA	1	NA
sLDL_PL.nmr	NA	NA	8450	0.609732	0.140786	0.60239	0.09363	0.356589	0.511147	0.69834	0.904737	real	NA	NA	5.16807e-06
sLDL_PL.nmr	Gain	1	2792	0.620577	0.145054	0.612835	0.093305	0.359215	0.522798	0.710445	0.925114	real	NA	0.000533723	NA
sLDL_PL.nmr	Loss	2	2822	0.601596	0.135394	0.595975	0.09078	0.353996	0.50553	0.68699	0.878811	real	NA	0.197984	NA
sLDL_PL.nmr	Stable	3	2836	0.607151	0.141165	0.598515	0.095885	0.358193	0.507613	0.700577	0.905181	real	NA	1	NA
sLDL.frwald.nmr	NA	NA	8450	2.55334	0.73783	2.51455	0.48835	1.22156	2.04303	3.02165	4.07789	real	NA	NA	0.000883716
sLDL.frwald.nmr	Gain	1	2792	2.59811	0.761628	2.55125	0.49805	1.23899	2.0747	3.0702	4.20026	real	NA	0.0033269	NA
sLDL.frwald.nmr	Loss	2	2822	2.52384	0.707387	2.49135	0.47665	1.23039	2.0333	2.9874	3.97207	real	NA	0.612453	NA
sLDL.frwald.nmr	Stable	3	2836	2.53862	0.74187	2.5045	0.4988	1.20536	2.02307	3.01965	4.11439	real	NA	1	NA
sM_HDL_PL.nmr	NA	NA	8450	0.502957	0.0998202	0.49614	0.065455	0.329088	0.433082	0.564485	0.717713	real	NA	NA	0.0305006
sM_HDL_PL.nmr	Gain	1	2792	0.50639	0.101167	0.49814	0.06613	0.331241	0.43526	0.568577	0.721258	real	NA	0.299372	NA
sM_HDL_PL.nmr	Loss	2	2822	0.499233	0.0992078	0.49211	0.06502	0.324035	0.429268	0.55962	0.713501	real	NA	0.111494	NA
sM_HDL_PL.nmr	Stable	3	2836	0.503283	0.0989966	0.498605	0.06524	0.334025	0.434337	0.564702	0.714318	real	NA	1	NA
sM_LDL_PL.nmr	NA	NA	8450	0.16252	0.0414529	0.15951	0.027345	0.0898323	0.133742	0.188625	0.25283	real	NA	NA	8.87246e-11
sM_LDL_PL.nmr	Gain	1	2792	0.166712	0.0426965	0.16359	0.027785	0.0914036	0.13751	0.193375	0.259578	real	NA	2.12461e-05	NA
sM_LDL_PL.nmr	Loss	2	2822	0.159032	0.0399731	0.15713	0.026885	0.0875913	0.130425	0.184048	0.241864	real	NA	0.0132216	NA
sM_LDL_PL.nmr	Stable	3	2836	0.161865	0.0413109	0.158425	0.02714	0.0898076	0.133477	0.187835	0.251225	real	NA	1	NA
sM_VLDL_PL.nmr	NA	NA	8450	0.130678	0.0469778	0.126585	0.0307625	0.0520609	0.09705	0.158988	0.236391	real	NA	NA	1.76002e-13
sM_VLDL_PL.nmr	Gain	1	2792	0.13572	0.0478275	0.13169	0.031035	0.0555793	0.102245	0.164697	0.242614	real	NA	1.82064e-05	NA
sM_VLDL_PL.nmr	Loss	2	2822	0.126001	0.045295	0.12308	0.0307125	0.0502677	0.093152	0.154723	0.222498	real	NA	0.000754188	NA
sM_VLDL_PL.nmr	Stable	3	2836	0.130368	0.0472945	0.125605	0.0304465	0.051809	0.0967988	0.157815	0.238792	real	NA	1	NA
sS_HDL_PL.nmr	NA	NA	8450	0.673146	0.09424	0.666215	0.05888	0.510139	0.610073	0.727958	0.877736	real	NA	NA	3.25162e-24
sS_HDL_PL.nmr	Gain	1	2792	0.685739	0.0962183	0.67922	0.057915	0.516285	0.623045	0.739862	0.89445	real	NA	3.16654e-07	NA
sS_HDL_PL.nmr	Loss	2	2822	0.660835	0.0926321	0.653315	0.05653	0.502718	0.598375	0.712902	0.868839	real	NA	1.00048e-07	NA
sS_HDL_PL.nmr	Stable	3	2836	0.672999	0.092241	0.66519	0.05946	0.512989	0.60962	0.729535	0.871279	real	NA	1	NA
sS_LDL_PL.nmr	NA	NA	8450	0.0896915	0.0184803	0.088719	0.012228	0.0568033	0.0767885	0.101267	0.128972	real	NA	NA	9.93151e-05
sS_LDL_PL.nmr	Gain	1	2792	0.0909702	0.0190557	0.0900745	0.0123955	0.0574694	0.077525	0.102292	0.131117	real	NA	0.00382508	NA
sS_LDL_PL.nmr	Loss	2	2822	0.0887062	0.0176384	0.0880735	0.0118065	0.056547	0.076352	0.0999325	0.12519	real	NA	0.200542	NA
sS_LDL_PL.nmr	Stable	3	2836	0.0894132	0.0186577	0.088203	0.0121	0.0565717	0.076579	0.101315	0.129495	real	NA	1	NA
sS_VLDL_PL.nmr	NA	NA	8450	0.0984745	0.0292202	0.0961675	0.01911	0.0489883	0.0776508	0.11587	0.163602	real	NA	NA	3.13766e-13
sS_VLDL_PL.nmr	Gain	1	2792	0.101616	0.0296754	0.098705	0.019319	0.0522372	0.0805455	0.11944	0.168076	real	NA	1.05832e-05	NA
sS_VLDL_PL.nmr	Loss	2	2822	0.0956471	0.0282793	0.0943275	0.0190885	0.0468608	0.0751582	0.1133	0.1562	real	NA	0.00158996	NA
sS_VLDL_PL.nmr	Stable	3	2836	0.0981952	0.0293958	0.095592	0.018938	0.0476124	0.0776282	0.115425	0.165081	real	NA	1	NA
sVLDL_PL.nmr	NA	NA	8450	0.4739	0.172292	0.455605	0.112535	0.197809	0.349645	0.576655	0.85803	real	NA	NA	3.75366e-25
sVLDL_PL.nmr	Gain	1	2792	0.497932	0.176768	0.474035	0.11476	0.212992	0.373615	0.60866	0.889039	real	NA	1.96926e-07	NA
sVLDL_PL.nmr	Loss	2	2822	0.449566	0.162445	0.43481	0.108925	0.188732	0.32683	0.546717	0.809604	real	NA	6.22124e-08	NA
sVLDL_PL.nmr	Stable	3	2836	0.474456	0.174037	0.454525	0.11186	0.192429	0.35022	0.57267	0.868115	real	NA	1	NA
sXL_HDL_PL.nmr	NA	NA	8450	0.0849438	0.0480517	0.0743035	0.02732	0.0189922	0.051003	0.109378	0.201443	real	NA	NA	1.0361e-18
sXL_HDL_PL.nmr	Gain	1	2792	0.0793477	0.0461344	0.068811	0.0243215	0.0158743	0.0481225	0.101225	0.193302	real	NA	3.13219e-06	NA
sXL_HDL_PL.nmr	Loss	2	2822	0.0902563	0.0487458	0.080149	0.029121	0.0228069	0.0546435	0.115695	0.208178	real	NA	8.23493e-06	NA
sXL_HDL_PL.nmr	Stable	3	2836	0.0851668	0.048606	0.073958	0.027585	0.0193565	0.0504052	0.110045	0.206233	real	NA	1	NA
sXL_VLDL_PL.nmr	NA	NA	8450	0.0380242	0.0257185	0.034143	0.0162795	7.149e-07	0.0197175	0.0534927	0.0965262	real	NA	NA	4.18043e-32
sXL_VLDL_PL.nmr	Gain	1	2792	0.0419988	0.0267697	0.037821	0.017276	7.149e-07	0.0223668	0.0580678	0.101704	real	NA	5.90019e-08	NA
sXL_VLDL_PL.nmr	Loss	2	2822	0.0337568	0.0237297	0.030295	0.014486	7.149e-07	0.0174258	0.0474048	0.0881499	real	NA	4.29134e-11	NA
sXL_VLDL_PL.nmr	Stable	3	2836	0.0383574	0.0259162	0.034701	0.016863	7.149e-07	0.0195488	0.0540127	0.0967998	real	NA	1	NA
sXS_VLDL_PL.nmr	NA	NA	8450	0.105567	0.0255261	0.10316	0.016569	0.0624271	0.0875173	0.12088	0.162379	real	NA	NA	3.01597e-07
sXS_VLDL_PL.nmr	Gain	1	2792	0.107564	0.0258866	0.104895	0.016935	0.0642322	0.0892025	0.12327	0.164689	real	NA	0.00065951	NA
sXS_VLDL_PL.nmr	Loss	2	2822	0.103829	0.0245967	0.10148	0.0163995	0.0618395	0.0861652	0.118907	0.157956	real	NA	0.0442501	NA
sXS_VLDL_PL.nmr	Stable	3	2836	0.105329	0.0259453	0.10291	0.0166525	0.0619626	0.0870917	0.120485	0.165101	real	NA	1	NA
sXXL_VLDL_PL.nmr	NA	NA	8450	0.032593	0.0301158	0.025943	0.0205715	2.4708e-07	0.011271	0.049359	0.104921	real	NA	NA	3.61707e-29
sXXL_VLDL_PL.nmr	Gain	1	2792	0.0368819	0.0319436	0.0303055	0.0190815	2.4708e-07	0.0140602	0.0549142	0.112267	real	NA	2.57281e-06	NA
sXXL_VLDL_PL.nmr	Loss	2	2822	0.0277124	0.0269525	0.0220215	0.0212	2.4708e-07	2.4708e-07	0.0413512	0.0911114	real	NA	1.83648e-11	NA
sXXL_VLDL_PL.nmr	Stable	3	2836	0.0332272	0.0305506	0.026726	0.0210145	2.4708e-07	0.0110585	0.0503152	0.107135	real	NA	1	NA
sSFA.FA.nmr	NA	NA	8443	34.0369	1.87615	33.9561	1.15494	30.6378	32.8221	35.1276	38.003	real	NA	NA	6.93911e-18
sSFA.FA.nmr	Gain	1	2790	34.2689	1.92723	34.2129	1.18524	30.7301	33.0114	35.3675	38.3872	real	NA	2.94133e-06	NA
sSFA.FA.nmr	Loss	2	2819	33.8126	1.79828	33.7816	1.10721	30.3833	32.66	34.8747	37.559	real	NA	2.42045e-05	NA
sSFA.FA.nmr	Stable	3	2834	34.0316	1.87422	33.9211	1.16036	30.6531	32.8019	35.1501	38.0191	real	NA	1	NA
sMUFA.FA.nmr	NA	NA	8443	23.8745	2.4972	23.6298	1.67563	19.6399	22.0872	25.4496	29.2873	real	NA	NA	5.50261e-26
sMUFA.FA.nmr	Gain	1	2790	24.2172	2.53986	23.9924	1.70296	19.8091	22.4124	25.8816	29.6779	real	NA	2.21259e-06	NA
sMUFA.FA.nmr	Loss	2	2819	23.4981	2.36107	23.2714	1.51902	19.4839	21.8267	24.9042	28.6115	real	NA	1.56611e-09	NA
sMUFA.FA.nmr	Stable	3	2834	23.9116	2.53549	23.6872	1.70576	19.6564	22.0692	25.491	29.2758	real	NA	1	NA
sPUFA.FA.nmr	NA	NA	8443	42.0886	3.47592	42.5817	2.15205	34.1166	40.1189	44.5154	47.7423	real	NA	NA	9.90383e-34
sPUFA.FA.nmr	Gain	1	2790	41.5139	3.63073	41.955	2.29747	33.229	39.3628	44.0489	47.4627	real	NA	9.89216e-09	NA
sPUFA.FA.nmr	Loss	2	2819	42.6893	3.17528	43.1038	1.88615	35.5064	40.9318	44.8041	48.0351	real	NA	4.08106e-11	NA
sPUFA.FA.nmr	Stable	3	2834	42.0569	3.50873	42.5006	2.16824	34.1545	40.1171	44.5058	47.7486	real	NA	1	NA
sLA.FA.nmr	NA	NA	8443	28.5577	3.32199	28.6789	2.15278	21.5703	26.4789	30.8015	34.6788	real	NA	NA	5.70982e-24
sLA.FA.nmr	Gain	1	2790	28.118	3.39695	28.2277	2.19491	21.145	26.024	30.4118	34.4919	real	NA	4.63411e-06	NA
sLA.FA.nmr	Loss	2	2819	29.0382	3.17877	29.1058	2.04664	22.2857	27.0566	31.1492	35.0347	real	NA	7.08645e-09	NA
sLA.FA.nmr	Stable	3	2834	28.5127	3.32439	28.7087	2.14796	21.2927	26.4059	30.7798	34.4529	real	NA	1	NA
sFAW6.FA.nmr	NA	NA	8443	37.6067	3.33756	38.0791	2.08546	29.8942	35.6536	39.949	43.0174	real	NA	NA	2.60742e-36
sFAW6.FA.nmr	Gain	1	2790	37.0525	3.45436	37.5693	2.20187	29.3038	34.9511	39.5259	42.6353	real	NA	1.42113e-08	NA
sFAW6.FA.nmr	Loss	2	2819	38.2058	3.07244	38.6073	1.88461	31.1265	36.4916	40.3296	43.3099	real	NA	9.82917e-13	NA
sFAW6.FA.nmr	Stable	3	2834	37.5564	3.37556	37.9634	2.1447	29.7979	35.5923	39.9704	43.0051	real	NA	1	NA
sDHA.FA.nmr	NA	NA	8443	2.01303	0.65519	1.94533	0.384674	0.92942	1.58341	2.35812	3.54341	real	NA	NA	9.54471e-11
sDHA.FA.nmr	Gain	1	2790	1.96012	0.669231	1.89935	0.384031	0.8578	1.52503	2.2967	3.53705	real	NA	0.000405486	NA
sDHA.FA.nmr	Loss	2	2819	2.06485	0.650445	2.00279	0.38232	1.0153	1.64082	2.40734	3.54304	real	NA	0.0010223	NA
sDHA.FA.nmr	Stable	3	2834	2.01356	0.641876	1.94918	0.388151	0.967422	1.58137	2.35803	3.5449	real	NA	1	NA
sFAW3.FA.nmr	NA	NA	8443	4.48189	1.52263	4.30735	0.903678	2.02669	3.45675	5.27572	7.98592	real	NA	NA	0.315898
sFAW3.FA.nmr	Gain	1	2790	4.46139	1.54047	4.28907	0.904688	2.03221	3.40833	5.21764	8.03462	real	NA	0.486262	NA
sFAW3.FA.nmr	Loss	2	2819	4.48352	1.55554	4.31665	0.951119	1.94929	3.44108	5.34151	7.93195	real	NA	1	NA
sFAW3.FA.nmr	Stable	3	2834	4.50045	1.47128	4.31729	0.86721	2.12883	3.51546	5.2581	7.99139	real	NA	0.416096	NA

## Sheet: Table S5 Rates
VARIABLE	GROUP	AGE	PERIOD	MEDIAN.a	MEDIAN.b	DELTA	DELTA.pct	N	SE	CI95.lo	CI95.hi	Z	P
BMI	gain	5.99363	0.440069	26.1615	27.1581	2.87088	11.0912	3368	0.0491755	2.77449	2.96726	58.3802	0
BMI	gain.old.men	6.57484	0.433692	26.8754	27.8231	2.85174	10.6898	842	0.0619847	2.73025	2.97323	46.0071	0
BMI	gain.old.wom	6.57068	0.43707	25.7972	26.6807	2.92854	11.5918	842	0.0678444	2.79556	3.06151	43.1655	0
BMI	gain.yng.men	5.41196	0.444329	26.825	27.8033	2.78543	10.4523	842	0.065157	2.65772	2.91313	42.7494	0
BMI	gain.yng.wom	5.41704	0.445183	24.9713	25.9396	2.9264	11.7055	842	0.0827125	2.76429	3.08852	35.3804	3.41815e-274
BMI	loss	6.01684	0.436523	26.1046	25.2798	-2.1629	-8.3962	3368	0.049178	-2.25929	-2.06651	-43.9811	0
BMI	loss.old.men	6.57312	0.42725	26.6516	26.0324	-2.01651	-7.56567	842	0.0548265	-2.12397	-1.90905	-36.7798	3.87771e-296
BMI	loss.old.wom	6.57791	0.438667	25.5313	24.7782	-2.08702	-8.39476	842	0.0800017	-2.24382	-1.93021	-26.0871	5.10181e-150
BMI	loss.yng.men	5.43897	0.439298	26.7349	25.9673	-2.17684	-8.29182	842	0.0653037	-2.30484	-2.04884	-33.3341	1.23868e-243
BMI	loss.yng.wom	5.47735	0.440879	25.0499	24.1638	-2.41236	-9.493	842	0.067915	-2.54547	-2.27924	-35.5202	2.39429e-276
BMI	stab	6.02495	0.451027	25.9629	26.0732	0.36162	1.44632	3368	0.0396369	0.283932	0.439308	9.12333	7.28503e-20
BMI	stab.old.men	6.56252	0.441563	26.8682	26.9514	0.319759	1.24859	842	0.0456208	0.230342	0.409176	7.00906	2.39925e-12
BMI	stab.old.wom	6.56571	0.448453	25.3932	25.5543	0.482761	1.93389	842	0.0469615	0.390716	0.574805	10.2799	8.67996e-25
BMI	stab.yng.men	5.48376	0.45714	26.7766	26.8729	0.29981	1.19746	842	0.0538117	0.194339	0.405281	5.57147	2.52603e-08
BMI	stab.yng.wom	5.48781	0.45695	24.7153	24.788	0.303152	1.2817	842	0.0491604	0.206797	0.399506	6.16658	6.9782e-10
DBP	gain	5.99363	0.440069	80.9668	81.242	1.1152	1.3812	3288	0.339718	0.449348	1.78104	3.28271	0.00102815
DBP	gain.old.men	6.57484	0.433692	82.2284	82.0419	-0.901916	-1.28813	817	0.636595	-2.14964	0.345811	-1.41678	0.156547
DBP	gain.old.wom	6.57068	0.43707	78.917	79.4611	2.48597	3.12157	829	0.500785	1.50443	3.46751	4.96415	6.90012e-07
DBP	gain.yng.men	5.41196	0.444329	83.4552	83.719	1.64466	2.03385	817	0.465501	0.732278	2.55704	3.5331	0.000410724
DBP	gain.yng.wom	5.41704	0.445183	79.0581	79.6581	1.38553	1.76676	825	0.45106	0.501452	2.26961	3.07172	0.0021283
DBP	loss	6.01684	0.436523	81.1285	79.0565	-6.30426	-7.77321	3287	0.276525	-6.84625	-5.76227	-22.7982	4.78092e-115
DBP	loss.old.men	6.57312	0.42725	82.6285	79.7444	-10.1606	-12.6055	822	0.584872	-11.3069	-9.01421	-17.3723	1.33781e-67
DBP	loss.old.wom	6.57791	0.438667	79.7947	78.199	-4.17593	-5.333	821	0.447517	-5.05306	-3.2988	-9.33134	1.0454e-20
DBP	loss.yng.men	5.43897	0.439298	83.2528	81.0485	-6.43904	-7.90795	823	0.474165	-7.3684	-5.50968	-13.5798	5.28006e-42
DBP	loss.yng.wom	5.47735	0.440879	78.9433	77.3273	-3.73899	-4.74892	821	0.581722	-4.87916	-2.59881	-6.42744	1.29767e-10
DBP	stab	6.02495	0.451027	81.156	80.2374	-2.29502	-2.76825	3277	0.258148	-2.80099	-1.78905	-8.89032	6.09333e-19
DBP	stab.old.men	6.56252	0.441563	82.8299	80.8106	-5.54646	-6.74082	814	0.405766	-6.34177	-4.75116	-13.6691	1.55233e-42
DBP	stab.old.wom	6.56571	0.448453	79.9221	79.4843	0.076998	-5.88453e-05	821	0.620799	-1.13977	1.29376	0.124031	0.901291
DBP	stab.yng.men	5.48376	0.45714	83.2735	82.1899	-2.76855	-3.12775	821	0.376931	-3.50734	-2.02977	-7.34498	2.0579e-13
DBP	stab.yng.wom	5.48781	0.45695	79.0246	78.7115	-1.54491	-1.93137	821	0.424933	-2.37778	-0.712045	-3.63566	0.000277268
HEIGHT	gain	5.99363	0.440069	168.817	168.498	-1.15543	-0.744077	3368	0.15779	-1.46469	-0.846158	-7.32257	2.43272e-13
HEIGHT	gain.old.men	6.57484	0.433692	175.006	174.864	-1.53748	-0.939894	842	0.219144	-1.967	-1.10795	-7.01582	2.28601e-12
HEIGHT	gain.old.wom	6.57068	0.43707	161.313	160.998	-1.91734	-1.19114	842	0.0616931	-2.03825	-1.79642	-31.0786	4.68662e-212
HEIGHT	gain.yng.men	5.41196	0.444329	176.479	176.058	-0.199275	-0.0508972	842	0.0952687	-0.386001	-0.0125481	-2.09171	0.0364642
HEIGHT	gain.yng.wom	5.41704	0.445183	163.074	162.957	-0.140526	-0.0529618	842	0.0598212	-0.257776	-0.0232766	-2.3491	0.0188187
HEIGHT	loss	6.01684	0.436523	169.04	168.297	-1.8809	-1.10605	3368	0.0842151	-2.04596	-1.71584	-22.3345	1.70847e-110
HEIGHT	loss.old.men	6.57312	0.42725	175.167	174.953	-1.97373	-1.11816	842	0.0671052	-2.10526	-1.84221	-29.4125	3.79931e-190
HEIGHT	loss.old.wom	6.57791	0.438667	161.742	160.954	-2.01291	-1.25776	842	0.0570719	-2.12477	-1.90105	-35.2698	1.70614e-272
HEIGHT	loss.yng.men	5.43897	0.439298	176.715	176.054	-1.61785	-0.960045	842	0.189903	-1.99006	-1.24564	-8.51934	1.60471e-17
HEIGHT	loss.yng.wom	5.47735	0.440879	163.228	162.994	-1.40852	-0.959103	842	0.246489	-1.89163	-0.925397	-5.71431	1.10149e-08
HEIGHT	stab	6.02495	0.451027	168.867	168.322	-1.67914	-1.00895	3368	0.106255	-1.8874	-1.47088	-15.8029	2.97118e-56
HEIGHT	stab.old.men	6.56252	0.441563	175.139	174.797	-1.49919	-0.933835	842	0.221624	-1.93358	-1.06481	-6.76459	1.33686e-11
HEIGHT	stab.old.wom	6.56571	0.448453	161.992	161.297	-1.98062	-1.22212	842	0.0701875	-2.11818	-1.84305	-28.2189	3.42567e-175
HEIGHT	stab.yng.men	5.48376	0.45714	175.983	175.782	-0.78822	-0.579537	842	0.339059	-1.45277	-0.123665	-2.32473	0.0200864
HEIGHT	stab.yng.wom	5.48781	0.45695	163.03	162.905	-1.07849	-0.738599	842	0.270418	-1.60851	-0.548468	-3.98822	6.65702e-05
HIP	gain	5.99363	0.440069	101.268	103.208	6.44013	6.5091	3367	0.143946	6.15799	6.72226	44.7398	0
HIP	gain.old.men	6.57484	0.433692	101.946	103.424	6.0314	5.904	842	0.237745	5.56542	6.49738	25.3692	5.51958e-142
HIP	gain.old.wom	6.57068	0.43707	100.601	103.093	7.65889	8.13342	842	0.327969	7.01608	8.30171	23.3525	1.29904e-120
HIP	gain.yng.men	5.41196	0.444329	102.02	103.567	5.07361	5.08156	842	0.264562	4.55506	5.59215	19.1774	5.72221e-82
HIP	gain.yng.wom	5.41704	0.445183	100.012	102.276	7.24163	7.30995	841	0.238464	6.77424	7.70902	30.3678	1.46289e-202
HIP	loss	6.01684	0.436523	101.166	100.042	-3.44944	-3.15004	3367	0.160379	-3.76378	-3.1351	-21.5081	1.30657e-102
HIP	loss.old.men	6.57312	0.42725	101.941	101.195	-2.41764	-2.24269	842	0.212912	-2.83495	-2.00034	-11.3551	6.99346e-30
HIP	loss.old.wom	6.57791	0.438667	100.123	99.4701	-3.39931	-2.98211	841	0.369901	-4.12431	-2.6743	-9.18977	3.93688e-20
HIP	loss.yng.men	5.43897	0.439298	102.02	100.997	-3.30143	-3.05755	842	0.296729	-3.88302	-2.71984	-11.1261	9.36462e-29
HIP	loss.yng.wom	5.47735	0.440879	99.7216	98.3282	-4.6181	-4.64325	842	0.375228	-5.35355	-3.88266	-12.3075	8.25844e-35
HIP	stab	6.02495	0.451027	101.124	101.408	0.750614	1.73067	3368	0.679357	-0.580925	2.08215	1.10489	0.269208
HIP	stab.old.men	6.56252	0.441563	101.863	102.24	1.99051	2.03316	842	0.134006	1.72786	2.25316	14.8539	6.56334e-50
HIP	stab.old.wom	6.56571	0.448453	100.396	101.103	2.40692	2.45314	842	0.211905	1.99159	2.82225	11.3585	6.72941e-30
HIP	stab.yng.men	5.48376	0.45714	102.011	102.021	-0.602505	0.000392143	842	0.1808	-0.956873	-0.248136	-3.33243	0.000860908
HIP	stab.yng.wom	5.48781	0.45695	100.006	99.9616	0.178783	0.000417632	842	0.147159	-0.10965	0.467215	1.21489	0.224407
PP	gain	5.99363	0.440069	54.6375	56.8954	6.86528	12.7437	3288	0.321025	6.23607	7.49449	21.3855	1.82365e-101
PP	gain.old.men	6.57484	0.433692	59.1321	61.5203	7.13675	12.5032	817	0.473139	6.2094	8.0641	15.0839	2.06844e-51
PP	gain.old.wom	6.57068	0.43707	59.0014	62.4251	10.2337	16.3988	829	0.628358	9.00214	11.4653	16.2865	1.23173e-59
PP	gain.yng.men	5.41196	0.444329	51.6941	53.2579	4.77383	8.79057	817	0.517528	3.75947	5.78818	9.22429	2.85456e-20
PP	gain.yng.wom	5.41704	0.445183	49.4724	51.5633	6.67949	13.59	825	0.488284	5.72245	7.63652	13.6795	1.34591e-42
PP	loss	6.01684	0.436523	54.9247	56.4602	4.59193	8.01497	3287	0.383402	3.84046	5.3434	11.9768	4.70128e-33
PP	loss.old.men	6.57312	0.42725	59.0639	60.4778	5.80238	9.52694	822	0.702644	4.4252	7.17957	8.25793	1.48223e-16
PP	loss.old.wom	6.57791	0.438667	59.4751	61.6835	5.78577	9.44721	821	0.628075	4.55474	7.01679	9.21191	3.20387e-20
PP	loss.yng.men	5.43897	0.439298	52.4275	53.4088	1.99376	3.22108	823	0.481913	1.04921	2.93831	4.13719	3.5159e-05
PP	loss.yng.wom	5.47735	0.440879	49.3894	50.9283	5.28999	10.4824	821	0.669652	3.97748	6.60251	7.89962	2.79763e-15
PP	stab	6.02495	0.451027	54.5506	57.0939	7.16308	12.9751	3277	0.368155	6.4415	7.88467	19.4567	2.55665e-84
PP	stab.old.men	6.56252	0.441563	58.8977	60.6828	5.77581	10.3859	814	0.716873	4.37074	7.18088	8.05696	7.82174e-16
PP	stab.old.wom	6.56571	0.448453	58.9845	62.6782	11.0765	18.7267	821	0.780375	9.54693	12.606	14.1938	1.00131e-45
PP	stab.yng.men	5.48376	0.45714	52.2835	53.8007	5.33493	10.6163	821	0.459784	4.43375	6.2361	11.6031	3.97273e-31
PP	stab.yng.wom	5.48781	0.45695	49.8125	52.4763	7.53609	14.0892	821	0.607161	6.34605	8.72613	12.412	2.24931e-35
PULSE	gain	5.99363	0.440069	66.9604	66.6878	-0.598319	2.7035e-05	3288	0.343912	-1.27239	0.0757492	-1.73974	0.0819042
PULSE	gain.old.men	6.57484	0.433692	65.2233	65.1842	0.203121	0.000852454	817	0.54668	-0.868372	1.27461	0.371554	0.710225
PULSE	gain.old.wom	6.57068	0.43707	67.9408	67.9893	0.888678	1.31139	829	0.446863	0.0128264	1.76453	1.9887	0.046734
PULSE	gain.yng.men	5.41196	0.444329	66.6277	65.9549	-1.52737	-2.21753	817	0.53832	-2.58248	-0.472265	-2.8373	0.00454975
PULSE	gain.yng.wom	5.41704	0.445183	67.5017	67.0513	-0.768355	-1.49386	825	0.481401	-1.7119	0.175192	-1.59608	0.110471
PULSE	loss	6.01684	0.436523	66.5198	65.0787	-4.75	-7.28647	3287	0.225266	-5.19152	-4.30848	-21.0862	1.06474e-98
PULSE	loss.old.men	6.57312	0.42725	65.1394	63.5993	-5.68297	-9.04897	822	0.407471	-6.48161	-4.88433	-13.9469	3.2837e-44
PULSE	loss.old.wom	6.57791	0.438667	68.0743	67.1561	-3.30625	-5.03288	821	0.412761	-4.11526	-2.49724	-8.0101	1.14618e-15
PULSE	loss.yng.men	5.43897	0.439298	64.9193	63.0359	-5.02326	-8.28991	823	0.509725	-6.02232	-4.0242	-9.85484	6.53187e-23
PULSE	loss.yng.wom	5.47735	0.440879	67.2101	65.6634	-4.40106	-6.86366	821	0.448599	-5.28031	-3.5218	-9.81067	1.01293e-22
PULSE	stab	6.02495	0.451027	66.5376	65.6722	-2.74993	-4.41988	3277	0.282099	-3.30284	-2.19702	-9.74812	1.87925e-22
PULSE	stab.old.men	6.56252	0.441563	64.6611	63.4493	-3.69827	-5.53811	814	0.448733	-4.57779	-2.81876	-8.24158	1.69944e-16
PULSE	stab.old.wom	6.56571	0.448453	67.4888	67.2408	-0.880484	-1.56163	821	0.370653	-1.60696	-0.154005	-2.3755	0.0175253
PULSE	stab.yng.men	5.48376	0.45714	65.5191	64.3907	-4.03499	-6.58731	821	0.615411	-5.24119	-2.82878	-6.55658	5.50558e-11
PULSE	stab.yng.wom	5.48781	0.45695	67.5833	67.0655	-2.0493	-3.42772	821	0.69367	-3.40889	-0.689707	-2.95429	0.00313393
sACACE.nmr	gain	5.99363	0.440069	0.00999775	0.0106578	0.00152434	17.1367	2620	0.000276086	0.000983208	0.00206547	5.52123	3.36627e-08
sACACE.nmr	gain.old.men	6.57484	0.433692	0.0101458	0.0110245	0.00259135	32.6926	668	0.000430905	0.00174678	0.00343593	6.01374	1.81288e-09
sACACE.nmr	gain.old.wom	6.57068	0.43707	0.0104154	0.0108232	0.00139335	11.8724	647	0.000527925	0.000358615	0.00242808	2.63929	0.00830794
sACACE.nmr	gain.yng.men	5.41196	0.444329	0.010248	0.0106654	0.00115292	13.2386	651	0.000559842	5.56338e-05	0.00225022	2.05937	0.0394584
sACACE.nmr	gain.yng.wom	5.41704	0.445183	0.00934838	0.00983287	0.00132264	14.5373	654	0.000399624	0.000539379	0.0021059	3.30972	0.000933904
sACACE.nmr	loss	6.01684	0.436523	0.0097276	0.0103966	0.00186604	20.5709	2655	0.000244569	0.00138669	0.00234539	7.62992	2.34896e-14
sACACE.nmr	loss.old.men	6.57312	0.42725	0.00983935	0.0110813	0.00391859	42.5754	668	0.000418649	0.00309804	0.00473914	9.36008	7.96751e-21
sACACE.nmr	loss.old.wom	6.57791	0.438667	0.0103503	0.0110233	0.00165969	15.7987	652	0.00040357	0.000868688	0.00245068	4.11251	3.91379e-05
sACACE.nmr	loss.yng.men	5.43897	0.439298	0.00925924	0.00966143	0.00126783	12.0119	675	0.00048255	0.000322028	0.00221362	2.62735	0.00860534
sACACE.nmr	loss.yng.wom	5.47735	0.440879	0.00926189	0.00957429	0.000268767	4.22881	660	0.00046795	-0.000648414	0.00118595	0.574351	0.565731
sACACE.nmr	stab	6.02495	0.451027	0.00978515	0.0103394	0.00182715	22.9607	2678	0.000271911	0.0012942	0.00236009	6.71965	1.82165e-11
sACACE.nmr	stab.old.men	6.56252	0.441563	0.0103956	0.0108146	0.00214105	22.6045	671	0.000597534	0.000969878	0.00331221	3.58313	0.000339496
sACACE.nmr	stab.old.wom	6.56571	0.448453	0.0102527	0.0107807	0.00181501	18.4572	670	0.000522036	0.000791822	0.0028382	3.4768	0.000507445
sACACE.nmr	stab.yng.men	5.48376	0.45714	0.00952993	0.0101058	0.00133642	20.5471	672	0.000609774	0.000141265	0.00253158	2.19167	0.0284035
sACACE.nmr	stab.yng.wom	5.48781	0.45695	0.00915198	0.0096966	0.00152868	22.1737	665	0.000369941	0.000803595	0.00225376	4.13223	3.59265e-05
sACE.nmr	gain	5.99363	0.440069	0.014971	0.0143701	-0.00170927	-12.9655	2620	0.000233472	-0.00216687	-0.00125166	-7.32106	2.46019e-13
sACE.nmr	gain.old.men	6.57484	0.433692	0.014643	0.0139962	-0.00221042	-17.3938	668	0.000456536	-0.00310523	-0.00131561	-4.84172	1.28723e-06
sACE.nmr	gain.old.wom	6.57068	0.43707	0.0151328	0.0149123	-0.000474379	-3.92888	647	0.000358258	-0.00117656	0.000227806	-1.32413	0.185461
sACE.nmr	gain.yng.men	5.41196	0.444329	0.0149181	0.0138723	-0.00309816	-22.5134	651	0.000457498	-0.00399486	-0.00220147	-6.77197	1.27037e-11
sACE.nmr	gain.yng.wom	5.41704	0.445183	0.0152412	0.0146166	-0.00248565	-19.5572	654	0.000458803	-0.0033849	-0.0015864	-5.41769	6.03735e-08
sACE.nmr	loss	6.01684	0.436523	0.0152979	0.0150458	-0.00102426	-9.23843	2654	0.000219743	-0.00145496	-0.000593568	-4.66119	3.14381e-06
sACE.nmr	loss.old.men	6.57312	0.42725	0.0152624	0.0151874	-5.42506e-05	-5.40379	668	0.000515097	-0.00106384	0.00095534	-0.105321	0.916121
sACE.nmr	loss.old.wom	6.57791	0.438667	0.0155012	0.0155694	-0.000593795	-5.38548	651	0.000353029	-0.00128573	9.81431e-05	-1.682	0.0925693
sACE.nmr	loss.yng.men	5.43897	0.439298	0.0144783	0.0143211	-0.000852797	-7.97926	675	0.000313827	-0.0014679	-0.000237696	-2.71741	0.00657948
sACE.nmr	loss.yng.wom	5.47735	0.440879	0.0157792	0.0152389	-0.00189356	-14.4307	660	0.000593531	-0.00305688	-0.000730244	-3.19034	0.00142106
sACE.nmr	stab	6.02495	0.451027	0.0151426	0.0146602	-0.00197246	-15.1804	2671	0.000193479	-0.00235168	-0.00159324	-10.1947	2.09446e-24
sACE.nmr	stab.old.men	6.56252	0.441563	0.0149834	0.0146218	-0.00108325	-8.29417	669	0.000369922	-0.0018083	-0.000358206	-2.92833	0.00340787
sACE.nmr	stab.old.wom	6.56571	0.448453	0.0156228	0.0151588	-0.00257503	-17.2713	669	0.00040248	-0.00336389	-0.00178617	-6.39791	1.57519e-10
sACE.nmr	stab.yng.men	5.48376	0.45714	0.014886	0.0141221	-0.00267441	-19.7496	670	0.00039723	-0.00345299	-0.00189584	-6.73265	1.66595e-11
sACE.nmr	stab.yng.wom	5.48781	0.45695	0.01497	0.0145645	-0.000787439	-6.05363	663	0.000547733	-0.001861	0.000286118	-1.43763	0.150538
sACETN.nmr	gain	5.99363	0.440069	0.0128608	0.013046	0.000800926	6.29693	2620	0.000140391	0.00052576	0.00107609	5.70497	1.16363e-08
sACETN.nmr	gain.old.men	6.57484	0.433692	0.0130579	0.0132884	0.00106005	8.065	668	0.000333691	0.000406012	0.00171408	3.17673	0.00148946
sACETN.nmr	gain.old.wom	6.57068	0.43707	0.0127902	0.0129752	0.000739301	5.52908	647	0.000239896	0.000269104	0.0012095	3.08175	0.00205787
sACETN.nmr	gain.yng.men	5.41196	0.444329	0.0130743	0.0131001	0.000288538	2.68484	651	0.000185593	-7.52248e-05	0.000652301	1.55468	0.120022
sACETN.nmr	gain.yng.wom	5.41704	0.445183	0.0123686	0.0126678	0.0010067	7.79544	654	0.000201202	0.000612346	0.00140106	5.00344	5.63175e-07
sACETN.nmr	loss	6.01684	0.436523	0.0127691	0.0132682	0.00158679	11.4611	2655	0.000156738	0.00127958	0.001894	10.1239	4.32997e-24
sACETN.nmr	loss.old.men	6.57312	0.42725	0.0129415	0.0137217	0.00196833	13.6696	668	0.000261203	0.00145638	0.00248029	7.53565	4.85913e-14
sACETN.nmr	loss.old.wom	6.57791	0.438667	0.0126931	0.0132539	0.00186313	14.2673	652	0.000197162	0.00147669	0.00224957	9.44974	3.39681e-21
sACETN.nmr	loss.yng.men	5.43897	0.439298	0.012689	0.0132203	0.00145131	11.167	675	0.000239163	0.000982551	0.00192007	6.0683	1.29273e-09
sACETN.nmr	loss.yng.wom	5.47735	0.440879	0.0126746	0.0129154	0.000688495	4.9382	660	0.000328628	4.4385e-05	0.00133261	2.09506	0.0361655
sACETN.nmr	stab	6.02495	0.451027	0.0128818	0.0132464	0.00107377	8.33953	2678	0.000120343	0.000837902	0.00130965	8.92262	4.55386e-19
sACETN.nmr	stab.old.men	6.56252	0.441563	0.0131436	0.0134476	0.000806149	5.50709	671	0.000216668	0.000381479	0.00123082	3.72066	0.000198704
sACETN.nmr	stab.old.wom	6.56571	0.448453	0.0128106	0.0133144	0.00135188	9.94856	670	0.000206544	0.000947055	0.00175671	6.54525	5.93961e-11
sACETN.nmr	stab.yng.men	5.48376	0.45714	0.0128851	0.0131629	0.000378699	2.66072	672	0.000220926	-5.43157e-05	0.000811714	1.71415	0.0865021
sACETN.nmr	stab.yng.wom	5.48781	0.45695	0.0125759	0.0129381	0.00109858	8.97746	665	0.000196911	0.000712633	0.00148452	5.57907	2.41814e-08
sALA.nmr	gain	5.99363	0.440069	0.284775	0.288292	0.00745267	2.57894	2618	0.00254587	0.00246277	0.0124426	2.92736	0.00341857
sALA.nmr	gain.old.men	6.57484	0.433692	0.293538	0.291772	-0.00222636	-0.434893	666	0.00679061	-0.015536	0.0110832	-0.327858	0.743019
sALA.nmr	gain.old.wom	6.57068	0.43707	0.28073	0.288727	0.0158693	5.094	647	0.00524078	0.00559738	0.0261412	3.02804	0.00246143
sALA.nmr	gain.yng.men	5.41196	0.444329	0.28945	0.291579	0.00291946	0.910598	651	0.00424722	-0.00540508	0.011244	0.687383	0.491841
sALA.nmr	gain.yng.wom	5.41704	0.445183	0.27442	0.283951	0.0305948	10.0548	654	0.00611298	0.0186133	0.0425762	5.00488	5.58961e-07
sALA.nmr	loss	6.01684	0.436523	0.286378	0.281039	-0.0204451	-7.84553	2651	0.00273789	-0.0258114	-0.0150789	-7.46748	8.17433e-14
sALA.nmr	loss.old.men	6.57312	0.42725	0.30047	0.289299	-0.0390324	-12.2895	668	0.00481192	-0.0484638	-0.029601	-8.11161	4.99552e-16
sALA.nmr	loss.old.wom	6.57791	0.438667	0.280077	0.276965	-0.0136668	-6.00778	651	0.00562895	-0.0246995	-0.00263402	-2.42794	0.0151847
sALA.nmr	loss.yng.men	5.43897	0.439298	0.296554	0.285708	-0.0358573	-12.3089	675	0.00517769	-0.0460056	-0.025709	-6.92535	4.34914e-12
sALA.nmr	loss.yng.wom	5.47735	0.440879	0.271326	0.274218	0.00937163	3.01549	657	0.00561973	-0.00164304	0.0203863	1.66763	0.0953892
sALA.nmr	stab	6.02495	0.451027	0.287648	0.284663	-0.00965554	-3.91227	2676	0.00283606	-0.0152142	-0.00409686	-3.40456	0.000662705
sALA.nmr	stab.old.men	6.56252	0.441563	0.293537	0.286655	-0.026901	-10.9528	669	0.00687916	-0.0403842	-0.0134179	-3.91051	9.21019e-05
sALA.nmr	stab.old.wom	6.56571	0.448453	0.283182	0.282815	-0.0053273	-2.35992	670	0.00505698	-0.015239	0.00458437	-1.05346	0.292132
sALA.nmr	stab.yng.men	5.48376	0.45714	0.295452	0.288793	-0.0138929	-5.02121	672	0.00459088	-0.022891	-0.00489479	-3.0262	0.00247649
sALA.nmr	stab.yng.wom	5.48781	0.45695	0.279663	0.282839	0.00790275	3.48323	665	0.00459817	-0.00110965	0.0169152	1.71867	0.0856736
sALB	gain	5.99363	0.440069	45.1297	44.9888	-0.453344	-1.15819	3365	0.0915244	-0.632732	-0.273957	-4.95326	7.29793e-07
sALB	gain.old.men	6.57484	0.433692	44.826	44.7149	-0.295724	-0.850125	841	0.19094	-0.669967	0.0785193	-1.54878	0.121436
sALB	gain.old.wom	6.57068	0.43707	44.6347	44.4921	-0.519459	-1.40059	840	0.145052	-0.803761	-0.235157	-3.58119	0.000342028
sALB	gain.yng.men	5.41196	0.444329	45.7113	45.5185	-0.697436	-1.57999	842	0.176466	-1.04331	-0.351564	-3.95225	7.74192e-05
sALB	gain.yng.wom	5.41704	0.445183	45.1552	45.0987	-0.280682	-0.810219	842	0.149007	-0.572736	0.011371	-1.88369	0.0596072
sALB	loss	6.01684	0.436523	45.0827	45.1106	-0.078357	-0.255455	3364	0.0730733	-0.221581	0.0648666	-1.07231	0.283582
sALB	loss.old.men	6.57312	0.42725	44.9016	44.7744	-0.237421	-0.63087	841	0.170017	-0.570654	0.095812	-1.39646	0.162577
sALB	loss.old.wom	6.57791	0.438667	44.6494	44.4942	-0.684797	-1.63819	840	0.148249	-0.975364	-0.394229	-4.61924	3.85152e-06
sALB	loss.yng.men	5.43897	0.439298	45.673	45.786	0.485841	0.962496	841	0.171803	0.149108	0.822574	2.8279	0.00468544
sALB	loss.yng.wom	5.47735	0.440879	45.0838	45.3147	0.254923	0.421631	842	0.156186	-0.051202	0.561049	1.63217	0.102643
sALB	stab	6.02495	0.451027	45.0765	45.0315	-0.223851	-0.590321	3365	0.0833307	-0.387179	-0.0605224	-2.68629	0.00722501
sALB	stab.old.men	6.56252	0.441563	44.8117	44.7131	-0.619855	-1.50929	841	0.148733	-0.911373	-0.328338	-4.16756	3.07877e-05
sALB	stab.old.wom	6.56571	0.448453	44.7939	44.6404	-0.358687	-0.839595	841	0.129867	-0.613227	-0.104148	-2.76196	0.00574559
sALB	stab.yng.men	5.48376	0.45714	45.7326	45.7425	0.0093517	0.0634356	842	0.163153	-0.310429	0.329132	0.0573185	0.954291
sALB	stab.yng.wom	5.48781	0.45695	44.9898	45.0378	0.0374762	-0.056569	841	0.127602	-0.212624	0.287576	0.293696	0.76899
sALB.nmr	gain	5.99363	0.440069	39.523	39.3826	-0.674128	-1.74141	2617	0.104828	-0.879591	-0.468664	-6.43078	1.26953e-10
sALB.nmr	gain.old.men	6.57484	0.433692	39.1492	38.9033	-1.14855	-2.92577	666	0.227686	-1.59481	-0.702282	-5.04443	4.54876e-07
sALB.nmr	gain.old.wom	6.57068	0.43707	39.2276	39.09	-0.877937	-1.98038	646	0.301027	-1.46795	-0.287924	-2.91647	0.00354013
sALB.nmr	gain.yng.men	5.41196	0.444329	39.9857	39.7926	-0.882549	-2.28043	651	0.198961	-1.27251	-0.492585	-4.43579	9.17363e-06
sALB.nmr	gain.yng.wom	5.41704	0.445183	39.6109	39.6183	-0.00753753	0.0259704	654	0.22333	-0.445264	0.430189	-0.0337507	0.973076
sALB.nmr	loss	6.01684	0.436523	39.4577	39.5008	0.211581	0.636763	2654	0.122408	-0.0283399	0.451501	1.72848	0.0839021
sALB.nmr	loss.old.men	6.57312	0.42725	39.1542	39.2545	0.363366	1.19252	668	0.187896	-0.00491057	0.731642	1.93387	0.0531297
sALB.nmr	loss.old.wom	6.57791	0.438667	39.041	38.811	-1.0343	-2.55313	651	0.186708	-1.40025	-0.668355	-5.53967	3.03033e-08
sALB.nmr	loss.yng.men	5.43897	0.439298	39.834	40.0537	0.855637	2.01526	675	0.200614	0.462434	1.24884	4.2651	1.99817e-05
sALB.nmr	loss.yng.wom	5.47735	0.440879	39.6974	39.9282	0.768538	2.02788	660	0.180396	0.414962	1.12211	4.26028	2.04168e-05
sALB.nmr	stab	6.02495	0.451027	39.5677	39.4878	-0.317939	-0.772252	2676	0.118698	-0.550587	-0.0852906	-2.67855	0.00739415
sALB.nmr	stab.old.men	6.56252	0.441563	39.3869	39.0681	-0.955551	-2.48063	671	0.169412	-1.2876	-0.623503	-5.64039	1.69663e-08
sALB.nmr	stab.old.wom	6.56571	0.448453	39.3293	39.2901	-0.204744	-0.533031	669	0.193889	-0.584767	0.175279	-1.05599	0.290974
sALB.nmr	stab.yng.men	5.48376	0.45714	39.9891	39.9213	-0.301817	-0.771902	672	0.230893	-0.754367	0.150733	-1.30717	0.191154
sALB.nmr	stab.yng.wom	5.48781	0.45695	39.5062	39.5917	0.0676066	0.0852768	664	0.178218	-0.2817	0.416914	0.379348	0.704429
sALP	gain	5.99363	0.440069	79.6333	82.369	8.26292	10.9359	3367	0.477982	7.32607	9.19976	17.2871	5.88341e-67
sALP	gain.old.men	6.57484	0.433692	77.7016	79.9149	5.7379	7.92659	842	0.758299	4.25163	7.22416	7.5668	3.8254e-14
sALP	gain.old.wom	6.57068	0.43707	85.39	86.908	6.5369	8.17422	841	0.901537	4.76988	8.30391	7.25084	4.14206e-13
sALP	gain.yng.men	5.41196	0.444329	76.8041	79.0546	7.47604	10.2013	842	0.705328	6.0936	8.85848	10.5994	2.99935e-26
sALP	gain.yng.wom	5.41704	0.445183	78.794	83.7841	13.944	19.4186	842	0.893741	12.1923	15.6957	15.6019	7.07043e-55
sALP	loss	6.01684	0.436523	79.3126	80.4649	2.70642	3.30443	3366	0.386979	1.94794	3.4649	6.99372	2.67692e-12
sALP	loss.old.men	6.57312	0.42725	77.5258	78.6546	3.21347	4.06455	842	0.736535	1.76986	4.65708	4.36296	1.28317e-05
sALP	loss.old.wom	6.57791	0.438667	85.5499	85.994	0.507622	0.429609	841	0.770214	-1.002	2.01724	0.659066	0.509853
sALP	loss.yng.men	5.43897	0.439298	76.9944	77.5479	2.02734	2.76996	841	0.651248	0.750891	3.30378	3.113	0.00185195
sALP	loss.yng.wom	5.47735	0.440879	77.9847	80.5154	5.43719	8.04986	842	1.04675	3.38556	7.48881	5.19437	2.05413e-07
sALP	stab	6.02495	0.451027	79.4337	81.4879	4.76328	5.84294	3366	0.42102	3.93808	5.58848	11.3137	1.12309e-29
sALP	stab.old.men	6.56252	0.441563	78.6576	79.7152	2.5299	3.25551	841	0.653848	1.24836	3.81144	3.86924	0.000109174
sALP	stab.old.wom	6.56571	0.448453	85.1784	85.7301	2.01593	2.18515	842	0.800063	0.447811	3.58406	2.51972	0.0117448
sALP	stab.yng.men	5.48376	0.45714	77.8304	79.2493	4.87815	6.47857	842	0.76854	3.37181	6.38449	6.3473	2.19131e-10
sALP	stab.yng.wom	5.48781	0.45695	77.0676	82.0207	11.7833	15.5325	841	1.01984	9.7844	13.7822	11.554	7.04483e-31
sALT	gain	5.99363	0.440069	20.1217	20.9806	2.66661	14.5519	3363	0.182613	2.30869	3.02453	14.6025	2.70756e-48
sALT	gain.old.men	6.57484	0.433692	22.1884	22.9947	2.9826	14.9043	842	0.382024	2.23383	3.73136	7.80735	5.84006e-15
sALT	gain.old.wom	6.57068	0.43707	17.8602	18.2922	1.54997	8.51069	841	0.311326	0.939773	2.16017	4.97861	6.40412e-07
sALT	gain.yng.men	5.41196	0.444329	24.6493	26.0709	2.97761	13.3159	838	0.57018	1.86006	4.09516	5.22223	1.76777e-07
sALT	gain.yng.wom	5.41704	0.445183	16.4553	17.6162	3.15819	19.4382	842	0.298325	2.57347	3.74291	10.5864	3.4457e-26
sALT	loss	6.01684	0.436523	19.9947	18.7663	-4.05651	-20.7264	3367	0.211637	-4.47132	-3.6417	-19.1673	6.94844e-82
sALT	loss.old.men	6.57312	0.42725	22.1488	20.2921	-6.03874	-28.734	842	0.347497	-6.71983	-5.35764	-17.3778	1.21544e-67
sALT	loss.old.wom	6.57791	0.438667	17.5419	16.6206	-3.19861	-18.103	842	0.284557	-3.75635	-2.64088	-11.2407	2.57398e-29
sALT	loss.yng.men	5.43897	0.439298	24.3523	21.7528	-7.12822	-29.1698	841	0.402272	-7.91668	-6.33977	-17.7199	2.94448e-70
sALT	loss.yng.wom	5.47735	0.440879	17.0937	16.9548	-0.191441	-1.02696	842	0.31149	-0.801961	0.41908	-0.614596	0.538821
sALT	stab	6.02495	0.451027	20.0469	19.7771	-1.05126	-5.74167	3368	0.215236	-1.47312	-0.629396	-4.88422	1.03842e-06
sALT	stab.old.men	6.56252	0.441563	22.2382	21.3773	-2.64321	-12.9512	842	0.287293	-3.2063	-2.08012	-9.20039	3.5664e-20
sALT	stab.old.wom	6.56571	0.448453	17.8602	17.5931	-0.814111	-4.56455	842	0.307712	-1.41723	-0.210996	-2.64569	0.00815239
sALT	stab.yng.men	5.48376	0.45714	24.4846	23.6257	-3.0067	-13.0035	842	0.355686	-3.70385	-2.30956	-8.45324	2.83329e-17
sALT	stab.yng.wom	5.48781	0.45695	16.5239	17.1073	1.60283	10.6638	842	0.273452	1.06686	2.1388	5.86147	4.58787e-09
sAPOA1	gain	5.99363	0.440069	1.51813	1.51454	-0.00995723	-0.781719	3357	0.00539666	-0.0205347	0.00062022	-1.84507	0.0650269
sAPOA1	gain.old.men	6.57484	0.433692	1.4292	1.41637	-0.0326741	-2.56661	841	0.0111832	-0.0545932	-0.0107551	-2.92172	0.00348103
sAPOA1	gain.old.wom	6.57068	0.43707	1.65465	1.64638	-0.0187168	-1.1237	838	0.00983479	-0.037993	0.000559345	-1.90313	0.0570241
sAPOA1	gain.yng.men	5.41196	0.444329	1.40434	1.40095	-0.014019	-1.01344	841	0.0084923	-0.0306639	0.00262591	-1.65079	0.0987817
sAPOA1	gain.yng.wom	5.41704	0.445183	1.60576	1.6149	0.0245446	1.69954	837	0.0118031	0.00141049	0.0476787	2.0795	0.0375712
sAPOA1	loss	6.01684	0.436523	1.5196	1.5422	0.0608379	3.88425	3349	0.00588214	0.0493089	0.0723669	10.3428	4.51089e-25
sAPOA1	loss.old.men	6.57312	0.42725	1.42622	1.44237	0.0498243	3.31717	838	0.00898947	0.0322049	0.0674436	5.54251	2.98164e-08
sAPOA1	loss.old.wom	6.57791	0.438667	1.66833	1.67894	0.0463473	2.73262	833	0.0101117	0.0265283	0.0661663	4.58352	4.57212e-06
sAPOA1	loss.yng.men	5.43897	0.439298	1.40175	1.42984	0.100554	6.87468	842	0.00973016	0.0814834	0.119626	10.3343	4.9294e-25
sAPOA1	loss.yng.wom	5.47735	0.440879	1.6113	1.63822	0.0596003	3.67324	836	0.0112568	0.0375369	0.0816637	5.29459	1.19284e-07
sAPOA1	stab	6.02495	0.451027	1.52287	1.52816	0.00233086	-0.0338266	3359	0.00599192	-0.0094133	0.014075	0.389	0.697276
sAPOA1	stab.old.men	6.56252	0.441563	1.41799	1.41627	-0.0214495	-1.80436	841	0.00728054	-0.0357194	-0.00717963	-2.94614	0.00321768
sAPOA1	stab.old.wom	6.56571	0.448453	1.64874	1.64965	-0.00581343	-0.648556	835	0.0107784	-0.0269392	0.0153123	-0.539357	0.58964
sAPOA1	stab.yng.men	5.48376	0.45714	1.40488	1.41517	0.021203	1.44265	842	0.00938375	0.0028108	0.0395951	2.25954	0.0238499
sAPOA1	stab.yng.wom	5.48781	0.45695	1.63629	1.64252	0.0280675	1.7487	841	0.0120881	0.00437479	0.0517602	2.32191	0.0202379
sAPOA1.nmr	gain	5.99363	0.440069	1.44373	1.4531	0.0207165	1.52929	2620	0.00616725	0.00862872	0.0328043	3.35912	0.000781912
sAPOA1.nmr	gain.old.men	6.57484	0.433692	1.35444	1.34639	-0.0230263	-1.16656	668	0.0116083	-0.0457785	-0.000274161	-1.98362	0.0472985
sAPOA1.nmr	gain.old.wom	6.57068	0.43707	1.55525	1.56108	0.0157658	1.25456	647	0.0105595	-0.00493072	0.0364624	1.49305	0.135424
sAPOA1.nmr	gain.yng.men	5.41196	0.444329	1.3479	1.36541	0.0630319	4.53907	651	0.0113341	0.0408171	0.0852468	5.56126	2.67838e-08
sAPOA1.nmr	gain.yng.wom	5.41704	0.445183	1.54185	1.55456	0.0445342	2.98887	654	0.0129377	0.0191764	0.069892	3.44222	0.000576968
sAPOA1.nmr	loss	6.01684	0.436523	1.44908	1.46299	0.041093	2.64955	2655	0.00652964	0.0282949	0.0538911	6.2933	3.10794e-10
sAPOA1.nmr	loss.old.men	6.57312	0.42725	1.35048	1.36517	0.0551612	3.78856	668	0.00998872	0.0355833	0.0747391	5.52235	3.34489e-08
sAPOA1.nmr	loss.old.wom	6.57791	0.438667	1.57147	1.5788	0.030566	1.99543	652	0.00895834	0.0130077	0.0481244	3.41202	0.000644836
sAPOA1.nmr	loss.yng.men	5.43897	0.439298	1.33668	1.35763	0.0573022	4.76925	675	0.0146361	0.0286155	0.0859889	3.91513	9.03541e-05
sAPOA1.nmr	loss.yng.wom	5.47735	0.440879	1.53714	1.56341	0.0610136	3.90853	660	0.0104497	0.0405322	0.081495	5.83879	5.25803e-09
sAPOA1.nmr	stab	6.02495	0.451027	1.45294	1.46004	0.0236403	1.65589	2678	0.00668812	0.0105316	0.036749	3.53466	0.000408293
sAPOA1.nmr	stab.old.men	6.56252	0.441563	1.35134	1.34687	-0.0177047	-1.56489	671	0.011149	-0.0395567	0.00414727	-1.58801	0.112283
sAPOA1.nmr	stab.old.wom	6.56571	0.448453	1.56049	1.56564	0.0113017	0.691566	670	0.010165	-0.00862177	0.0312252	1.11182	0.266215
sAPOA1.nmr	stab.yng.men	5.48376	0.45714	1.34727	1.35379	0.00824501	0.392978	672	0.0111403	-0.0135901	0.0300801	0.740104	0.459237
sAPOA1.nmr	stab.yng.wom	5.48781	0.45695	1.56146	1.57503	0.0391615	2.67488	665	0.00977648	0.0199996	0.0583234	4.00569	6.18371e-05
sAPOB	gain	5.99363	0.440069	1.01692	1.03136	0.0834623	9.0765	3349	0.00570859	0.0722735	0.0946512	14.6205	2.0794e-48
sAPOB	gain.old.men	6.57484	0.433692	1.00625	0.99471	0.0331119	3.27732	839	0.00892151	0.0156258	0.0505981	3.71147	0.000206059
sAPOB	gain.old.wom	6.57068	0.43707	1.03981	1.04281	0.0610098	6.55056	839	0.0106756	0.0400856	0.081934	5.71488	1.09783e-08
sAPOB	gain.yng.men	5.41196	0.444329	1.03735	1.06373	0.0781389	7.80587	829	0.00931754	0.0598765	0.0964013	8.38621	5.02054e-17
sAPOB	gain.yng.wom	5.41704	0.445183	0.986372	1.03052	0.15209	16.3552	842	0.00880856	0.134826	0.169355	17.2662	8.45084e-67
sAPOB	loss	6.01684	0.436523	1.02197	1.0002	-0.031484	-3.12637	3354	0.00525977	-0.0417931	-0.0211748	-5.9858	2.15326e-09
sAPOB	loss.old.men	6.57312	0.42725	0.986071	0.940148	-0.0999813	-10.6851	839	0.00746398	-0.114611	-0.0853519	-13.3952	6.45271e-41
sAPOB	loss.old.wom	6.57791	0.438667	1.05743	1.03478	-0.0291206	-2.71422	841	0.0112082	-0.0510886	-0.00715251	-2.59815	0.00937275
sAPOB	loss.yng.men	5.43897	0.439298	1.04078	1.01857	-0.0397487	-3.73565	837	0.00820583	-0.0558321	-0.0236652	-4.84396	1.27279e-06
sAPOB	loss.yng.wom	5.47735	0.440879	0.996611	1.0077	0.0462508	4.82131	837	0.00747657	0.0315968	0.0609049	6.1861	6.16699e-10
sAPOB	stab	6.02495	0.451027	1.01537	1.01021	0.0176932	2.01776	3358	0.00535946	0.00718868	0.0281978	3.30131	0.000962356
sAPOB	stab.old.men	6.56252	0.441563	0.987868	0.959998	-0.0445897	-4.3878	839	0.00858612	-0.0614185	-0.0277609	-5.19323	2.0668e-07
sAPOB	stab.old.wom	6.56571	0.448453	1.05347	1.05112	0.0240714	2.74569	840	0.00829886	0.00780568	0.0403372	2.90057	0.00372481
sAPOB	stab.yng.men	5.48376	0.45714	1.02573	1.00926	-0.00625584	-0.038394	837	0.00805367	-0.022041	0.00952936	-0.776769	0.437295
sAPOB	stab.yng.wom	5.48781	0.45695	0.993556	1.0174	0.0872024	8.65486	842	0.00858994	0.0703661	0.104039	10.1517	3.25693e-24
sAPOB.nmr	gain	5.99363	0.440069	0.842325	0.866858	0.100693	12.7846	2620	0.0058432	0.0892404	0.112146	17.2325	1.51447e-66
sAPOB.nmr	gain.old.men	6.57484	0.433692	0.823206	0.816754	0.0334313	4.5818	668	0.0103233	0.0131977	0.0536649	3.23844	0.00120186
sAPOB.nmr	gain.old.wom	6.57068	0.43707	0.863689	0.87689	0.0945237	12.333	647	0.0117201	0.0715523	0.117495	8.06511	7.31697e-16
sAPOB.nmr	gain.yng.men	5.41196	0.444329	0.862072	0.8888	0.104869	12.3409	651	0.00930533	0.0866303	0.123107	11.2697	1.85106e-29
sAPOB.nmr	gain.yng.wom	5.41704	0.445183	0.823994	0.876881	0.192718	25.4028	654	0.00857247	0.175916	0.20952	22.4811	6.36151e-112
sAPOB.nmr	loss	6.01684	0.436523	0.850062	0.846626	0.0131178	1.82107	2655	0.00483658	0.00363811	0.0225975	2.71221	0.00668367
sAPOB.nmr	loss.old.men	6.57312	0.42725	0.819147	0.788693	-0.0325127	-3.49174	668	0.00646772	-0.0451895	-0.019836	-5.02692	4.98428e-07
sAPOB.nmr	loss.old.wom	6.57791	0.438667	0.881564	0.878341	-0.000908172	-0.424972	652	0.00892475	-0.0184007	0.0165843	-0.101759	0.918948
sAPOB.nmr	loss.yng.men	5.43897	0.439298	0.857656	0.848578	0.0112886	1.72709	675	0.00905984	-0.00646868	0.0290459	1.246	0.212763
sAPOB.nmr	loss.yng.wom	5.47735	0.440879	0.838356	0.865054	0.0859237	11.0948	660	0.00803725	0.0701707	0.101677	10.6907	1.12541e-26
sAPOB.nmr	stab	6.02495	0.451027	0.845534	0.852127	0.0450721	5.9824	2678	0.00530429	0.0346757	0.0554685	8.49729	1.94076e-17
sAPOB.nmr	stab.old.men	6.56252	0.441563	0.812766	0.795058	-0.0136974	-1.26031	671	0.00838213	-0.0301264	0.00273153	-1.63413	0.102233
sAPOB.nmr	stab.old.wom	6.56571	0.448453	0.883085	0.896772	0.0820214	10.1925	670	0.0104015	0.0616346	0.102408	7.88556	3.13131e-15
sAPOB.nmr	stab.yng.men	5.48376	0.45714	0.851396	0.847333	0.0235635	3.62422	672	0.0106186	0.00275103	0.044376	2.21908	0.0264815
sAPOB.nmr	stab.yng.wom	5.48781	0.45695	0.831864	0.867516	0.12542	16.1301	665	0.00786455	0.110005	0.140834	15.9475	2.96531e-57
sAST	gain	5.99363	0.440069	24.4189	25.2014	2.31864	9.33525	3337	0.145919	2.03264	2.60464	15.8899	7.44408e-57
sAST	gain.old.men	6.57484	0.433692	25.9796	26.7626	2.64537	10.5154	834	0.282384	2.0919	3.19884	9.36798	7.39321e-21
sAST	gain.old.wom	6.57068	0.43707	23.8284	24.4427	1.42165	5.43359	837	0.370086	0.696285	2.14702	3.84141	0.000122328
sAST	gain.yng.men	5.41196	0.444329	25.9175	26.9425	2.46889	9.30575	831	0.290064	1.90037	3.03742	8.51153	1.71654e-17
sAST	gain.yng.wom	5.41704	0.445183	22.2187	23.1907	2.52585	11.6856	835	0.242062	2.05141	3.00029	10.4347	1.72145e-25
sAST	loss	6.01684	0.436523	24.6798	24.5524	-0.269033	-1.44611	3344	0.161636	-0.585841	0.0477737	-1.66444	0.0960251
sAST	loss.old.men	6.57312	0.42725	26.15	25.7393	-1.17191	-5.80051	837	0.324672	-1.80827	-0.535552	-3.60952	0.000306767
sAST	loss.old.wom	6.57791	0.438667	23.7787	23.8209	-0.150952	-0.251806	836	0.240968	-0.62325	0.321347	-0.626437	0.531028
sAST	loss.yng.men	5.43897	0.439298	26.3612	25.8192	-1.52203	-6.49202	834	0.256769	-2.0253	-1.01876	-5.92763	3.0733e-09
sAST	loss.yng.wom	5.47735	0.440879	22.581	22.9551	1.55333	6.6785	837	0.244329	1.07444	2.03221	6.35753	2.05021e-10
sAST	stab	6.02495	0.451027	24.6444	24.8655	0.735187	2.8454	3341	0.156075	0.42928	1.04109	4.71047	2.47145e-06
sAST	stab.old.men	6.56252	0.441563	25.8654	25.7546	-0.165807	-1.181	836	0.283494	-0.721456	0.389842	-0.584868	0.558637
sAST	stab.old.wom	6.56571	0.448453	23.7735	23.8978	0.324989	1.46892	835	0.298257	-0.259594	0.909573	1.08963	0.275877
sAST	stab.yng.men	5.48376	0.45714	26.3372	26.2869	-0.313924	-1.49179	837	0.360124	-1.01977	0.391919	-0.87171	0.383366
sAST	stab.yng.wom	5.48781	0.45695	22.3289	23.1904	2.64986	12.3204	833	0.291417	2.07869	3.22104	9.09303	9.6317e-20
sBCAA.nmr	gain	5.99363	0.440069	0.356106	0.360391	0.0123006	3.85637	2617	0.00299971	0.00642114	0.01818	4.10059	4.12102e-05
sBCAA.nmr	gain.old.men	6.57484	0.433692	0.374351	0.374633	0.000186511	-0.186558	668	0.00501265	-0.00963828	0.0100113	0.0372081	0.970319
sBCAA.nmr	gain.old.wom	6.57068	0.43707	0.333098	0.339557	0.00897289	3.2019	646	0.00510621	-0.00103527	0.0189811	1.75725	0.0788749
sBCAA.nmr	gain.yng.men	5.41196	0.444329	0.379483	0.387485	0.0240064	6.55928	651	0.00463746	0.0149169	0.0330958	5.17662	2.2594e-07
sBCAA.nmr	gain.yng.wom	5.41704	0.445183	0.329451	0.334159	0.0150328	4.51868	652	0.004815	0.00559539	0.0244702	3.12208	0.00179581
sBCAA.nmr	loss	6.01684	0.436523	0.356443	0.34688	-0.0275421	-7.66082	2652	0.00290168	-0.0332294	-0.0218548	-9.49178	2.27117e-21
sBCAA.nmr	loss.old.men	6.57312	0.42725	0.374408	0.361126	-0.041019	-10.9102	668	0.00542596	-0.0516539	-0.0303841	-7.55977	4.03797e-14
sBCAA.nmr	loss.old.wom	6.57791	0.438667	0.340407	0.330965	-0.0206607	-6.60499	650	0.0071243	-0.0346243	-0.00669703	-2.90003	0.00373131
sBCAA.nmr	loss.yng.men	5.43897	0.439298	0.37686	0.368967	-0.0237577	-6.49878	675	0.00488602	-0.0333343	-0.0141811	-4.86238	1.15981e-06
sBCAA.nmr	loss.yng.wom	5.47735	0.440879	0.332935	0.325508	-0.0287023	-9.18788	659	0.00467398	-0.0378633	-0.0195413	-6.14087	8.20684e-10
sBCAA.nmr	stab	6.02495	0.451027	0.359705	0.354634	-0.0177367	-4.93892	2672	0.00281917	-0.0232622	-0.0122111	-6.29145	3.14504e-10
sBCAA.nmr	stab.old.men	6.56252	0.441563	0.374157	0.365089	-0.0368925	-9.67837	668	0.00456715	-0.0458441	-0.0279409	-8.07779	6.59525e-16
sBCAA.nmr	stab.old.wom	6.56571	0.448453	0.3385	0.333702	-0.0230627	-7.29855	670	0.00492802	-0.0327216	-0.0134038	-4.67991	2.86998e-06
sBCAA.nmr	stab.yng.men	5.48376	0.45714	0.391274	0.379398	-0.0305567	-8.20842	672	0.00539623	-0.0411333	-0.0199801	-5.66259	1.49103e-08
sBCAA.nmr	stab.yng.wom	5.48781	0.45695	0.335638	0.337853	0.00866178	3.02571	662	0.00559495	-0.00230433	0.0196279	1.54814	0.121588
sBOHBUT.nmr	gain	5.99363	0.440069	0.042868	0.0470102	0.0126899	30.2208	2329	0.00138848	0.00996853	0.0154114	9.13947	6.27572e-20
sBOHBUT.nmr	gain.old.men	6.57484	0.433692	0.0435815	0.0497528	0.0216263	51.9567	580	0.00152252	0.0186422	0.0246105	14.2043	8.61671e-46
sBOHBUT.nmr	gain.old.wom	6.57068	0.43707	0.0444023	0.0462156	0.00615511	15.8474	589	0.00224785	0.00174932	0.0105609	2.73822	0.00617727
sBOHBUT.nmr	gain.yng.men	5.41196	0.444329	0.0433126	0.0467852	0.00829755	18.8203	545	0.00180115	0.00476729	0.0118278	4.60679	4.08925e-06
sBOHBUT.nmr	gain.yng.wom	5.41704	0.445183	0.0398748	0.0434593	0.0103592	23.7608	615	0.00253191	0.00539667	0.0153218	4.09146	4.28672e-05
sBOHBUT.nmr	loss	6.01684	0.436523	0.0427508	0.05014	0.0231705	59.8428	2390	0.00135416	0.0205164	0.0258247	17.1106	1.23659e-65
sBOHBUT.nmr	loss.old.men	6.57312	0.42725	0.0434308	0.0515	0.029304	65.1348	593	0.00210924	0.0251699	0.0334381	13.8931	6.97095e-44
sBOHBUT.nmr	loss.old.wom	6.57791	0.438667	0.0440167	0.0543461	0.0272783	65.3009	594	0.00227334	0.0228226	0.0317341	11.9992	3.58628e-33
sBOHBUT.nmr	loss.yng.men	5.43897	0.439298	0.0410515	0.0471583	0.0175978	44.4082	584	0.00149357	0.0146704	0.0205252	11.7823	4.81384e-32
sBOHBUT.nmr	loss.yng.wom	5.47735	0.440879	0.041644	0.0485519	0.0185901	47.1913	619	0.00225035	0.0141795	0.0230008	8.26101	1.44447e-16
sBOHBUT.nmr	stab	6.02495	0.451027	0.0426032	0.048059	0.015488	39.3064	2353	0.00114829	0.0132373	0.0177386	13.4878	1.84521e-41
sBOHBUT.nmr	stab.old.men	6.56252	0.441563	0.0453665	0.0517378	0.018903	43.6919	580	0.00194639	0.0150881	0.0227179	9.71182	2.68502e-22
sBOHBUT.nmr	stab.old.wom	6.56571	0.448453	0.0435268	0.0498736	0.0143771	37.0735	601	0.00191561	0.0106225	0.0181317	7.50522	6.13242e-14
sBOHBUT.nmr	stab.yng.men	5.48376	0.45714	0.0407309	0.0448621	0.0102743	30.5138	573	0.00120925	0.00790416	0.0126444	8.49643	1.95519e-17
sBOHBUT.nmr	stab.yng.wom	5.48781	0.45695	0.0399568	0.0453876	0.0166355	48.3964	599	0.00164921	0.0134031	0.019868	10.0869	6.31018e-24
SBP	gain	5.99363	0.440069	136.62	139.418	7.9089	6.00595	3288	0.473997	6.97987	8.83794	16.6856	1.66922e-62
SBP	gain.old.men	6.57484	0.433692	142.486	144.17	5.88835	4.42271	817	0.750054	4.41824	7.35845	7.85057	4.14165e-15
SBP	gain.old.wom	6.57068	0.43707	139.182	143.59	12.2994	9.18213	829	1.09461	10.154	14.4448	11.2363	2.70491e-29
SBP	gain.yng.men	5.41196	0.444329	135.339	137.297	6.5016	4.77187	817	0.689141	5.15088	7.85231	9.43434	3.93458e-21
SBP	gain.yng.wom	5.41704	0.445183	128.344	131.718	7.68893	5.97826	825	0.641601	6.43139	8.94646	11.984	4.31162e-33
SBP	loss	6.01684	0.436523	136.647	136.086	-1.12892	-0.896387	3287	0.37092	-1.85592	-0.401914	-3.04356	0.00233798
SBP	loss.old.men	6.57312	0.42725	142.11	140.858	-2.74508	-2.14202	822	0.777293	-4.26857	-1.22158	-3.53159	0.000413076
SBP	loss.old.wom	6.57791	0.438667	139.946	140.326	1.69343	1.0993	821	0.915643	-0.101229	3.48809	1.84944	0.0643937
SBP	loss.yng.men	5.43897	0.439298	135.567	134.314	-3.78389	-3.12914	823	0.738218	-5.23079	-2.33698	-5.1257	2.96435e-07
SBP	loss.yng.wom	5.47735	0.440879	128.636	128.893	1.6658	1.23359	821	0.797018	0.10364	3.22795	2.09003	0.0366147
SBP	stab	6.02495	0.451027	136.669	138.095	5.0998	3.74399	3277	0.47391	4.17093	6.02866	10.7611	5.25303e-27
SBP	stab.old.men	6.56252	0.441563	141.885	141.907	0.582871	0.000357249	814	0.798514	-0.982216	2.14796	0.729945	0.465424
SBP	stab.old.wom	6.56571	0.448453	139.82	143.13	10.5656	7.64037	821	0.678211	9.23635	11.8949	15.5787	1.0161e-54
SBP	stab.yng.men	5.48376	0.45714	135.913	136.237	1.95698	1.48271	821	0.723446	0.539028	3.37494	2.70508	0.0068287
SBP	stab.yng.wom	5.48781	0.45695	129.463	131.493	6.78965	5.24012	821	0.628891	5.55702	8.02228	10.7962	3.5865e-27
sCA	gain	5.99363	0.440069	2.36844	2.37251	0.012674	0.434086	3367	0.00326866	0.00626746	0.0190806	3.87744	0.000105562
sCA	gain.old.men	6.57484	0.433692	2.3569	2.35906	0.0072039	0.223438	842	0.00612822	-0.00480742	0.0192152	1.17553	0.239783
sCA	gain.old.wom	6.57068	0.43707	2.38468	2.3914	0.0182947	0.711086	841	0.00638938	0.00577154	0.0308179	2.8633	0.00419252
sCA	gain.yng.men	5.41196	0.444329	2.36732	2.36783	-0.00274294	-0.0708947	842	0.00639834	-0.0152837	0.0097978	-0.428696	0.668144
sCA	gain.yng.wom	5.41704	0.445183	2.37077	2.37868	0.0267178	1.03535	842	0.00542089	0.0160928	0.0373427	4.92867	8.27913e-07
sCA	loss	6.01684	0.436523	2.36719	2.37753	0.0260661	1.04071	3367	0.00351497	0.0191768	0.0329555	7.41574	1.20948e-13
sCA	loss.old.men	6.57312	0.42725	2.35297	2.35969	0.02108	0.840916	841	0.00539835	0.0104993	0.0316608	3.9049	9.42645e-05
sCA	loss.old.wom	6.57791	0.438667	2.38665	2.39157	0.00676798	0.354449	842	0.0075487	-0.00802748	0.0215634	0.896575	0.369946
sCA	loss.yng.men	5.43897	0.439298	2.36248	2.37551	0.0369569	1.55923	842	0.00567293	0.025838	0.0480759	6.5146	7.2882e-11
sCA	loss.yng.wom	5.47735	0.440879	2.37316	2.38871	0.0401166	1.74429	842	0.00626495	0.0278373	0.0523959	6.40334	1.52013e-10
sCA	stab	6.02495	0.451027	2.3664	2.37237	0.0143538	0.563143	3367	0.00272615	0.00901058	0.0196971	5.26524	1.40007e-07
sCA	stab.old.men	6.56252	0.441563	2.34812	2.35187	0.00466812	0.0884993	842	0.00548253	-0.00607763	0.0154139	0.851455	0.394517
sCA	stab.old.wom	6.56571	0.448453	2.38161	2.39002	0.0161471	0.691867	842	0.00659892	0.00321322	0.029081	2.44693	0.0144078
sCA	stab.yng.men	5.48376	0.45714	2.37082	2.37448	0.00954278	0.380327	842	0.00467449	0.000380778	0.0187048	2.04146	0.0412053
sCA	stab.yng.wom	5.48781	0.45695	2.36697	2.376	0.0263453	1.07717	841	0.00340747	0.0196667	0.033024	7.73164	1.06174e-14
sCHOL	gain	5.99363	0.440069	5.64199	5.69379	0.375151	6.73771	3366	0.0284718	0.319347	0.430956	13.1762	1.20225e-39
sCHOL	gain.old.men	6.57484	0.433692	5.41708	5.29365	0.00319423	0.0588247	842	0.0442206	-0.0834781	0.0898666	0.0722339	0.942416
sCHOL	gain.old.wom	6.57068	0.43707	5.93713	5.93803	0.350175	6.24961	841	0.0545776	0.243203	0.457147	6.41609	1.39815e-10
sCHOL	gain.yng.men	5.41196	0.444329	5.57426	5.63867	0.327351	5.51626	842	0.0527946	0.223873	0.430828	6.20047	5.62964e-10
sCHOL	gain.yng.wom	5.41704	0.445183	5.66201	5.88824	0.764365	14.562	841	0.0413654	0.683289	0.845441	18.4784	3.08272e-76
sCHOL	loss	6.01684	0.436523	5.68498	5.60336	-0.0856753	-1.53778	3368	0.0306101	-0.145671	-0.0256796	-2.79893	0.0051273
sCHOL	loss.old.men	6.57312	0.42725	5.33014	5.10641	-0.418078	-8.08885	842	0.0352464	-0.487161	-0.348996	-11.8616	1.87345e-32
sCHOL	loss.old.wom	6.57791	0.438667	6.05909	5.96426	-0.155654	-3.01743	842	0.0529266	-0.25939	-0.0519174	-2.94093	0.00327227
sCHOL	loss.yng.men	5.43897	0.439298	5.59241	5.4642	-0.165669	-2.82962	842	0.0465597	-0.256926	-0.0744118	-3.5582	0.000373401
sCHOL	loss.yng.wom	5.47735	0.440879	5.74248	5.8246	0.350322	5.56533	842	0.0481132	0.25602	0.444624	7.28121	3.30841e-13
sCHOL	stab	6.02495	0.451027	5.66191	5.62312	0.0351758	0.69763	3367	0.0252461	-0.0143066	0.0846582	1.39332	0.163524
sCHOL	stab.old.men	6.56252	0.441563	5.34666	5.18642	-0.232206	-4.48034	841	0.0533446	-0.336761	-0.12765	-4.35294	1.34327e-05
sCHOL	stab.old.wom	6.56571	0.448453	6.03655	5.99587	-0.00491921	0.118359	842	0.0407133	-0.0847172	0.0748788	-0.120826	0.903829
sCHOL	stab.yng.men	5.48376	0.45714	5.53969	5.45603	-0.0630075	-0.764789	842	0.0458388	-0.152852	0.0268366	-1.37454	0.169273
sCHOL	stab.yng.wom	5.48781	0.45695	5.71582	5.86117	0.505853	8.65747	842	0.0340018	0.43921	0.572497	14.8772	4.63183e-50
sCHOL.nmr	gain	5.99363	0.440069	4.64432	4.73073	0.39008	8.94791	2620	0.0236379	0.34375	0.436411	16.5023	3.52977e-61
sCHOL.nmr	gain.old.men	6.57484	0.433692	4.37884	4.31996	0.0326267	1.80972	668	0.0515893	-0.0684884	0.133742	0.632432	0.527105
sCHOL.nmr	gain.old.wom	6.57068	0.43707	4.93424	4.96508	0.285048	6.55281	647	0.057646	0.172062	0.398034	4.9448	7.62218e-07
sCHOL.nmr	gain.yng.men	5.41196	0.444329	4.51422	4.64257	0.47523	10.5412	651	0.0360122	0.404646	0.545813	13.1964	9.20811e-40
sCHOL.nmr	gain.yng.wom	5.41704	0.445183	4.75975	4.98871	0.837665	18.3374	654	0.0580022	0.72398	0.951349	14.442	2.81733e-47
sCHOL.nmr	loss	6.01684	0.436523	4.67119	4.69841	0.145029	3.35915	2655	0.024263	0.0974732	0.192584	5.97737	2.26775e-09
sCHOL.nmr	loss.old.men	6.57312	0.42725	4.34421	4.27496	-0.0681912	-0.956575	668	0.0564984	-0.178928	0.0425456	-1.20696	0.227448
sCHOL.nmr	loss.old.wom	6.57791	0.438667	5.02699	5.04102	0.107254	2.0737	652	0.0442849	0.0204553	0.194052	2.4219	0.0154394
sCHOL.nmr	loss.yng.men	5.43897	0.439298	4.5003	4.52073	0.125419	3.19059	675	0.0493798	0.0286344	0.222203	2.53988	0.011089
sCHOL.nmr	loss.yng.wom	5.47735	0.440879	4.84439	4.97802	0.4626	9.94152	660	0.0458906	0.372655	0.552546	10.0805	6.73775e-24
sCHOL.nmr	stab	6.02495	0.451027	4.66625	4.69652	0.152284	3.64115	2678	0.0308974	0.0917252	0.212843	4.9287	8.27782e-07
sCHOL.nmr	stab.old.men	6.56252	0.441563	4.33306	4.26071	-0.139124	-2.96631	671	0.0467835	-0.23082	-0.0474285	-2.97379	0.0029415
sCHOL.nmr	stab.old.wom	6.56571	0.448453	5.01799	5.08077	0.295875	6.60176	670	0.0464711	0.204792	0.386959	6.36687	1.92926e-10
sCHOL.nmr	stab.yng.men	5.48376	0.45714	4.48846	4.46446	0.0345356	1.36065	672	0.0522269	-0.0678292	0.1369	0.661261	0.508445
sCHOL.nmr	stab.yng.wom	5.48781	0.45695	4.85168	5.0335	0.577299	12.4257	665	0.0466489	0.485867	0.668731	12.3754	3.55023e-35
sCIT.nmr	gain	5.99363	0.440069	0.0643137	0.0643901	-0.000515535	-1.61345	2620	0.000559998	-0.00161313	0.000582061	-0.920602	0.357258
sCIT.nmr	gain.old.men	6.57484	0.433692	0.0639127	0.0636854	-0.00249061	-5.11163	668	0.000932242	-0.0043178	-0.000663411	-2.67163	0.0075484
sCIT.nmr	gain.old.wom	6.57068	0.43707	0.0680678	0.0684967	0.000693469	0.390771	647	0.00083901	-0.000950991	0.00233793	0.826532	0.408502
sCIT.nmr	gain.yng.men	5.41196	0.444329	0.0612083	0.0615006	0.00158448	2.10798	651	0.00110715	-0.000585531	0.00375449	1.43114	0.152391
sCIT.nmr	gain.yng.wom	5.41704	0.445183	0.0640156	0.0640701	-6.11719e-06	-0.670449	654	0.000844356	-0.00166106	0.00164882	-0.0072448	0.99422
sCIT.nmr	loss	6.01684	0.436523	0.065073	0.0658927	0.00212143	2.98223	2655	0.000581502	0.000981684	0.00326117	3.64819	0.000264097
sCIT.nmr	loss.old.men	6.57312	0.42725	0.0641297	0.0648156	0.0028792	3.73818	668	0.00101485	0.000890103	0.0048683	2.83708	0.00455279
sCIT.nmr	loss.old.wom	6.57791	0.438667	0.0687037	0.0692807	0.00157583	1.21942	652	0.00118125	-0.00073942	0.00389108	1.33404	0.182192
sCIT.nmr	loss.yng.men	5.43897	0.439298	0.0625871	0.0635714	0.00169594	1.78882	675	0.000920736	-0.0001087	0.00350059	1.84194	0.0654836
sCIT.nmr	loss.yng.wom	5.47735	0.440879	0.0656951	0.0667185	0.00571493	8.93293	660	0.000859308	0.00403069	0.00739917	6.65062	2.91862e-11
sCIT.nmr	stab	6.02495	0.451027	0.0653312	0.0656348	0.000402362	-0.159064	2677	0.00049791	-0.000573541	0.00137826	0.808102	0.419032
sCIT.nmr	stab.old.men	6.56252	0.441563	0.0651417	0.0643551	-0.00364086	-5.74419	671	0.000851342	-0.00530949	-0.00197223	-4.27661	1.89759e-05
sCIT.nmr	stab.old.wom	6.56571	0.448453	0.0684011	0.0693343	0.00237616	2.62676	670	0.00089597	0.000620058	0.00413226	2.65205	0.00800042
sCIT.nmr	stab.yng.men	5.48376	0.45714	0.0625341	0.0621629	-0.00170723	-2.90601	672	0.00079608	-0.00326755	-0.000146913	-2.14455	0.0319892
sCIT.nmr	stab.yng.wom	5.48781	0.45695	0.065274	0.0664806	0.00385706	5.47614	664	0.0008606	0.00217028	0.00554383	4.48183	7.40068e-06
sCREA	gain	5.99363	0.440069	71.6577	72.8637	3.27388	4.66172	3362	0.30217	2.68163	3.86613	10.8346	2.36117e-27
sCREA	gain.old.men	6.57484	0.433692	81.4256	83.2463	5.47978	6.9954	841	0.538702	4.42392	6.53564	10.1722	2.63918e-24
sCREA	gain.old.wom	6.57068	0.43707	63.2065	64.1694	2.54814	3.83789	839	0.454061	1.65818	3.4381	5.61188	2.0014e-08
sCREA	gain.yng.men	5.41196	0.444329	79.7927	80.9861	3.77871	4.85159	841	0.521959	2.75567	4.80175	7.23948	4.50419e-13
sCREA	gain.yng.wom	5.41704	0.445183	62.6363	63.3529	2.11159	3.3774	841	0.438774	1.25159	2.97159	4.81247	1.49077e-06
sCREA	loss	6.01684	0.436523	71.1798	71.1465	-0.00423725	-0.0319015	3362	0.275223	-0.543675	0.5352	-0.0153957	0.987716
sCREA	loss.old.men	6.57312	0.42725	80.3485	80.2941	-0.427609	-0.714625	839	0.486262	-1.38068	0.525464	-0.87938	0.379195
sCREA	loss.old.wom	6.57791	0.438667	63.2232	63.1749	-0.264228	-0.494787	841	0.438388	-1.12347	0.595013	-0.602726	0.546691
sCREA	loss.yng.men	5.43897	0.439298	79.4504	79.4007	-0.341105	-0.392988	842	0.64424	-1.60382	0.921606	-0.529469	0.59648
sCREA	loss.yng.wom	5.47735	0.440879	62.0753	62.3644	0.753472	1.04366	840	0.390626	-0.0121548	1.5191	1.92888	0.0537453
sCREA	stab	6.02495	0.451027	71.4007	71.9031	1.1984	1.60107	3361	0.26134	0.686177	1.71063	4.58561	4.52672e-06
sCREA	stab.old.men	6.56252	0.441563	80.151	81.0974	2.09023	2.67106	840	0.6305	0.854445	3.32601	3.31519	0.000915823
sCREA	stab.old.wom	6.56571	0.448453	63.2003	63.5045	0.894061	1.31711	841	0.366008	0.176684	1.61144	2.44273	0.0145765
sCREA	stab.yng.men	5.48376	0.45714	80.4324	80.7594	1.01192	1.35455	839	0.398377	0.231103	1.79274	2.54011	0.0110817
sCREA	stab.yng.wom	5.48781	0.45695	62.8839	63.1908	1.21363	2.19563	841	0.394438	0.440528	1.98672	3.07685	0.00209201
sCREA.nmr	gain	5.99363	0.440069	0.0669084	0.0686907	0.0046328	7.0006	2395	0.000386035	0.00387617	0.00538943	12.001	3.51057e-33
sCREA.nmr	gain.old.men	6.57484	0.433692	0.0752714	0.0770777	0.00547991	7.07096	626	0.000877856	0.00375931	0.0072005	6.24237	4.30985e-10
sCREA.nmr	gain.old.wom	6.57068	0.43707	0.0603926	0.062071	0.00530997	9.06659	574	0.000569402	0.00419394	0.006426	9.32552	1.1044e-20
sCREA.nmr	gain.yng.men	5.41196	0.444329	0.0735042	0.075247	0.00393443	5.33447	615	0.000544035	0.00286812	0.00500074	7.23194	4.76128e-13
sCREA.nmr	gain.yng.wom	5.41704	0.445183	0.0596527	0.0612526	0.00473472	7.76583	580	0.000710378	0.00334238	0.00612706	6.66507	2.6454e-11
sCREA.nmr	loss	6.01684	0.436523	0.066498	0.0665808	-0.000154088	-0.226496	2426	0.000347324	-0.000834844	0.000526668	-0.443644	0.6573
sCREA.nmr	loss.old.men	6.57312	0.42725	0.0737026	0.0734154	-0.000896606	-1.32481	627	0.000612378	-0.00209687	0.000303654	-1.46414	0.143156
sCREA.nmr	loss.old.wom	6.57791	0.438667	0.0608443	0.0607692	-0.00074634	-1.32925	568	0.000650757	-0.00202182	0.000529145	-1.14688	0.251432
sCREA.nmr	loss.yng.men	5.43897	0.439298	0.073374	0.0729976	-0.00247585	-3.06904	643	0.000618261	-0.00368764	-0.00126406	-4.00454	6.21372e-05
sCREA.nmr	loss.yng.wom	5.47735	0.440879	0.0594837	0.0598987	0.00175446	2.99085	588	0.0006532	0.000474183	0.00303473	2.68594	0.00723264
sCREA.nmr	stab	6.02495	0.451027	0.0669053	0.0672937	0.00143206	2.07187	2453	0.000351781	0.000742574	0.00212155	4.0709	4.68324e-05
sCREA.nmr	stab.old.men	6.56252	0.441563	0.0741878	0.074288	0.000839526	1.22499	627	0.00071785	-0.00056746	0.00224651	1.1695	0.242202
sCREA.nmr	stab.old.wom	6.56571	0.448453	0.0611494	0.0615248	0.00105857	1.65668	593	0.000642626	-0.000200974	0.00231812	1.64726	0.0995043
sCREA.nmr	stab.yng.men	5.48376	0.45714	0.0744486	0.0749806	0.000147766	0.415215	634	0.000651205	-0.0011286	0.00142413	0.226912	0.820493
sCREA.nmr	stab.yng.wom	5.48781	0.45695	0.0592967	0.0603775	0.00266632	4.64561	599	0.000390112	0.0019017	0.00343093	6.83475	8.21478e-12
sCRP	gain	5.99363	0.440069	1.18931	1.49523	0.657922	77.8259	3361	0.0302567	0.598619	0.717225	21.7447	7.75314e-105
sCRP	gain.old.men	6.57484	0.433692	1.29892	1.60275	0.625555	77.7619	840	0.0589246	0.510062	0.741047	10.6162	2.50588e-26
sCRP	gain.old.wom	6.57068	0.43707	1.30035	1.60039	0.715523	75.3687	841	0.0552348	0.607263	0.823783	12.9542	2.22401e-38
sCRP	gain.yng.men	5.41196	0.444329	1.07738	1.39301	0.671015	85.9056	839	0.0552579	0.562709	0.77932	12.1433	6.22388e-34
sCRP	gain.yng.wom	5.41704	0.445183	1.07923	1.35561	0.618272	74.2712	841	0.0444821	0.531087	0.705457	13.8993	6.39446e-44
sCRP	loss	6.01684	0.436523	1.1339	1.12798	-0.019581	-2.45451	3366	0.0194277	-0.0576593	0.0184974	-1.00789	0.313509
sCRP	loss.old.men	6.57312	0.42725	1.22349	1.2624	0.0758982	7.29935	841	0.0421552	-0.00672599	0.158522	1.80045	0.0717901
sCRP	loss.old.wom	6.57791	0.438667	1.28554	1.29312	0.00133939	0.230819	842	0.0342499	-0.0657904	0.0684692	0.0391065	0.968805
sCRP	loss.yng.men	5.43897	0.439298	1.0559	1.02929	-0.0684838	-8.37513	841	0.0315103	-0.130244	-0.00672365	-2.17338	0.0297518
sCRP	loss.yng.wom	5.47735	0.440879	0.971661	0.946496	-0.039723	-6.39645	842	0.0262288	-0.0911315	0.0116855	-1.51448	0.129904
sCRP	stab	6.02495	0.451027	1.16682	1.31848	0.281927	37.2169	3363	0.0228729	0.237097	0.326758	12.3258	6.57592e-35
sCRP	stab.old.men	6.56252	0.441563	1.24222	1.36475	0.350481	39.4429	841	0.0415867	0.268971	0.431991	8.4277	3.52515e-17
sCRP	stab.old.wom	6.56571	0.448453	1.36249	1.47725	0.249202	27.866	840	0.0489083	0.153342	0.345062	5.0953	3.48194e-07
sCRP	stab.yng.men	5.48376	0.45714	1.06715	1.23551	0.314474	37.9105	842	0.0514317	0.213668	0.41528	6.1144	9.69184e-10
sCRP	stab.yng.wom	5.48781	0.45695	1.00904	1.19126	0.240625	43.1052	840	0.0348017	0.172414	0.308836	6.91418	4.70573e-12
sCYSTC	gain	5.99363	0.440069	0.880648	0.92214	0.123769	14.3169	3362	0.00262915	0.118616	0.128922	47.0757	0
sCYSTC	gain.old.men	6.57484	0.433692	0.944919	0.993674	0.149279	15.8776	839	0.00546343	0.138571	0.159987	27.3233	2.24481e-164
sCYSTC	gain.old.wom	6.57068	0.43707	0.878877	0.922673	0.129972	14.5717	841	0.00510744	0.119962	0.139983	25.4476	7.50039e-143
sCYSTC	gain.yng.men	5.41196	0.444329	0.885141	0.918679	0.10461	11.8609	842	0.00463933	0.0955173	0.113703	22.5486	1.38566e-112
sCYSTC	gain.yng.wom	5.41704	0.445183	0.809971	0.850463	0.117607	14.526	840	0.00354445	0.11066	0.124554	33.1806	2.05165e-241
sCYSTC	loss	6.01684	0.436523	0.876016	0.897	0.0616276	7.05554	3363	0.00234514	0.0570312	0.0662241	26.2789	3.34082e-152
sCYSTC	loss.old.men	6.57312	0.42725	0.927393	0.957802	0.0815537	8.5342	841	0.00530245	0.0711609	0.0919465	15.3804	2.21672e-53
sCYSTC	loss.old.wom	6.57791	0.438667	0.883948	0.904269	0.0628524	7.31619	840	0.00471451	0.053612	0.0720928	13.3317	1.51417e-40
sCYSTC	loss.yng.men	5.43897	0.439298	0.879131	0.894441	0.0474935	5.4276	841	0.00474143	0.0382003	0.0567867	10.0167	1.28724e-23
sCYSTC	loss.yng.wom	5.47735	0.440879	0.81137	0.831935	0.0571499	7.18898	841	0.00378131	0.0497385	0.0645612	15.1138	1.31432e-51
sCYSTC	stab	6.02495	0.451027	0.876426	0.909143	0.0941779	10.705	3361	0.00252659	0.0892258	0.09913	37.2747	4.21788e-304
sCYSTC	stab.old.men	6.56252	0.441563	0.931542	0.967893	0.115039	12.1108	840	0.00480844	0.105614	0.124464	23.9244	1.70682e-126
sCYSTC	stab.old.wom	6.56571	0.448453	0.876344	0.909017	0.0947918	11.0355	840	0.00406631	0.0868218	0.102762	23.3115	3.3907e-120
sCYSTC	stab.yng.men	5.48376	0.45714	0.884616	0.915067	0.079855	8.94918	840	0.00492386	0.0702043	0.0895058	16.218	3.76366e-59
sCYSTC	stab.yng.wom	5.48781	0.45695	0.816803	0.845512	0.0863791	10.7084	841	0.00428549	0.0779795	0.0947787	20.1562	2.37589e-90
sDBIL	gain	5.99363	0.440069	1.51376	1.50721	-0.00424616	-0.52002	3339	0.0154871	-0.0346009	0.0261086	-0.274174	0.783951
sDBIL	gain.old.men	6.57484	0.433692	1.72049	1.7438	0.0948752	6.76426	836	0.033322	0.029564	0.160186	2.84722	0.00441029
sDBIL	gain.old.wom	6.57068	0.43707	1.306	1.31052	0.0637339	5.32446	837	0.0209378	0.0226958	0.104772	3.04396	0.00233484
sDBIL	gain.yng.men	5.41196	0.444329	1.68631	1.64574	-0.0580169	-4.15044	832	0.0361879	-0.128945	0.0129115	-1.60321	0.108888
sDBIL	gain.yng.wom	5.41704	0.445183	1.37689	1.32706	-0.0923229	-6.43562	834	0.0266566	-0.14457	-0.040076	-3.46342	0.00053336
sDBIL	loss	6.01684	0.436523	1.50474	1.598	0.152145	12.4496	3345	0.0102274	0.132099	0.17219	14.8762	4.70562e-50
sDBIL	loss.old.men	6.57312	0.42725	1.78515	1.86891	0.259663	15.3147	835	0.0275093	0.205745	0.313581	9.4391	3.75979e-21
sDBIL	loss.old.wom	6.57791	0.438667	1.26666	1.33592	0.125282	11.984	839	0.00749868	0.110585	0.139979	16.7072	1.16135e-62
sDBIL	loss.yng.men	5.43897	0.439298	1.70178	1.80478	0.242618	14.781	834	0.0338007	0.176369	0.308868	7.17791	7.07848e-13
sDBIL	loss.yng.wom	5.47735	0.440879	1.31753	1.37871	0.113248	10.5539	837	0.00730564	0.0989288	0.127567	15.5014	3.39285e-54
sDBIL	stab	6.02495	0.451027	1.49927	1.5372	0.0977942	8.96087	3342	0.00671355	0.0846356	0.110953	14.5667	4.57483e-48
sDBIL	stab.old.men	6.56252	0.441563	1.77403	1.81579	0.16099	10.058	836	0.0303166	0.101569	0.22041	5.31029	1.09453e-07
sDBIL	stab.old.wom	6.56571	0.448453	1.26406	1.30282	0.097074	9.38512	836	0.00532367	0.0866396	0.107508	18.2344	2.75213e-74
sDBIL	stab.yng.men	5.48376	0.45714	1.74091	1.77177	0.105711	6.83605	837	0.0215304	0.0635117	0.147911	4.90986	9.11429e-07
sDBIL	stab.yng.wom	5.48781	0.45695	1.27299	1.29224	0.0805682	8.23349	833	0.0129872	0.0551132	0.106023	6.20364	5.51726e-10
sDHA.FA.nmr	gain	5.99363	0.440069	1.99971	1.94791	-0.196121	-10.3648	2617	0.0186455	-0.232666	-0.159576	-10.5184	7.10563e-26
sDHA.FA.nmr	gain.old.men	6.57484	0.433692	1.94084	1.87111	-0.135087	-7.75211	666	0.0345016	-0.20271	-0.0674639	-3.91538	9.02606e-05
sDHA.FA.nmr	gain.old.wom	6.57068	0.43707	2.24201	2.16744	-0.223171	-10.4985	646	0.0404806	-0.302513	-0.143829	-5.51304	3.52695e-08
sDHA.FA.nmr	gain.yng.men	5.41196	0.444329	1.74313	1.70357	-0.204146	-11.8917	651	0.0292727	-0.26152	-0.146771	-6.97391	3.08243e-12
sDHA.FA.nmr	gain.yng.wom	5.41704	0.445183	2.07664	2.01287	-0.215374	-11.0038	654	0.0284194	-0.271076	-0.159672	-7.57844	3.49744e-14
sDHA.FA.nmr	loss	6.01684	0.436523	1.98272	2.03108	0.124542	6.28905	2649	0.0167978	0.0916182	0.157465	7.41419	1.22372e-13
sDHA.FA.nmr	loss.old.men	6.57312	0.42725	1.93514	1.98004	0.155978	7.83455	665	0.0337727	0.0897839	0.222173	4.61848	3.86564e-06
sDHA.FA.nmr	loss.old.wom	6.57791	0.438667	2.20015	2.20641	0.0533821	2.94436	650	0.0209122	0.0123943	0.0943699	2.55268	0.0106897
sDHA.FA.nmr	loss.yng.men	5.43897	0.439298	1.77693	1.85012	0.233015	12.806	674	0.0323548	0.1696	0.29643	7.20187	5.93902e-13
sDHA.FA.nmr	loss.yng.wom	5.47735	0.440879	2.06283	2.11311	0.0997946	4.50243	660	0.0315967	0.0378652	0.161724	3.15839	0.00158642
sDHA.FA.nmr	stab	6.02495	0.451027	2.0114	1.99645	-0.0695969	-3.77153	2670	0.0206084	-0.109989	-0.0292045	-3.37711	0.000732506
sDHA.FA.nmr	stab.old.men	6.56252	0.441563	1.917	1.92197	-0.00162004	-0.783654	670	0.0306685	-0.0617304	0.0584903	-0.0528241	0.957872
sDHA.FA.nmr	stab.old.wom	6.56571	0.448453	2.23512	2.18696	-0.153852	-7.44983	667	0.0439827	-0.240058	-0.0676465	-3.49803	0.000468716
sDHA.FA.nmr	stab.yng.men	5.48376	0.45714	1.79958	1.79939	-0.0309252	-2.15834	670	0.0298254	-0.0893829	0.0275326	-1.03687	0.299794
sDHA.FA.nmr	stab.yng.wom	5.48781	0.45695	2.09039	2.066	-0.0698647	-3.39713	663	0.0362577	-0.14093	0.00120037	-1.92689	0.0539929
sDHA.nmr	gain	5.99363	0.440069	0.232502	0.234395	0.00576175	2.55056	2617	0.0025583	0.000747492	0.010776	2.25218	0.0243107
sDHA.nmr	gain.old.men	6.57484	0.433692	0.219956	0.216773	-0.00738807	-3.1045	666	0.0049618	-0.0171132	0.00233706	-1.48899	0.13649
sDHA.nmr	gain.old.wom	6.57068	0.43707	0.270822	0.270294	0.00168464	1.67301	646	0.00480066	-0.00772466	0.0110939	0.350919	0.725649
sDHA.nmr	gain.yng.men	5.41196	0.444329	0.203908	0.208429	0.0120757	6.32423	651	0.00508664	0.00210594	0.0220455	2.37401	0.0175959
sDHA.nmr	gain.yng.wom	5.41704	0.445183	0.240847	0.245656	0.0166427	6.14254	654	0.00444837	0.00792389	0.0253615	3.7413	0.00018307
sDHA.nmr	loss	6.01684	0.436523	0.232798	0.237863	0.00776746	3.5893	2649	0.00232013	0.00322	0.0123149	3.34785	0.000814403
sDHA.nmr	loss.old.men	6.57312	0.42725	0.22154	0.221389	-0.00515528	-2.53776	665	0.00402268	-0.0130397	0.00272918	-1.28155	0.2
sDHA.nmr	loss.old.wom	6.57791	0.438667	0.268172	0.269722	0.00126512	0.632029	650	0.00343827	-0.00547389	0.00800413	0.367953	0.712908
sDHA.nmr	loss.yng.men	5.43897	0.439298	0.203013	0.211072	0.0136782	7.73856	674	0.00436874	0.00511551	0.022241	3.13094	0.00174251
sDHA.nmr	loss.yng.wom	5.47735	0.440879	0.2421	0.253231	0.0348153	13.7953	660	0.00427683	0.0264327	0.0431979	8.14046	3.93777e-16
sDHA.nmr	stab	6.02495	0.451027	0.236615	0.238525	0.00561572	2.73378	2670	0.0022093	0.0012855	0.00994595	2.54186	0.0110265
sDHA.nmr	stab.old.men	6.56252	0.441563	0.216377	0.215407	-0.00415849	-1.8714	670	0.00351758	-0.0110529	0.00273597	-1.1822	0.237126
sDHA.nmr	stab.old.wom	6.56571	0.448453	0.27874	0.278665	0.00640269	2.84394	667	0.0051502	-0.0036917	0.0164971	1.24319	0.213797
sDHA.nmr	stab.yng.men	5.48376	0.45714	0.211663	0.213833	0.00577943	3.2904	670	0.00294849	3.90983e-07	0.0115585	1.96013	0.0499803
sDHA.nmr	stab.yng.wom	5.48781	0.45695	0.245717	0.254282	0.0196092	8.11888	663	0.00375277	0.0122537	0.0269646	5.22525	1.73922e-07
sESTC.nmr	gain	5.99363	0.440069	3.38056	3.43573	0.251806	7.87922	2620	0.0214788	0.209707	0.293904	11.7234	9.66645e-32
sESTC.nmr	gain.old.men	6.57484	0.433692	3.1713	3.13316	0.011348	1.03221	668	0.0356726	-0.0585703	0.0812663	0.318116	0.750397
sESTC.nmr	gain.old.wom	6.57068	0.43707	3.59457	3.60987	0.177403	5.81901	647	0.0390426	0.100879	0.253926	4.54382	5.52432e-06
sESTC.nmr	gain.yng.men	5.41196	0.444329	3.27195	3.35699	0.322531	9.79228	651	0.0271101	0.269395	0.375667	11.8971	1.22536e-32
sESTC.nmr	gain.yng.wom	5.41704	0.445183	3.47006	3.62989	0.5835	17.4146	654	0.0386909	0.507666	0.659334	15.081	2.15814e-51
sESTC.nmr	loss	6.01684	0.436523	3.3957	3.41731	0.105283	3.24858	2655	0.0187912	0.068452	0.142113	5.60278	2.10944e-08
sESTC.nmr	loss.old.men	6.57312	0.42725	3.15106	3.11623	-0.0473582	-0.756654	668	0.0496656	-0.144703	0.0499863	-0.953541	0.340316
sESTC.nmr	loss.old.wom	6.57791	0.438667	3.65266	3.66178	0.0760934	2.0759	652	0.0330009	0.0114117	0.140775	2.3058	0.0211219
sESTC.nmr	loss.yng.men	5.43897	0.439298	3.25639	3.2835	0.103601	3.43	675	0.0292501	0.0462709	0.160931	3.54191	0.000397248
sESTC.nmr	loss.yng.wom	5.47735	0.440879	3.53896	3.63149	0.31733	9.84824	660	0.0376985	0.243441	0.391219	8.41757	3.8437e-17
sESTC.nmr	stab	6.02495	0.451027	3.39618	3.41526	0.118633	3.82488	2678	0.0206878	0.0780852	0.159181	5.73446	9.78231e-09
sESTC.nmr	stab.old.men	6.56252	0.441563	3.14897	3.09351	-0.136706	-4.02123	671	0.0329512	-0.20129	-0.0721212	-4.14872	3.34333e-05
sESTC.nmr	stab.old.wom	6.56571	0.448453	3.65537	3.6993	0.185955	6.03727	670	0.0347729	0.1178	0.25411	5.3477	8.90797e-08
sESTC.nmr	stab.yng.men	5.48376	0.45714	3.26311	3.23982	0.0160839	0.908987	672	0.0414447	-0.0651476	0.0973155	0.388082	0.697956
sESTC.nmr	stab.yng.wom	5.48781	0.45695	3.54853	3.6706	0.373622	11.1654	665	0.0305848	0.313676	0.433568	12.2159	2.55501e-34
sESTRA	gain	5.99363	0.440069	175.048	178.259	6.61999	3.86212	2878	0.0321155	6.55704	6.68293	206.13	0
sESTRA	gain.old.men	6.57484	0.433692	175.017	178.15	6.80838	4.00456	711	0.0588972	6.69294	6.92381	115.598	0
sESTRA	gain.old.wom	6.57068	0.43707	175.334	178.115	6.65018	3.93545	723	0.0551813	6.54202	6.75833	120.515	0
sESTRA	gain.yng.men	5.41196	0.444329	175.085	178.117	6.64711	3.88791	726	0.0523311	6.54454	6.74968	127.02	0
sESTRA	gain.yng.wom	5.41704	0.445183	177.305	180.645	6.21702	3.60663	718	0.322217	5.58547	6.84856	19.2945	5.97458e-83
sESTRA	loss	6.01684	0.436523	175.226	178.166	6.62389	3.86701	2900	0.0302792	6.56455	6.68324	218.761	0
sESTRA	loss.old.men	6.57312	0.42725	175.28	178.288	6.94517	4.05032	721	0.0625934	6.82248	7.06785	110.957	0
sESTRA	loss.old.wom	6.57791	0.438667	175.072	178.132	6.61992	3.86036	728	0.0359547	6.54945	6.69039	184.118	0
sESTRA	loss.yng.men	5.43897	0.439298	175.172	178.141	6.69638	3.90707	719	0.0539876	6.59056	6.8022	124.036	0
sESTRA	loss.yng.wom	5.47735	0.440879	177.082	180.408	6.24087	3.60405	732	0.127804	5.99038	6.49137	48.8316	0
sESTRA	stab	6.02495	0.451027	175.091	178.16	6.49897	3.77798	2895	0.0305728	6.43905	6.5589	212.573	0
sESTRA	stab.old.men	6.56252	0.441563	175.42	178.122	6.66341	3.86744	718	0.0494295	6.56652	6.76029	134.806	0
sESTRA	stab.old.wom	6.56571	0.448453	175.194	178.14	6.59489	3.83525	713	0.0497517	6.49738	6.69241	132.556	0
sESTRA	stab.yng.men	5.48376	0.45714	175.61	178.122	6.49698	3.78506	715	0.049638	6.39969	6.59427	130.887	0
sESTRA	stab.yng.wom	5.48781	0.45695	175.987	178.511	6.24308	3.5882	749	0.0669487	6.11186	6.3743	93.2517	0
sFAW3.FA.nmr	gain	5.99363	0.440069	4.33621	4.32642	-0.00260662	-0.0672006	2617	0.0432772	-0.0874298	0.0822166	-0.060231	0.951972
sFAW3.FA.nmr	gain.old.men	6.57484	0.433692	4.28083	4.2814	0.0639061	1.45333	666	0.0873703	-0.10734	0.235152	0.73144	0.464511
sFAW3.FA.nmr	gain.old.wom	6.57068	0.43707	4.97368	4.87962	-0.152369	-3.10689	646	0.0733734	-0.296181	-0.00855706	-2.07662	0.0378363
sFAW3.FA.nmr	gain.yng.men	5.41196	0.444329	3.86245	3.89018	-0.00538946	-0.228182	651	0.0761324	-0.154609	0.14383	-0.0707907	0.943564
sFAW3.FA.nmr	gain.yng.wom	5.41704	0.445183	4.34437	4.31554	0.0758174	1.38027	654	0.068658	-0.0587523	0.210387	1.10428	0.269473
sFAW3.FA.nmr	loss	6.01684	0.436523	4.30646	4.35114	0.0422801	0.661896	2649	0.0454254	-0.0467537	0.131314	0.930759	0.351978
sFAW3.FA.nmr	loss.old.men	6.57312	0.42725	4.27822	4.24798	-0.13225	-3.11627	665	0.0699659	-0.269383	0.00488314	-1.89021	0.0587303
sFAW3.FA.nmr	loss.old.wom	6.57791	0.438667	4.84417	4.80589	-0.0534328	-0.881923	650	0.0813385	-0.212856	0.105991	-0.656918	0.511233
sFAW3.FA.nmr	loss.yng.men	5.43897	0.439298	3.85451	3.93929	0.103229	2.40638	674	0.0734176	-0.0406696	0.247127	1.40605	0.159709
sFAW3.FA.nmr	loss.yng.wom	5.47735	0.440879	4.28552	4.41314	0.33828	7.5059	660	0.0585664	0.22349	0.45307	5.776	7.64956e-09
sFAW3.FA.nmr	stab	6.02495	0.451027	4.38377	4.39761	0.0195287	0.337475	2670	0.0405451	-0.0599397	0.098997	0.481654	0.630052
sFAW3.FA.nmr	stab.old.men	6.56252	0.441563	4.29753	4.29471	-0.00419169	0.0969984	670	0.0785583	-0.158166	0.149782	-0.0533577	0.957447
sFAW3.FA.nmr	stab.old.wom	6.56571	0.448453	4.9425	4.86364	-0.182491	-4.08825	667	0.0706978	-0.321059	-0.0439238	-2.58129	0.00984319
sFAW3.FA.nmr	stab.yng.men	5.48376	0.45714	4.01031	4.03914	0.0101585	-0.503324	670	0.064238	-0.115748	0.136065	0.158139	0.874347
sFAW3.FA.nmr	stab.yng.wom	5.48781	0.45695	4.31836	4.38687	0.258652	6.44585	663	0.0708686	0.11975	0.397555	3.64974	0.000262502
sFAW3.nmr	gain	5.99363	0.440069	0.514328	0.53618	0.0592675	12.6234	2617	0.00776119	0.0440556	0.0744794	7.63639	2.23391e-14
sFAW3.nmr	gain.old.men	6.57484	0.433692	0.499261	0.508423	0.0130009	3.08374	666	0.0110103	-0.00857931	0.0345811	1.18079	0.237685
sFAW3.nmr	gain.old.wom	6.57068	0.43707	0.601786	0.608614	0.020716	5.77844	646	0.0106092	-7.80857e-05	0.0415101	1.95264	0.0508623
sFAW3.nmr	gain.yng.men	5.41196	0.444329	0.454704	0.488322	0.0762777	18.1672	651	0.0114542	0.0538276	0.0987279	6.65939	2.74972e-11
sFAW3.nmr	gain.yng.wom	5.41704	0.445183	0.505767	0.535281	0.0977742	21.5536	654	0.00980424	0.0785579	0.11699	9.97264	2.00812e-23
sFAW3.nmr	loss	6.01684	0.436523	0.514066	0.515642	-0.00653128	-1.31183	2649	0.00559869	-0.0175047	0.00444215	-1.16657	0.243383
sFAW3.nmr	loss.old.men	6.57312	0.42725	0.495692	0.478432	-0.0720535	-15.7695	665	0.00979771	-0.091257	-0.05285	-7.35412	1.92195e-13
sFAW3.nmr	loss.old.wom	6.57791	0.438667	0.607171	0.604684	-0.00394316	-0.602171	650	0.0105386	-0.0245989	0.0167126	-0.374162	0.708284
sFAW3.nmr	loss.yng.men	5.43897	0.439298	0.456062	0.458175	-0.00138391	0.196506	674	0.00910377	-0.0192273	0.0164595	-0.152015	0.879175
sFAW3.nmr	loss.yng.wom	5.47735	0.440879	0.509978	0.536457	0.0627083	12.6529	660	0.00904539	0.0449793	0.0804372	6.93263	4.131e-12
sFAW3.nmr	stab	6.02495	0.451027	0.524316	0.531976	0.0220976	4.48762	2670	0.00647176	0.009413	0.0347823	3.41447	0.000639054
sFAW3.nmr	stab.old.men	6.56252	0.441563	0.494469	0.489527	-0.0285072	-5.31481	670	0.0135923	-0.0551482	-0.00186627	-2.0973	0.0359668
sFAW3.nmr	stab.old.wom	6.56571	0.448453	0.622249	0.625176	0.0264596	4.90322	667	0.015766	-0.00444172	0.0573609	1.67827	0.093294
sFAW3.nmr	stab.yng.men	5.48376	0.45714	0.475934	0.48487	0.0245286	4.43213	670	0.00981221	0.00529663	0.0437605	2.4998	0.0124264
sFAW3.nmr	stab.yng.wom	5.48781	0.45695	0.518506	0.54637	0.0877498	18.2032	663	0.00919339	0.0697307	0.105769	9.54487	1.36274e-21
sFAW6.FA.nmr	gain	5.99363	0.440069	38.451	37.623	-2.40844	-6.28385	2617	0.0932861	-2.59128	-2.2256	-25.8178	5.59471e-147
sFAW6.FA.nmr	gain.old.men	6.57484	0.433692	37.7669	37.1985	-2.04142	-5.61672	666	0.265341	-2.56149	-1.52135	-7.69357	1.43091e-14
sFAW6.FA.nmr	gain.old.wom	6.57068	0.43707	38.4238	37.7135	-2.19737	-5.75218	646	0.174596	-2.53958	-1.85517	-12.5855	2.53757e-36
sFAW6.FA.nmr	gain.yng.men	5.41196	0.444329	38.0513	36.8143	-3.1986	-8.46287	651	0.18218	-3.55567	-2.84152	-17.5574	5.22514e-69
sFAW6.FA.nmr	gain.yng.wom	5.41704	0.445183	39.4784	38.6257	-2.34219	-5.81039	654	0.130425	-2.59782	-2.08656	-17.9581	4.14415e-72
sFAW6.FA.nmr	loss	6.01684	0.436523	38.5753	38.6289	0.046135	0.170007	2649	0.0959672	-0.141961	0.234231	0.480737	0.630704
sFAW6.FA.nmr	loss.old.men	6.57312	0.42725	37.9631	38.3898	1.3504	3.90941	665	0.248198	0.863933	1.83687	5.44081	5.30378e-08
sFAW6.FA.nmr	loss.old.wom	6.57791	0.438667	38.342	38.1853	-0.915722	-2.33677	650	0.152015	-1.21367	-0.617773	-6.0239	1.70269e-09
sFAW6.FA.nmr	loss.yng.men	5.43897	0.439298	38.1899	38.5131	0.632656	1.66761	674	0.169627	0.300187	0.965125	3.72969	0.000191716
sFAW6.FA.nmr	loss.yng.wom	5.47735	0.440879	39.5687	39.2946	-0.707874	-1.59662	660	0.17478	-1.05044	-0.365306	-4.05009	5.11971e-05
sFAW6.FA.nmr	stab	6.02495	0.451027	38.4263	38.0843	-1.16139	-3.03465	2670	0.0958844	-1.34932	-0.973453	-12.1124	9.08444e-34
sFAW6.FA.nmr	stab.old.men	6.56252	0.441563	37.905	37.792	-0.41327	-1.36985	670	0.219831	-0.844139	0.0176001	-1.87994	0.0601165
sFAW6.FA.nmr	stab.old.wom	6.56571	0.448453	38.3197	37.9424	-1.19206	-3.29839	667	0.170443	-1.52613	-0.857994	-6.9939	2.67349e-12
sFAW6.FA.nmr	stab.yng.men	5.48376	0.45714	37.839	37.4051	-1.09146	-2.93886	670	0.265774	-1.61238	-0.570542	-4.10672	4.01325e-05
sFAW6.FA.nmr	stab.yng.wom	5.48781	0.45695	39.4736	38.7134	-2.1311	-5.5525	663	0.174551	-2.47322	-1.78898	-12.209	2.78199e-34
sFAW6.nmr	gain	5.99363	0.440069	4.47664	4.56306	0.323042	7.84278	2617	0.0204254	0.283008	0.363075	15.8157	2.42651e-56
sFAW6.nmr	gain.old.men	6.57484	0.433692	4.31371	4.30556	0.0669829	2.28695	666	0.0387103	-0.0088893	0.142855	1.73036	0.0835653
sFAW6.nmr	gain.old.wom	6.57068	0.43707	4.66108	4.70825	0.277411	6.72889	646	0.0343907	0.210006	0.344817	8.06647	7.23585e-16
sFAW6.nmr	gain.yng.men	5.41196	0.444329	4.39624	4.52529	0.376506	8.87507	651	0.0346126	0.308666	0.444347	10.8777	1.47195e-27
sFAW6.nmr	gain.yng.wom	5.41704	0.445183	4.52354	4.71247	0.613924	14.4552	654	0.0408727	0.533814	0.694035	15.0204	5.39824e-51
sFAW6.nmr	loss	6.01684	0.436523	4.51683	4.50973	0.000437204	0.0999903	2649	0.0206014	-0.0399415	0.0408159	0.0212221	0.983069
sFAW6.nmr	loss.old.men	6.57312	0.42725	4.28957	4.24078	-0.0844025	-1.50568	665	0.0425548	-0.16781	-0.000995049	-1.98338	0.0473247
sFAW6.nmr	loss.old.wom	6.57791	0.438667	4.73324	4.71359	-0.0179756	-0.458617	650	0.0336262	-0.083883	0.0479318	-0.53457	0.592947
sFAW6.nmr	loss.yng.men	5.43897	0.439298	4.41697	4.40824	0.0379503	1.13759	674	0.031641	-0.0240661	0.0999667	1.1994	0.230371
sFAW6.nmr	loss.yng.wom	5.47735	0.440879	4.5868	4.65796	0.14906	3.55792	660	0.0331936	0.084001	0.21412	4.49064	7.10098e-06
sFAW6.nmr	stab	6.02495	0.451027	4.51812	4.54402	0.090457	2.22333	2670	0.0200219	0.0512141	0.1297	4.5179	6.24553e-06
sFAW6.nmr	stab.old.men	6.56252	0.441563	4.32382	4.26332	-0.122233	-2.75383	670	0.0320295	-0.185011	-0.0594556	-3.81628	0.000135479
sFAW6.nmr	stab.old.wom	6.56571	0.448453	4.74233	4.78079	0.143507	3.41374	667	0.0378284	0.0693631	0.21765	3.79362	0.000148464
sFAW6.nmr	stab.yng.men	5.48376	0.45714	4.43298	4.4283	0.0887886	2.62862	670	0.0458654	-0.00110763	0.178685	1.93585	0.052886
sFAW6.nmr	stab.yng.wom	5.48781	0.45695	4.60933	4.70569	0.286729	6.54558	663	0.037344	0.213535	0.359923	7.67804	1.61541e-14
sFREEC.nmr	gain	5.99363	0.440069	1.26411	1.29416	0.136109	11.5002	2620	0.00752385	0.121362	0.150856	18.0904	3.79573e-73
sFREEC.nmr	gain.old.men	6.57484	0.433692	1.20056	1.19008	0.020948	2.81766	668	0.0132063	-0.00493629	0.0468323	1.58622	0.11269
sFREEC.nmr	gain.old.wom	6.57068	0.43707	1.33469	1.34938	0.104104	9.50049	647	0.0185995	0.0676493	0.140559	5.59717	2.17885e-08
sFREEC.nmr	gain.yng.men	5.41196	0.444329	1.23268	1.27752	0.152091	12.1391	651	0.0111023	0.13033	0.173852	13.699	1.02908e-42
sFREEC.nmr	gain.yng.wom	5.41704	0.445183	1.27958	1.35671	0.255458	21.2268	654	0.0122577	0.231433	0.279483	20.8406	1.85473e-96
sFREEC.nmr	loss	6.01684	0.436523	1.27307	1.27711	0.0391881	3.48973	2655	0.00830319	0.0229138	0.0554623	4.71964	2.36262e-06
sFREEC.nmr	loss.old.men	6.57312	0.42725	1.19229	1.16658	-0.0451091	-3.22292	668	0.0124398	-0.069491	-0.0207271	-3.6262	0.000287627
sFREEC.nmr	loss.old.wom	6.57791	0.438667	1.36994	1.37135	0.0202057	1.37953	652	0.0169525	-0.0130211	0.0534326	1.19191	0.233298
sFREEC.nmr	loss.yng.men	5.43897	0.439298	1.23369	1.2354	0.0313724	3.32892	675	0.0166421	-0.00124605	0.0639908	1.88513	0.0594128
sFREEC.nmr	loss.yng.wom	5.47735	0.440879	1.30686	1.34015	0.141058	11.0993	660	0.0107814	0.119927	0.16219	13.0834	4.09619e-39
sFREEC.nmr	stab	6.02495	0.451027	1.26977	1.27883	0.056329	4.78184	2678	0.00862978	0.0394146	0.0732434	6.52728	6.69739e-11
sFREEC.nmr	stab.old.men	6.56252	0.441563	1.18678	1.16566	-0.0370758	-2.60223	671	0.0147155	-0.0659183	-0.00823339	-2.5195	0.0117521
sFREEC.nmr	stab.old.wom	6.56571	0.448453	1.36397	1.37869	0.0956226	7.90277	670	0.0138273	0.0685212	0.122724	6.91551	4.66188e-12
sFREEC.nmr	stab.yng.men	5.48376	0.45714	1.231	1.22611	0.0253959	2.52279	672	0.0101725	0.00545774	0.0453341	2.49652	0.012542
sFREEC.nmr	stab.yng.wom	5.48781	0.45695	1.30362	1.35776	0.169603	13.7005	665	0.0110268	0.147991	0.191216	15.3811	2.19243e-53
sGGT	gain	5.99363	0.440069	25.9685	29.0123	7.86124	35.7574	3364	0.252506	7.36633	8.35615	31.1329	8.65581e-213
sGGT	gain.old.men	6.57484	0.433692	30.9037	34.0968	9.59902	35.8762	841	0.453934	8.70931	10.4887	21.1463	2.98333e-99
sGGT	gain.old.wom	6.57068	0.43707	22.5922	24.7566	5.55081	29.5046	840	0.387342	4.79162	6.31	14.3305	1.41094e-46
sGGT	gain.yng.men	5.41196	0.444329	31.7206	35.991	10.4068	37.2399	841	0.597831	9.23505	11.5785	17.4076	7.22742e-68
sGGT	gain.yng.wom	5.41704	0.445183	19.7944	22.6076	6.98309	39.2665	842	0.379499	6.23927	7.72691	18.4008	1.29448e-75
sGGT	loss	6.01684	0.436523	25.834	25.5652	-0.514096	-2.03379	3366	0.263572	-1.0307	0.00250601	-1.95049	0.0511175
sGGT	loss.old.men	6.57312	0.42725	32.2153	30.5392	-3.46482	-12.7588	842	0.467359	-4.38084	-2.54879	-7.41361	1.22909e-13
sGGT	loss.old.wom	6.57791	0.438667	22.1164	22.2027	0.752514	4.43746	842	0.31043	0.144072	1.36096	2.42411	0.0153461
sGGT	loss.yng.men	5.43897	0.439298	30.9036	29.5674	-3.818	-12.4184	841	0.43539	-4.67137	-2.96464	-8.76916	1.80011e-18
sGGT	loss.yng.wom	5.47735	0.440879	20.0065	20.6529	2.2197	12.4531	841	0.340984	1.55137	2.88802	6.50968	7.5313e-11
sGGT	stab	6.02495	0.451027	26.0165	27.4549	3.21759	15.1039	3367	0.241766	2.74373	3.69145	13.3087	2.0603e-40
sGGT	stab.old.men	6.56252	0.441563	31.8806	32.665	2.02376	7.29001	842	0.435532	1.17011	2.8774	4.64663	3.37409e-06
sGGT	stab.old.wom	6.56571	0.448453	21.8761	23.1001	2.79493	14.6154	842	0.273159	2.25954	3.33033	10.2319	1.42697e-24
sGGT	stab.yng.men	5.48376	0.45714	32.9178	34.0249	3.44447	11.9576	842	0.518263	2.42868	4.46027	6.64619	3.0078e-11
sGGT	stab.yng.wom	5.48781	0.45695	20.0855	21.6069	4.32514	25.5112	841	0.247702	3.83965	4.81064	17.4611	2.83454e-68
sGLN.nmr	gain	5.99363	0.440069	0.55711	0.549974	-0.0229574	-4.2225	2615	0.00304796	-0.0289314	-0.0169834	-7.53208	4.99388e-14
sGLN.nmr	gain.old.men	6.57484	0.433692	0.567813	0.552649	-0.0356282	-6.54946	667	0.00616505	-0.0477117	-0.0235447	-5.77907	7.51161e-09
sGLN.nmr	gain.old.wom	6.57068	0.43707	0.557153	0.551715	-0.0180731	-3.23283	645	0.00520331	-0.0282716	-0.00787459	-3.47338	0.000513946
sGLN.nmr	gain.yng.men	5.41196	0.444329	0.560526	0.555956	-0.0210969	-4.02609	649	0.00588403	-0.0326296	-0.00956416	-3.58544	0.000336506
sGLN.nmr	gain.yng.wom	5.41704	0.445183	0.548469	0.541822	-0.0221202	-3.88574	654	0.00520812	-0.0323281	-0.0119123	-4.24725	2.16412e-05
sGLN.nmr	loss	6.01684	0.436523	0.558836	0.555656	-0.00864935	-1.23883	2645	0.00374099	-0.0159817	-0.00131701	-2.31205	0.0207751
sGLN.nmr	loss.old.men	6.57312	0.42725	0.565343	0.563607	-0.00350852	-0.329228	666	0.00555456	-0.0143955	0.00737841	-0.631648	0.527617
sGLN.nmr	loss.old.wom	6.57791	0.438667	0.556266	0.549421	-0.0234419	-4.41437	648	0.00519369	-0.0336216	-0.0132623	-4.51355	6.37529e-06
sGLN.nmr	loss.yng.men	5.43897	0.439298	0.563307	0.562469	-0.0109287	-1.63164	672	0.00648748	-0.0236442	0.00178678	-1.68458	0.0920695
sGLN.nmr	loss.yng.wom	5.47735	0.440879	0.547687	0.544318	-0.0118174	-2.10024	659	0.00696104	-0.025461	0.00182627	-1.69764	0.0895749
sGLN.nmr	stab	6.02495	0.451027	0.561108	0.553251	-0.0259308	-4.74073	2666	0.00277279	-0.0313654	-0.0204961	-9.35187	8.61083e-21
sGLN.nmr	stab.old.men	6.56252	0.441563	0.568991	0.558648	-0.0364286	-6.46186	668	0.00444965	-0.0451499	-0.0277073	-8.18685	2.68144e-16
sGLN.nmr	stab.old.wom	6.56571	0.448453	0.562964	0.553924	-0.0319517	-6.03747	666	0.00616119	-0.0440277	-0.0198758	-5.18597	2.14896e-07
sGLN.nmr	stab.yng.men	5.48376	0.45714	0.563312	0.555741	-0.0293401	-5.71845	670	0.00616312	-0.0414198	-0.0172603	-4.76059	1.93031e-06
sGLN.nmr	stab.yng.wom	5.48781	0.45695	0.547703	0.546065	0.00170667	0.397667	662	0.00625231	-0.0105479	0.0139612	0.272967	0.784879
sGLUC	gain	5.99363	0.440069	4.87227	4.96201	0.302397	5.82164	3368	0.0196986	0.263788	0.341007	15.3512	3.47889e-53
sGLUC	gain.old.men	6.57484	0.433692	4.92407	5.01252	0.241806	4.57169	842	0.0411664	0.16112	0.322492	5.87388	4.25721e-09
sGLUC	gain.old.wom	6.57068	0.43707	4.93134	5.03127	0.324289	5.93109	842	0.0335628	0.258506	0.390073	9.66217	4.36536e-22
sGLUC	gain.yng.men	5.41196	0.444329	4.85974	4.9677	0.359218	7.34013	842	0.0342481	0.292092	0.426345	10.4887	9.73462e-26
sGLUC	gain.yng.wom	5.41704	0.445183	4.79119	4.85134	0.284127	5.30799	842	0.0343085	0.216882	0.351372	8.28153	1.21601e-16
sGLUC	loss	6.01684	0.436523	4.89407	4.94533	0.181109	3.24847	3368	0.0175904	0.146631	0.215586	10.2959	7.35564e-25
sGLUC	loss.old.men	6.57312	0.42725	4.96643	5.01874	0.201089	3.16865	842	0.0424423	0.117902	0.284276	4.73794	2.15901e-06
sGLUC	loss.old.wom	6.57791	0.438667	4.9564	4.99055	0.116964	1.72941	842	0.035559	0.0472682	0.18666	3.28929	0.00100441
sGLUC	loss.yng.men	5.43897	0.439298	4.85056	4.89372	0.149153	2.68623	842	0.0367715	0.0770805	0.221225	4.0562	4.9877e-05
sGLUC	loss.yng.wom	5.47735	0.440879	4.80509	4.8796	0.241875	4.73951	842	0.0220874	0.198584	0.285167	10.9508	6.58314e-28
sGLUC	stab	6.02495	0.451027	4.895	4.97586	0.253571	4.71671	3368	0.0196429	0.21507	0.292071	12.909	4.0055e-38
sGLUC	stab.old.men	6.56252	0.441563	4.95924	5.02831	0.262968	5.03431	842	0.034306	0.195728	0.330208	7.66536	1.78332e-14
sGLUC	stab.old.wom	6.56571	0.448453	4.92666	5.03733	0.288074	5.53847	842	0.0333741	0.222661	0.353488	8.63167	6.04637e-18
sGLUC	stab.yng.men	5.48376	0.45714	4.88727	4.95419	0.192135	3.43714	842	0.0418165	0.110174	0.274095	4.59471	4.33354e-06
sGLUC	stab.yng.wom	5.48781	0.45695	4.80586	4.90391	0.256155	4.88703	842	0.0322573	0.19293	0.319379	7.94098	2.00583e-15
sGLUC.nmr	gain	5.99363	0.440069	3.55386	3.59917	0.165935	4.73755	2614	0.0266238	0.113752	0.218117	6.23257	4.58851e-10
sGLUC.nmr	gain.old.men	6.57484	0.433692	3.56106	3.60544	0.169741	5.39269	666	0.0463531	0.0788886	0.260593	3.6619	0.000250348
sGLUC.nmr	gain.old.wom	6.57068	0.43707	3.62788	3.67733	0.181267	5.07153	644	0.0562078	0.0710994	0.291434	3.22494	0.00126
sGLUC.nmr	gain.yng.men	5.41196	0.444329	3.52493	3.60206	0.248833	7.46422	650	0.0368329	0.176641	0.321026	6.75574	1.42107e-11
sGLUC.nmr	gain.yng.wom	5.41704	0.445183	3.51107	3.53417	0.058752	1.21256	654	0.0397395	-0.0191375	0.136641	1.47843	0.139293
sGLUC.nmr	loss	6.01684	0.436523	3.58285	3.57592	-0.0241646	-0.577959	2643	0.024292	-0.0717768	0.0234476	-0.994757	0.319854
sGLUC.nmr	loss.old.men	6.57312	0.42725	3.59733	3.60072	0.0447233	1.30765	662	0.0418042	-0.0372129	0.126659	1.06983	0.284697
sGLUC.nmr	loss.old.wom	6.57791	0.438667	3.6773	3.62772	-0.162643	-4.30475	650	0.0491648	-0.259006	-0.0662803	-3.30812	0.000939235
sGLUC.nmr	loss.yng.men	5.43897	0.439298	3.51094	3.52742	0.0769723	2.35078	672	0.0346098	0.00913705	0.144808	2.224	0.0261483
sGLUC.nmr	loss.yng.wom	5.47735	0.440879	3.54112	3.56872	0.059905	2.18542	659	0.041132	-0.0207138	0.140524	1.45641	0.14528
sGLUC.nmr	stab	6.02495	0.451027	3.59036	3.60007	0.0535952	1.65875	2668	0.0227545	0.00899637	0.098194	2.35537	0.0185044
sGLUC.nmr	stab.old.men	6.56252	0.441563	3.60641	3.58837	0.0177286	0.698958	668	0.0383704	-0.0574774	0.0929347	0.462039	0.644053
sGLUC.nmr	stab.old.wom	6.56571	0.448453	3.65729	3.678	0.0783124	2.22488	667	0.0282359	0.0229702	0.133655	2.77351	0.0055455
sGLUC.nmr	stab.yng.men	5.48376	0.45714	3.5432	3.56448	0.0816809	3.15004	670	0.0455304	-0.00755875	0.17092	1.79398	0.0728156
sGLUC.nmr	stab.yng.wom	5.48781	0.45695	3.53686	3.55637	0.134201	3.50893	663	0.0380709	0.0595821	0.20882	3.52503	0.000423432
sGLY.nmr	gain	5.99363	0.440069	0.158579	0.153282	-0.0180951	-11.1054	2615	0.00179044	-0.0216043	-0.0145858	-10.1065	5.1693e-24
sGLY.nmr	gain.old.men	6.57484	0.433692	0.143039	0.135629	-0.0226857	-15.2502	668	0.00319256	-0.0289431	-0.0164283	-7.10581	1.19622e-12
sGLY.nmr	gain.old.wom	6.57068	0.43707	0.176307	0.168643	-0.022523	-12.5348	646	0.00309074	-0.0285808	-0.0164651	-7.28724	3.16368e-13
sGLY.nmr	gain.yng.men	5.41196	0.444329	0.145218	0.140513	-0.0147896	-10.5946	650	0.00275337	-0.0201862	-0.00939301	-5.37146	7.81008e-08
sGLY.nmr	gain.yng.wom	5.41704	0.445183	0.189631	0.186735	-0.00780736	-4.48334	651	0.00448342	-0.0165949	0.000980137	-1.74139	0.0816159
sGLY.nmr	loss	6.01684	0.436523	0.160677	0.158988	-0.00715833	-4.16371	2651	0.00194491	-0.0109703	-0.00334631	-3.68055	0.000232733
sGLY.nmr	loss.old.men	6.57312	0.42725	0.144346	0.141146	-0.0120092	-7.59722	667	0.00281139	-0.0175195	-0.00649886	-4.27162	1.94061e-05
sGLY.nmr	loss.old.wom	6.57791	0.438667	0.17592	0.174865	-0.00240088	-0.699008	650	0.00429935	-0.0108276	0.00602584	-0.558429	0.576551
sGLY.nmr	loss.yng.men	5.43897	0.439298	0.147018	0.146044	-0.00449114	-2.67631	674	0.00281319	-0.010005	0.00102272	-1.59646	0.110387
sGLY.nmr	loss.yng.wom	5.47735	0.440879	0.184394	0.183515	-0.00458338	-2.49234	660	0.00329542	-0.0110424	0.00187564	-1.39083	0.164276
sGLY.nmr	stab	6.02495	0.451027	0.159928	0.154619	-0.0190656	-12.245	2672	0.00193523	-0.0228587	-0.0152726	-9.85187	6.72794e-23
sGLY.nmr	stab.old.men	6.56252	0.441563	0.143152	0.137662	-0.0167173	-10.7146	668	0.00278773	-0.0221813	-0.0112534	-5.99675	2.01304e-09
sGLY.nmr	stab.old.wom	6.56571	0.448453	0.180694	0.174889	-0.021355	-13.5936	668	0.00355223	-0.0283174	-0.0143926	-6.01172	1.83567e-09
sGLY.nmr	stab.yng.men	5.48376	0.45714	0.148121	0.142417	-0.0177552	-12.6176	672	0.00291774	-0.023474	-0.0120364	-6.08525	1.16307e-09
sGLY.nmr	stab.yng.wom	5.48781	0.45695	0.182948	0.179963	-0.012481	-5.98586	664	0.0031648	-0.018684	-0.00627803	-3.9437	8.02324e-05
sGP.nmr	gain	5.99363	0.440069	0.795239	0.814319	0.0574836	7.73424	2620	0.00411713	0.049414	0.0655531	13.962	2.65692e-44
sGP.nmr	gain.old.men	6.57484	0.433692	0.793133	0.804212	0.0312068	4.27038	668	0.00651863	0.0184303	0.0439833	4.78733	1.69012e-06
sGP.nmr	gain.old.wom	6.57068	0.43707	0.806426	0.826527	0.0565203	7.45251	647	0.00714569	0.0425148	0.0705259	7.90971	2.57992e-15
sGP.nmr	gain.yng.men	5.41196	0.444329	0.805422	0.823083	0.0625046	8.33651	651	0.0061776	0.0503965	0.0746127	10.1179	4.59963e-24
sGP.nmr	gain.yng.wom	5.41704	0.445183	0.775118	0.802761	0.0753092	9.76906	654	0.00615486	0.0632456	0.0873727	12.2357	2.00302e-34
sGP.nmr	loss	6.01684	0.436523	0.789332	0.785799	-0.0113652	-1.28066	2655	0.00356237	-0.0183474	-0.00438296	-3.19035	0.00142099
sGP.nmr	loss.old.men	6.57312	0.42725	0.782879	0.778593	-0.0203175	-2.67053	668	0.00572226	-0.0315331	-0.00910186	-3.5506	0.000384347
sGP.nmr	loss.old.wom	6.57791	0.438667	0.809602	0.804125	-0.0110052	-1.4493	652	0.00461441	-0.0200495	-0.00196099	-2.38497	0.0170805
sGP.nmr	loss.yng.men	5.43897	0.439298	0.790811	0.784604	-0.0200809	-2.22597	675	0.00598089	-0.0318034	-0.00835835	-3.35751	0.000786481
sGP.nmr	loss.yng.wom	5.47735	0.440879	0.774444	0.776673	0.0108793	1.22181	660	0.00498878	0.00110125	0.0206573	2.18075	0.0292022
sGP.nmr	stab	6.02495	0.451027	0.794644	0.798229	0.0170693	2.26061	2678	0.00301577	0.0111584	0.0229802	5.66003	1.51348e-08
sGP.nmr	stab.old.men	6.56252	0.441563	0.790368	0.787167	-0.00516472	-0.457681	671	0.00756137	-0.019985	0.00965557	-0.68304	0.494582
sGP.nmr	stab.old.wom	6.56571	0.448453	0.808963	0.815228	0.0231597	3.05139	670	0.00698651	0.00946614	0.0368533	3.31492	0.000916706
sGP.nmr	stab.yng.men	5.48376	0.45714	0.802305	0.807085	0.0144519	2.25271	672	0.00689677	0.000934196	0.0279696	2.09545	0.0361307
sGP.nmr	stab.yng.wom	5.48781	0.45695	0.777554	0.7904	0.0319398	4.25451	665	0.00437244	0.0233698	0.0405098	7.3048	2.77686e-13
sHBA1C	gain	5.99363	0.440069	35.1015	35.6521	2.14282	6.17835	2224	0.0959663	1.95473	2.33092	22.3289	1.93548e-110
sHBA1C	gain.old.men	6.57484	0.433692	35.5282	36.4473	2.56461	7.07528	566	0.178128	2.21548	2.91374	14.3976	5.36072e-47
sHBA1C	gain.old.wom	6.57068	0.43707	35.8238	36.4848	2.25166	6.12092	558	0.177125	1.9045	2.59883	12.7123	5.05464e-37
sHBA1C	gain.yng.men	5.41196	0.444329	34.7009	35.226	1.65443	4.98748	553	0.165803	1.32946	1.97941	9.9783	1.89689e-23
sHBA1C	gain.yng.wom	5.41704	0.445183	34.2878	35.0839	2.35894	6.68161	547	0.207134	1.95296	2.76493	11.3885	4.77129e-30
sHBA1C	loss	6.01684	0.436523	35.0562	35.2803	0.867078	2.30057	2256	0.103422	0.66437	1.06979	8.38386	5.12214e-17
sHBA1C	loss.old.men	6.57312	0.42725	35.4473	35.9019	0.701763	1.82485	584	0.166895	0.374649	1.02888	4.20482	2.61285e-05
sHBA1C	loss.old.wom	6.57791	0.438667	36.117	36.3512	0.941974	2.53294	575	0.176659	0.595721	1.28823	5.33215	9.70593e-08
sHBA1C	loss.yng.men	5.43897	0.439298	34.3008	34.3988	0.374407	0.730045	538	0.194818	-0.00743533	0.75625	1.92183	0.0546266
sHBA1C	loss.yng.wom	5.47735	0.440879	34.3025	34.659	1.45674	4.13078	559	0.21625	1.03289	1.88059	6.73637	1.62388e-11
sHBA1C	stab	6.02495	0.451027	35.1516	35.7482	1.83432	5.22114	2275	0.0991477	1.63999	2.02865	18.5009	2.031e-76
sHBA1C	stab.old.men	6.56252	0.441563	35.4227	35.9836	1.59402	4.28704	575	0.160858	1.27874	1.90931	9.90952	3.78479e-23
sHBA1C	stab.old.wom	6.56571	0.448453	36.0913	36.3319	1.31822	3.71063	583	0.169281	0.986427	1.65001	7.78715	6.85357e-15
sHBA1C	stab.yng.men	5.48376	0.45714	34.5522	35.1505	1.88983	5.64478	548	0.203845	1.49029	2.28936	9.27093	1.84533e-20
sHBA1C	stab.yng.wom	5.48781	0.45695	34.5041	35.2451	2.52507	7.39741	569	0.152762	2.22566	2.82448	16.5294	2.25327e-61
sHDL_CE.nmr	gain	5.99363	0.440069	1.00528	0.993295	-0.037439	-3.78017	2620	0.00583501	-0.0488756	-0.0260024	-6.41627	1.39652e-10
sHDL_CE.nmr	gain.old.men	6.57484	0.433692	0.902671	0.883918	-0.0683673	-6.85558	668	0.0113169	-0.0905485	-0.0461861	-6.04115	1.53023e-09
sHDL_CE.nmr	gain.old.wom	6.57068	0.43707	1.13637	1.12211	-0.0585901	-5.14901	647	0.010539	-0.0792466	-0.0379337	-5.55936	2.70773e-08
sHDL_CE.nmr	gain.yng.men	5.41196	0.444329	0.891429	0.884259	-0.0193219	-2.33764	651	0.00762672	-0.0342702	-0.0043735	-2.53344	0.0112948
sHDL_CE.nmr	gain.yng.wom	5.41704	0.445183	1.13363	1.12456	-0.0193504	-1.64829	654	0.00898975	-0.0369703	-0.00173046	-2.15249	0.0313586
sHDL_CE.nmr	loss	6.01684	0.436523	1.01677	1.03467	0.05031	4.88165	2655	0.0070394	0.0365127	0.0641072	7.14691	8.8752e-13
sHDL_CE.nmr	loss.old.men	6.57312	0.42725	0.899164	0.924531	0.0860542	9.70799	668	0.0109122	0.0646664	0.107442	7.88608	3.11839e-15
sHDL_CE.nmr	loss.old.wom	6.57791	0.438667	1.14424	1.15407	0.019933	1.47689	652	0.0111303	-0.00188251	0.0417485	1.79087	0.0733146
sHDL_CE.nmr	loss.yng.men	5.43897	0.439298	0.89229	0.921841	0.0819648	9.47338	675	0.0117099	0.0590133	0.104916	6.99959	2.56711e-12
sHDL_CE.nmr	loss.yng.wom	5.47735	0.440879	1.14305	1.16526	0.0511146	4.30527	660	0.0123108	0.0269855	0.0752437	4.15203	3.29545e-05
sHDL_CE.nmr	stab	6.02495	0.451027	1.01557	1.01642	-0.000353124	-0.134821	2678	0.00599764	-0.0121085	0.0114022	-0.0588771	0.95305
sHDL_CE.nmr	stab.old.men	6.56252	0.441563	0.906464	0.902956	-0.0100714	-0.709444	671	0.0111616	-0.0319481	0.0118052	-0.90233	0.366881
sHDL_CE.nmr	stab.old.wom	6.56571	0.448453	1.13231	1.13026	-0.0116112	-1.20545	670	0.0129493	-0.0369919	0.0137695	-0.896666	0.369897
sHDL_CE.nmr	stab.yng.men	5.48376	0.45714	0.889862	0.887272	0.000597061	-0.532691	672	0.00966082	-0.0183382	0.0195323	0.0618023	0.95072
sHDL_CE.nmr	stab.yng.wom	5.48781	0.45695	1.15686	1.15739	-0.00566466	-0.460032	665	0.01296	-0.0310663	0.019737	-0.437087	0.662049
sHDL_D.nmr	gain	5.99363	0.440069	9.60514	9.58305	-0.0620975	-0.65385	2620	0.00426374	-0.0704545	-0.0537406	-14.5641	4.75272e-48
sHDL_D.nmr	gain.old.men	6.57484	0.433692	9.52792	9.50594	-0.0668414	-0.698366	668	0.00545451	-0.0775323	-0.0561506	-12.2543	1.59231e-34
sHDL_D.nmr	gain.old.wom	6.57068	0.43707	9.70732	9.68832	-0.0509807	-0.547888	647	0.00795986	-0.0665821	-0.0353794	-6.40473	1.50639e-10
sHDL_D.nmr	gain.yng.men	5.41196	0.444329	9.50546	9.48965	-0.0474492	-0.505348	651	0.0069685	-0.0611075	-0.0337909	-6.8091	9.82143e-12
sHDL_D.nmr	gain.yng.wom	5.41704	0.445183	9.71738	9.68981	-0.0801026	-0.824	654	0.00697258	-0.0937688	-0.0664363	-11.4882	1.51186e-30
sHDL_D.nmr	loss	6.01684	0.436523	9.62046	9.6405	0.0484471	0.470606	2655	0.00459235	0.0394461	0.0574481	10.5495	5.10569e-26
sHDL_D.nmr	loss.old.men	6.57312	0.42725	9.54242	9.56387	0.0754515	0.777213	668	0.00806588	0.0596424	0.0912606	9.3544	8.40746e-21
sHDL_D.nmr	loss.old.wom	6.57791	0.438667	9.72754	9.74209	0.02265	0.210955	652	0.00763754	0.0076804	0.0376195	2.96561	0.00302081
sHDL_D.nmr	loss.yng.men	5.43897	0.439298	9.51787	9.53379	0.0567972	0.596376	675	0.00699687	0.0430833	0.0705111	8.11751	4.75841e-16
sHDL_D.nmr	loss.yng.wom	5.47735	0.440879	9.73145	9.74686	0.0431147	0.440725	660	0.00862425	0.0262112	0.0600183	4.99925	5.75549e-07
sHDL_D.nmr	stab	6.02495	0.451027	9.61401	9.60792	-0.0227517	-0.249534	2678	0.00402784	-0.0306462	-0.0148571	-5.64861	1.61754e-08
sHDL_D.nmr	stab.old.men	6.56252	0.441563	9.54178	9.53436	-0.0245102	-0.273274	671	0.00601418	-0.036298	-0.0127224	-4.0754	4.59347e-05
sHDL_D.nmr	stab.old.wom	6.56571	0.448453	9.72508	9.71917	-0.0280343	-0.303112	670	0.00562507	-0.0390594	-0.0170091	-4.98381	6.23441e-07
sHDL_D.nmr	stab.yng.men	5.48376	0.45714	9.51334	9.50697	-0.0179566	-0.192055	672	0.00685322	-0.0313889	-0.00452432	-2.62017	0.00878849
sHDL_D.nmr	stab.yng.wom	5.48781	0.45695	9.74263	9.73016	-0.0325726	-0.357046	665	0.00687312	-0.0460439	-0.0191013	-4.73913	2.14643e-06
sHDL_FC.nmr	gain	5.99363	0.440069	0.285337	0.285044	-0.000280613	0.0276071	2620	0.00166253	-0.00353916	0.00297794	-0.168787	0.865964
sHDL_FC.nmr	gain.old.men	6.57484	0.433692	0.257452	0.251827	-0.013496	-5.04939	668	0.00307786	-0.0195286	-0.00746338	-4.38486	1.1606e-05
sHDL_FC.nmr	gain.old.wom	6.57068	0.43707	0.324289	0.32161	-0.00529756	-1.14292	647	0.00346945	-0.0120977	0.00150255	-1.52692	0.126781
sHDL_FC.nmr	gain.yng.men	5.41196	0.444329	0.252756	0.256852	0.0132816	5.13385	651	0.00304733	0.00730882	0.0192543	4.35843	1.30996e-05
sHDL_FC.nmr	gain.yng.wom	5.41704	0.445183	0.318412	0.319777	0.0031845	0.907189	654	0.0031617	-0.00301242	0.00938143	1.00721	0.313832
sHDL_FC.nmr	loss	6.01684	0.436523	0.288708	0.293508	0.0147319	4.88566	2655	0.00168498	0.0114293	0.0180344	8.74306	2.26875e-18
sHDL_FC.nmr	loss.old.men	6.57312	0.42725	0.257062	0.262248	0.0198857	7.5483	668	0.00270987	0.0145744	0.0251971	7.33826	2.16393e-13
sHDL_FC.nmr	loss.old.wom	6.57791	0.438667	0.328883	0.333152	0.0137149	4.22308	652	0.00289192	0.00804677	0.0193831	4.7425	2.11092e-06
sHDL_FC.nmr	loss.yng.men	5.43897	0.439298	0.254298	0.259296	0.0152289	6.27928	675	0.00348856	0.00839133	0.0220665	4.36539	1.26898e-05
sHDL_FC.nmr	loss.yng.wom	5.47735	0.440879	0.322875	0.330453	0.0212595	6.23323	660	0.0044217	0.0125929	0.029926	4.80798	1.52461e-06
sHDL_FC.nmr	stab	6.02495	0.451027	0.288116	0.289363	0.0020262	0.803093	2678	0.00158208	-0.00107468	0.00512707	1.28072	0.200292
sHDL_FC.nmr	stab.old.men	6.56252	0.441563	0.257636	0.255526	-0.00677352	-2.31351	671	0.00243266	-0.0115415	-0.00200551	-2.78441	0.00536251
sHDL_FC.nmr	stab.old.wom	6.56571	0.448453	0.328238	0.328833	0.00301203	1.14064	670	0.00277248	-0.00242202	0.00844609	1.0864	0.2773
sHDL_FC.nmr	stab.yng.men	5.48376	0.45714	0.254652	0.254972	0.00167436	0.828451	672	0.00298438	-0.00417503	0.00752375	0.561041	0.574769
sHDL_FC.nmr	stab.yng.wom	5.48781	0.45695	0.326726	0.329476	0.00916915	2.72229	665	0.00242717	0.00441189	0.0139264	3.77771	0.000158276
sHDL_L.nmr	gain	5.99363	0.440069	2.95867	2.96574	0.0241035	0.961375	2620	0.0151552	-0.00560066	0.0538078	1.59045	0.111734
sHDL_L.nmr	gain.old.men	6.57484	0.433692	2.71905	2.68534	-0.0985714	-2.96413	668	0.0346845	-0.166553	-0.0305898	-2.84195	0.0044839
sHDL_L.nmr	gain.old.wom	6.57068	0.43707	3.29266	3.2892	-0.011101	0.0581968	647	0.0279967	-0.0659745	0.0437725	-0.396512	0.691728
sHDL_L.nmr	gain.yng.men	5.41196	0.444329	2.67804	2.71094	0.118199	4.23582	651	0.027318	0.0646557	0.171742	4.32678	1.51302e-05
sHDL_L.nmr	gain.yng.wom	5.41704	0.445183	3.2519	3.26561	0.0411433	1.37729	654	0.0239411	-0.00578124	0.0880678	1.71852	0.0857015
sHDL_L.nmr	loss	6.01684	0.436523	2.98966	3.02624	0.123269	3.92677	2655	0.0157145	0.0924683	0.154069	7.84427	4.35491e-15
sHDL_L.nmr	loss.old.men	6.57312	0.42725	2.71029	2.76612	0.177885	6.25913	668	0.0293199	0.120418	0.235352	6.06703	1.30301e-09
sHDL_L.nmr	loss.old.wom	6.57791	0.438667	3.32111	3.34049	0.102293	2.90489	652	0.0259451	0.0514407	0.153146	3.94267	8.05789e-05
sHDL_L.nmr	loss.yng.men	5.43897	0.439298	2.68064	2.73528	0.17119	6.82945	675	0.0281253	0.116064	0.226315	6.08667	1.15281e-09
sHDL_L.nmr	loss.yng.wom	5.47735	0.440879	3.26369	3.32991	0.163058	4.8771	660	0.0283064	0.107577	0.218538	5.76044	8.38927e-09
sHDL_L.nmr	stab	6.02495	0.451027	2.98945	3.0045	0.0345465	1.12611	2678	0.0167044	0.00180589	0.0672871	2.06811	0.0386298
sHDL_L.nmr	stab.old.men	6.56252	0.441563	2.71769	2.70272	-0.0603234	-2.37963	671	0.0274629	-0.114151	-0.00649614	-2.19654	0.0280531
sHDL_L.nmr	stab.old.wom	6.56571	0.448453	3.30085	3.30694	0.026289	0.871817	670	0.0311139	-0.0346942	0.0872722	0.844929	0.398151
sHDL_L.nmr	stab.yng.men	5.48376	0.45714	2.68994	2.69952	0.0265747	0.630125	672	0.0307373	-0.0336705	0.0868198	0.864573	0.387273
sHDL_L.nmr	stab.yng.wom	5.48781	0.45695	3.32695	3.34515	0.0708871	2.0276	665	0.0350663	0.00215727	0.139617	2.02152	0.043226
sHDL_P.nmr	gain	5.99363	0.440069	0.0152458	0.015381	0.000413694	2.95155	2620	8.13129e-05	0.000254321	0.000573068	5.08769	3.6246e-07
sHDL_P.nmr	gain.old.men	6.57484	0.433692	0.0144304	0.0143471	-0.000131165	-0.507485	668	9.47311e-05	-0.000316837	5.45084e-05	-1.3846	0.166175
sHDL_P.nmr	gain.old.wom	6.57068	0.43707	0.0161656	0.016248	9.33332e-05	0.897625	647	0.000124845	-0.000151362	0.000338029	0.747594	0.454705
sHDL_P.nmr	gain.yng.men	5.41196	0.444329	0.014422	0.0146558	0.000793284	5.67328	651	0.000110375	0.000576948	0.00100962	7.18714	6.61632e-13
sHDL_P.nmr	gain.yng.wom	5.41704	0.445183	0.0159953	0.0162504	0.0009357	6.07305	654	0.000142747	0.000655915	0.00121548	6.55494	5.56644e-11
sHDL_P.nmr	loss	6.01684	0.436523	0.0152211	0.0153253	0.000325995	1.96546	2655	6.96802e-05	0.000189422	0.000462568	4.67845	2.89051e-06
sHDL_P.nmr	loss.old.men	6.57312	0.42725	0.0143003	0.0143969	0.000378515	2.81119	668	0.000123648	0.000136165	0.000620865	3.06123	0.00220427
sHDL_P.nmr	loss.old.wom	6.57791	0.438667	0.0162638	0.0163362	0.000185325	1.20361	652	0.000106462	-2.33399e-05	0.000393989	1.74077	0.0817245
sHDL_P.nmr	loss.yng.men	5.43897	0.439298	0.0143395	0.0144823	0.000389502	2.7875	675	0.000132966	0.000128889	0.000650115	2.92934	0.00339682
sHDL_P.nmr	loss.yng.wom	5.47735	0.440879	0.0160016	0.0162122	0.00054619	3.34818	660	0.000118115	0.000314686	0.000777695	4.62425	3.75964e-06
sHDL_P.nmr	stab	6.02495	0.451027	0.0153187	0.0154121	0.00028416	1.91875	2678	7.07926e-05	0.000145407	0.000422914	4.01399	5.9702e-05
sHDL_P.nmr	stab.old.men	6.56252	0.441563	0.0143301	0.0142834	-2.55758e-05	-0.181437	671	0.000148132	-0.000315914	0.000264763	-0.172656	0.862922
sHDL_P.nmr	stab.old.wom	6.56571	0.448453	0.0162642	0.0163584	0.00029503	2.08997	670	0.00012595	4.81689e-05	0.000541891	2.34245	0.0191578
sHDL_P.nmr	stab.yng.men	5.48376	0.45714	0.0144609	0.0145305	0.000225442	1.80349	672	0.000172196	-0.000112062	0.000562946	1.30922	0.19046
sHDL_P.nmr	stab.yng.wom	5.48781	0.45695	0.0160842	0.0162652	0.000373107	2.50399	665	0.000118393	0.000141058	0.000605157	3.15144	0.00162466
sHDL_PL.nmr	gain	5.99363	0.440069	1.52668	1.53735	0.0288699	2.09458	2620	0.00961309	0.0100282	0.0477116	3.00319	0.0026717
sHDL_PL.nmr	gain.old.men	6.57484	0.433692	1.41179	1.39832	-0.0332188	-1.98902	668	0.0124234	-0.0575687	-0.00886887	-2.67388	0.00749786
sHDL_PL.nmr	gain.old.wom	6.57068	0.43707	1.69074	1.69733	0.0168611	1.26807	647	0.0140038	-0.0105863	0.0443085	1.20404	0.228574
sHDL_PL.nmr	gain.yng.men	5.41196	0.444329	1.38942	1.41627	0.0905356	6.31578	651	0.0156111	0.0599379	0.121133	5.79944	6.65368e-09
sHDL_PL.nmr	gain.yng.wom	5.41704	0.445183	1.66442	1.67082	0.0333847	2.10537	654	0.0160709	0.00188579	0.0648836	2.07734	0.03777
sHDL_PL.nmr	loss	6.01684	0.436523	1.53743	1.55536	0.0487854	2.91212	2655	0.0087856	0.0315656	0.0660052	5.55288	2.80995e-08
sHDL_PL.nmr	loss.old.men	6.57312	0.42725	1.41348	1.43047	0.0821019	4.94233	668	0.016794	0.0491857	0.115018	4.88877	1.01465e-06
sHDL_PL.nmr	loss.old.wom	6.57791	0.438667	1.70134	1.71156	0.0426892	2.52535	652	0.0147791	0.0137222	0.0716562	2.88849	0.003871
sHDL_PL.nmr	loss.yng.men	5.43897	0.439298	1.38541	1.40834	0.0828047	6.67087	675	0.0136381	0.056074	0.109535	6.07157	1.26668e-09
sHDL_PL.nmr	loss.yng.wom	5.47735	0.440879	1.6692	1.69124	0.0570855	3.27945	660	0.0148641	0.0279518	0.0862192	3.84048	0.000122792
sHDL_PL.nmr	stab	6.02495	0.451027	1.54313	1.55251	0.0236829	1.49579	2678	0.00841375	0.00719198	0.0401739	2.81479	0.00488092
sHDL_PL.nmr	stab.old.men	6.56252	0.441563	1.40461	1.39744	-0.0270385	-1.7692	671	0.0157675	-0.0579428	0.00386579	-1.71483	0.0863772
sHDL_PL.nmr	stab.old.wom	6.56571	0.448453	1.68929	1.69708	0.0117265	0.816519	670	0.0139202	-0.0155569	0.03901	0.842415	0.399556
sHDL_PL.nmr	stab.yng.men	5.48376	0.45714	1.39248	1.40835	0.0318385	2.24074	672	0.0113089	0.0096731	0.0540039	2.81535	0.00487234
sHDL_PL.nmr	stab.yng.wom	5.48781	0.45695	1.69689	1.71191	0.0425812	2.50126	665	0.0105346	0.0219334	0.063229	4.04204	5.29888e-05
sHDL_TG.nmr	gain	5.99363	0.440069	0.136107	0.146263	0.0336558	26.5024	2620	0.00145402	0.030806	0.0365057	23.1468	1.56661e-118
sHDL_TG.nmr	gain.old.men	6.57484	0.433692	0.139647	0.144221	0.015274	12.3421	668	0.00219445	0.0109729	0.0195752	6.96029	3.39569e-12
sHDL_TG.nmr	gain.old.wom	6.57068	0.43707	0.139967	0.150067	0.0328905	26.608	647	0.00291374	0.0271796	0.0386015	11.2881	1.50285e-29
sHDL_TG.nmr	gain.yng.men	5.41196	0.444329	0.136072	0.150525	0.0446285	34.124	651	0.00273609	0.0392658	0.0499912	16.311	8.23701e-60
sHDL_TG.nmr	gain.yng.wom	5.41704	0.445183	0.127302	0.140238	0.0391739	31.8114	654	0.00243612	0.0343991	0.0439487	16.0804	3.49964e-58
sHDL_TG.nmr	loss	6.01684	0.436523	0.137797	0.137624	-0.00124478	-0.663892	2655	0.0012851	-0.00376358	0.00127402	-0.968624	0.332733
sHDL_TG.nmr	loss.old.men	6.57312	0.42725	0.140153	0.136281	-0.0111429	-8.06785	668	0.00221987	-0.0154938	-0.00679192	-5.01961	5.1777e-07
sHDL_TG.nmr	loss.old.wom	6.57791	0.438667	0.144658	0.146798	0.00737226	4.74494	652	0.0023607	0.00274529	0.0119992	3.12292	0.00179069
sHDL_TG.nmr	loss.yng.men	5.43897	0.439298	0.136627	0.13546	-0.00246121	-1.05115	675	0.00229692	-0.00696318	0.00204077	-1.07152	0.283934
sHDL_TG.nmr	loss.yng.wom	5.47735	0.440879	0.129226	0.132746	0.00616091	5.15222	660	0.00238415	0.00148797	0.0108338	2.58411	0.00976311
sHDL_TG.nmr	stab	6.02495	0.451027	0.13923	0.142909	0.0127069	9.56221	2678	0.00117567	0.0104026	0.0150112	10.8082	3.14843e-27
sHDL_TG.nmr	stab.old.men	6.56252	0.441563	0.13956	0.140169	0.000948928	1.71029	671	0.00260094	-0.00414891	0.00604677	0.364841	0.71523
sHDL_TG.nmr	stab.old.wom	6.56571	0.448453	0.145223	0.150964	0.0175657	13.1499	670	0.00241956	0.0128233	0.022308	7.25987	3.87476e-13
sHDL_TG.nmr	stab.yng.men	5.48376	0.45714	0.138887	0.142824	0.0130963	9.45701	672	0.0026098	0.0079811	0.0182115	5.01813	5.21764e-07
sHDL_TG.nmr	stab.yng.wom	5.48781	0.45695	0.134088	0.140428	0.0192828	15.7959	665	0.00272305	0.0139456	0.02462	7.08131	1.42794e-12
sHDLC	gain	5.99363	0.440069	1.41345	1.38997	-0.0688845	-5.0543	3364	0.00780299	-0.0841784	-0.0535906	-8.82796	1.06601e-18
sHDLC	gain.old.men	6.57484	0.433692	1.25571	1.23018	-0.0852187	-7.03534	842	0.0111067	-0.106988	-0.0634494	-7.6727	1.68418e-14
sHDLC	gain.old.wom	6.57068	0.43707	1.61533	1.57681	-0.0616072	-3.80025	840	0.0152948	-0.091585	-0.0316295	-4.02799	5.62555e-05
sHDLC	gain.yng.men	5.41196	0.444329	1.24975	1.22076	-0.082495	-7.07093	842	0.011966	-0.105948	-0.0590416	-6.89412	5.42005e-12
sHDLC	gain.yng.wom	5.41704	0.445183	1.58095	1.56668	-0.0414968	-3.01936	840	0.0142801	-0.0694858	-0.0135078	-2.90592	0.00366178
sHDLC	loss	6.01684	0.436523	1.41744	1.44833	0.0821628	5.4269	3367	0.00651879	0.069386	0.0949397	12.604	2.00715e-36
sHDLC	loss.old.men	6.57312	0.42725	1.26298	1.28948	0.0888865	7.17866	841	0.0119152	0.0655327	0.11224	7.45993	8.65688e-14
sHDLC	loss.old.wom	6.57791	0.438667	1.62184	1.63249	0.0360427	2.14283	842	0.0125281	0.0114875	0.0605978	2.87694	0.00401553
sHDLC	loss.yng.men	5.43897	0.439298	1.24473	1.28454	0.11836	8.88277	842	0.00868361	0.10134	0.13538	13.6303	2.64443e-42
sHDLC	loss.yng.wom	5.47735	0.440879	1.58987	1.62981	0.0879626	4.84232	842	0.0120348	0.0643745	0.111551	7.30904	2.69067e-13
sHDLC	stab	6.02495	0.451027	1.42163	1.41346	-0.0250125	-2.02436	3367	0.00691961	-0.0385749	-0.01145	-3.61472	0.00030067
sHDLC	stab.old.men	6.56252	0.441563	1.25837	1.2474	-0.0347072	-2.95136	841	0.00880809	-0.051971	-0.0174433	-3.94038	8.13536e-05
sHDLC	stab.old.wom	6.56571	0.448453	1.60992	1.59818	-0.04177	-2.70909	842	0.0135469	-0.0683218	-0.0152181	-3.08337	0.00204672
sHDLC	stab.yng.men	5.48376	0.45714	1.24811	1.24242	-0.0199258	-1.66441	842	0.00812525	-0.0358513	-0.00400035	-2.45234	0.0141932
sHDLC	stab.yng.wom	5.48781	0.45695	1.61181	1.61436	-0.00803302	-0.543027	842	0.0108616	-0.0293218	0.0132557	-0.73958	0.459555
sHDLC.nmr	gain	5.99363	0.440069	1.28957	1.27587	-0.0351863	-2.82557	2620	0.00812127	-0.051104	-0.0192686	-4.33261	1.47351e-05
sHDLC.nmr	gain.old.men	6.57484	0.433692	1.16002	1.13455	-0.0859751	-6.14516	668	0.0159858	-0.117307	-0.0546429	-5.37822	7.52261e-08
sHDLC.nmr	gain.old.wom	6.57068	0.43707	1.45956	1.44427	-0.0579729	-3.95743	647	0.0124741	-0.0824222	-0.0335236	-4.64745	3.3606e-06
sHDLC.nmr	gain.yng.men	5.41196	0.444329	1.1423	1.13886	-0.0102694	-1.26601	651	0.011156	-0.0321351	0.0115963	-0.920529	0.357297
sHDLC.nmr	gain.yng.wom	5.41704	0.445183	1.44903	1.44356	-0.011354	-0.604718	654	0.0120479	-0.0349678	0.0122598	-0.942408	0.345984
sHDLC.nmr	loss	6.01684	0.436523	1.30498	1.3292	0.0685571	5.07814	2655	0.00834841	0.0521942	0.0849199	8.212	2.17541e-16
sHDLC.nmr	loss.old.men	6.57312	0.42725	1.15478	1.19012	0.108796	9.35952	668	0.010778	0.0876709	0.129921	10.0942	5.85804e-24
sHDLC.nmr	loss.old.wom	6.57791	0.438667	1.47355	1.48588	0.0387491	2.49944	652	0.0140381	0.0112344	0.0662638	2.76028	0.00577516
sHDLC.nmr	loss.yng.men	5.43897	0.439298	1.14748	1.18231	0.0971112	8.53542	675	0.0142848	0.0691131	0.125109	6.79824	1.05907e-11
sHDLC.nmr	loss.yng.wom	5.47735	0.440879	1.46245	1.49784	0.0790863	5.194	660	0.0148216	0.0500359	0.108137	5.33588	9.50828e-08
sHDLC.nmr	stab	6.02495	0.451027	1.30458	1.30689	-0.000216506	-0.02151	2678	0.00747457	-0.0148667	0.0144336	-0.0289657	0.976892
sHDLC.nmr	stab.old.men	6.56252	0.441563	1.16265	1.15861	-0.0234694	-1.89719	671	0.0156207	-0.054086	0.00714708	-1.50246	0.132978
sHDLC.nmr	stab.old.wom	6.56571	0.448453	1.4632	1.4608	-0.00699519	-0.39888	670	0.0141833	-0.0347945	0.0208041	-0.493199	0.621872
sHDLC.nmr	stab.yng.men	5.48376	0.45714	1.14405	1.14252	0.00552887	0.52179	672	0.011122	-0.0162702	0.0273279	0.497113	0.619109
sHDLC.nmr	stab.yng.wom	5.48781	0.45695	1.47958	1.48508	-0.00467732	-0.75873	665	0.0145471	-0.0331897	0.023835	-0.321529	0.74781
sHIS.nmr	gain	5.99363	0.440069	0.065573	0.0656468	-6.3413e-05	0.0979763	2613	0.00044543	-0.000936456	0.00080963	-0.142363	0.886793
sHIS.nmr	gain.old.men	6.57484	0.433692	0.0657886	0.0658035	0.000526024	0.593411	666	0.000719844	-0.00088487	0.00193692	0.730747	0.464934
sHIS.nmr	gain.old.wom	6.57068	0.43707	0.0640654	0.0642089	-0.000414285	-0.891131	643	0.00102431	-0.00242194	0.00159337	-0.404451	0.685881
sHIS.nmr	gain.yng.men	5.41196	0.444329	0.0668381	0.0664573	-0.00129357	-1.94938	650	0.000809857	-0.00288089	0.000293751	-1.59728	0.110203
sHIS.nmr	gain.yng.wom	5.41704	0.445183	0.0653955	0.0657034	0.000834106	1.19424	654	0.000807147	-0.000747903	0.00241611	1.0334	0.301417
sHIS.nmr	loss	6.01684	0.436523	0.0655389	0.0650526	-0.00164745	-2.60878	2648	0.000482522	-0.00259319	-0.000701707	-3.41425	0.000639582
sHIS.nmr	loss.old.men	6.57312	0.42725	0.0656029	0.0648643	-0.00296764	-5.04512	665	0.00102154	-0.00496986	-0.000965411	-2.90505	0.00367192
sHIS.nmr	loss.old.wom	6.57791	0.438667	0.064062	0.0640236	-2.3114e-05	0.177168	650	0.000768416	-0.00152921	0.00148298	-0.03008	0.976003
sHIS.nmr	loss.yng.men	5.43897	0.439298	0.0676264	0.0670791	-0.00221337	-3.25379	674	0.000694429	-0.00357445	-0.000852293	-3.18733	0.00143593
sHIS.nmr	loss.yng.wom	5.47735	0.440879	0.0650451	0.0645791	-0.00157852	-3.16163	659	0.00112375	-0.00378108	0.000624031	-1.40469	0.160113
sHIS.nmr	stab	6.02495	0.451027	0.0658934	0.0653399	-0.00114433	-1.69745	2666	0.000393366	-0.00191533	-0.000373338	-2.90908	0.00362489
sHIS.nmr	stab.old.men	6.56252	0.441563	0.0656972	0.0647176	-0.00250322	-3.75133	669	0.000759652	-0.00399214	-0.0010143	-3.29522	0.000983458
sHIS.nmr	stab.old.wom	6.56571	0.448453	0.0643928	0.0642966	0.000776876	1.13834	666	0.000645446	-0.000488199	0.00204195	1.20363	0.228734
sHIS.nmr	stab.yng.men	5.48376	0.45714	0.0680131	0.0669156	-0.00357655	-5.4789	670	0.000633476	-0.00481816	-0.00233493	-5.6459	1.64318e-08
sHIS.nmr	stab.yng.wom	5.48781	0.45695	0.0654984	0.0655029	-0.000149843	-0.0813906	661	0.000504003	-0.00113769	0.000838004	-0.297306	0.766233
sIDL_C.nmr	gain	5.99363	0.440069	0.838681	0.856657	0.0792912	10.1078	2620	0.00602918	0.067474	0.0911084	13.1512	1.67405e-39
sIDL_C.nmr	gain.old.men	6.57484	0.433692	0.777201	0.766909	0.00989805	1.7845	668	0.00881886	-0.00738691	0.027183	1.12237	0.261704
sIDL_C.nmr	gain.old.wom	6.57068	0.43707	0.901766	0.907177	0.0631398	8.29696	647	0.0144588	0.0348005	0.0914791	4.36687	1.2604e-05
sIDL_C.nmr	gain.yng.men	5.41196	0.444329	0.800835	0.8132	0.0748622	9.72872	651	0.00883128	0.0575529	0.0921716	8.47694	2.31195e-17
sIDL_C.nmr	gain.yng.wom	5.41704	0.445183	0.872326	0.919663	0.168834	19.549	654	0.00721968	0.154683	0.182984	23.3852	6.046e-121
sIDL_C.nmr	loss	6.01684	0.436523	0.85047	0.854454	0.0351908	4.54649	2655	0.0061708	0.023096	0.0472856	5.70279	1.17859e-08
sIDL_C.nmr	loss.old.men	6.57312	0.42725	0.776466	0.76095	-0.00826528	-0.414778	668	0.0108558	-0.0295426	0.013012	-0.761374	0.446434
sIDL_C.nmr	loss.old.wom	6.57791	0.438667	0.929405	0.93123	0.0276967	3.36926	652	0.00916341	0.00973638	0.045657	3.02253	0.00250673
sIDL_C.nmr	loss.yng.men	5.43897	0.439298	0.805993	0.813032	0.0398847	5.61105	675	0.00912602	0.0219977	0.0577717	4.37044	1.23998e-05
sIDL_C.nmr	loss.yng.wom	5.47735	0.440879	0.891645	0.922895	0.105395	12.8378	660	0.0109352	0.0839623	0.126828	9.63818	5.51589e-22
sIDL_C.nmr	stab	6.02495	0.451027	0.842544	0.850392	0.0357539	5.21527	2678	0.00615507	0.02369	0.0478179	5.80885	6.2903e-09
sIDL_C.nmr	stab.old.men	6.56252	0.441563	0.76969	0.748478	-0.0408104	-5.3206	671	0.0101267	-0.0606587	-0.0209621	-4.02998	5.57816e-05
sIDL_C.nmr	stab.old.wom	6.56571	0.448453	0.923213	0.935215	0.0650797	7.30309	670	0.0110466	0.0434284	0.0867311	5.89138	3.82983e-09
sIDL_C.nmr	stab.yng.men	5.48376	0.45714	0.800424	0.79842	0.00887288	1.69371	672	0.0108825	-0.0124568	0.0302025	0.815337	0.414879
sIDL_C.nmr	stab.yng.wom	5.48781	0.45695	0.891684	0.925479	0.109417	12.5169	665	0.0115454	0.0867876	0.132045	9.47709	2.61484e-21
sIDL_CE.nmr	gain	5.99363	0.440069	0.619326	0.633169	0.0594643	10.1921	2620	0.00375333	0.0521078	0.0668209	15.8431	1.56906e-56
sIDL_CE.nmr	gain.old.men	6.57484	0.433692	0.572393	0.564428	0.00363717	1.46945	668	0.00850638	-0.0130353	0.0203097	0.427581	0.668956
sIDL_CE.nmr	gain.old.wom	6.57068	0.43707	0.664148	0.66924	0.0540715	9.35621	647	0.00784828	0.0386888	0.0694541	6.8896	5.59512e-12
sIDL_CE.nmr	gain.yng.men	5.41196	0.444329	0.591199	0.604806	0.0610077	10.3596	651	0.00745609	0.0463937	0.0756216	8.18226	2.78574e-16
sIDL_CE.nmr	gain.yng.wom	5.41704	0.445183	0.644438	0.68299	0.132524	20.62	654	0.0081933	0.116465	0.148582	16.1746	7.6148e-59
sIDL_CE.nmr	loss	6.01684	0.436523	0.628394	0.631528	0.0272055	4.34557	2655	0.0045633	0.0182614	0.0361496	5.9618	2.4947e-09
sIDL_CE.nmr	loss.old.men	6.57312	0.42725	0.571441	0.560248	-0.00924578	-1.1529	668	0.00843841	-0.0257851	0.0072935	-1.09568	0.27322
sIDL_CE.nmr	loss.old.wom	6.57791	0.438667	0.686993	0.688326	0.019101	3.10038	652	0.00861611	0.00221345	0.0359886	2.2169	0.0266302
sIDL_CE.nmr	loss.yng.men	5.43897	0.439298	0.594405	0.600386	0.0298775	6.0497	675	0.00929867	0.0116521	0.0481029	3.2131	0.00131313
sIDL_CE.nmr	loss.yng.wom	5.47735	0.440879	0.658416	0.680697	0.077902	12.6071	660	0.00803597	0.0621515	0.0936525	9.69417	3.19226e-22
sIDL_CE.nmr	stab	6.02495	0.451027	0.624126	0.628988	0.0277849	4.86735	2678	0.00464011	0.0186902	0.0368795	5.98797	2.12472e-09
sIDL_CE.nmr	stab.old.men	6.56252	0.441563	0.567499	0.552938	-0.030767	-5.27313	671	0.00646464	-0.0434377	-0.0180963	-4.75928	1.94284e-06
sIDL_CE.nmr	stab.old.wom	6.56571	0.448453	0.683423	0.69155	0.0500593	8.21316	670	0.0102168	0.0300343	0.0700843	4.89968	9.59922e-07
sIDL_CE.nmr	stab.yng.men	5.48376	0.45714	0.592472	0.591779	0.0124292	3.44151	672	0.00900081	-0.00521237	0.0300708	1.3809	0.16731
sIDL_CE.nmr	stab.yng.wom	5.48781	0.45695	0.660446	0.686239	0.0782124	12.5356	665	0.00767471	0.0631699	0.0932548	10.1909	2.17703e-24
sIDL_FC.nmr	gain	5.99363	0.440069	0.218874	0.222253	0.0166181	7.94447	2620	0.0016968	0.0132923	0.0199438	9.79375	1.19772e-22
sIDL_FC.nmr	gain.old.men	6.57484	0.433692	0.204154	0.201755	-0.00185726	-0.312945	668	0.00237104	-0.00650449	0.00278997	-0.783311	0.433444
sIDL_FC.nmr	gain.old.wom	6.57068	0.43707	0.237302	0.237907	0.0139419	7.0733	647	0.00323813	0.00759521	0.0202887	4.30556	1.66564e-05
sIDL_FC.nmr	gain.yng.men	5.41196	0.444329	0.208424	0.211681	0.0124092	6.23852	651	0.00277233	0.00697542	0.0178429	4.47609	7.60222e-06
sIDL_FC.nmr	gain.yng.wom	5.41704	0.445183	0.226284	0.236336	0.0401768	18.3113	654	0.0024733	0.0353291	0.0450244	16.2442	2.45599e-59
sIDL_FC.nmr	loss	6.01684	0.436523	0.221348	0.222806	0.0109092	5.08418	2655	0.00142571	0.00811478	0.0137036	7.65174	1.98278e-14
sIDL_FC.nmr	loss.old.men	6.57312	0.42725	0.203057	0.20007	0.000406886	0.838944	668	0.00340038	-0.00625785	0.00707162	0.119659	0.904753
sIDL_FC.nmr	loss.old.wom	6.57791	0.438667	0.241863	0.242193	0.00515575	2.39033	652	0.00257984	9.92546e-05	0.0102122	1.99847	0.0456654
sIDL_FC.nmr	loss.yng.men	5.43897	0.439298	0.207772	0.210134	0.0122394	6.38815	675	0.00328256	0.00580558	0.0186732	3.72862	0.000192535
sIDL_FC.nmr	loss.yng.wom	5.47735	0.440879	0.231909	0.240328	0.0257442	11.6966	660	0.00314273	0.0195844	0.0319039	8.19165	2.57666e-16
sIDL_FC.nmr	stab	6.02495	0.451027	0.219812	0.22141	0.0100288	5.02282	2678	0.00150741	0.00707428	0.0129833	6.65301	2.87153e-11
sIDL_FC.nmr	stab.old.men	6.56252	0.441563	0.201993	0.196531	-0.010215	-4.73291	671	0.00311271	-0.0163159	-0.00411405	-3.28169	0.00103186
sIDL_FC.nmr	stab.old.wom	6.56571	0.448453	0.241194	0.243686	0.0213199	9.47806	670	0.00287306	0.0156888	0.0269511	7.42065	1.16544e-13
sIDL_FC.nmr	stab.yng.men	5.48376	0.45714	0.207628	0.206684	0.00161167	1.19304	672	0.00290277	-0.00407776	0.00730109	0.555217	0.578746
sIDL_FC.nmr	stab.yng.wom	5.48781	0.45695	0.229477	0.237273	0.0254682	11.5269	665	0.00253255	0.0205045	0.030432	10.0564	8.61194e-24
sIDL_L.nmr	gain	5.99363	0.440069	1.22741	1.25469	0.123475	10.7229	2620	0.00739728	0.108977	0.137974	16.692	1.4983e-62
sIDL_L.nmr	gain.old.men	6.57484	0.433692	1.15316	1.13618	0.0345971	3.61704	668	0.0118018	0.0114657	0.0577286	2.93152	0.00337304
sIDL_L.nmr	gain.old.wom	6.57068	0.43707	1.313	1.32984	0.113415	9.70009	647	0.0151883	0.0836463	0.143184	7.4673	8.18596e-14
sIDL_L.nmr	gain.yng.men	5.41196	0.444329	1.1703	1.20363	0.118221	10.9991	651	0.0106868	0.0972743	0.139167	11.0622	1.9124e-28
sIDL_L.nmr	gain.yng.wom	5.41704	0.445183	1.27137	1.33742	0.246791	20.3137	654	0.0160937	0.215248	0.278335	15.3347	4.48646e-53
sIDL_L.nmr	loss	6.01684	0.436523	1.24257	1.24797	0.0492975	4.59565	2655	0.00865737	0.032329	0.0662659	5.69427	1.23899e-08
sIDL_L.nmr	loss.old.men	6.57312	0.42725	1.14538	1.12122	-0.0204158	-1.45976	668	0.0136	-0.0470717	0.00624015	-1.50116	0.133313
sIDL_L.nmr	loss.old.wom	6.57791	0.438667	1.35596	1.36095	0.031455	2.3345	652	0.0089952	0.0138244	0.0490856	3.49686	0.000470767
sIDL_L.nmr	loss.yng.men	5.43897	0.439298	1.18178	1.18812	0.0585206	5.39696	675	0.0126167	0.0337918	0.0832494	4.63833	3.51237e-06
sIDL_L.nmr	loss.yng.wom	5.47735	0.440879	1.29161	1.33699	0.138996	11.2061	660	0.0146363	0.110309	0.167683	9.4967	2.16654e-21
sIDL_L.nmr	stab	6.02495	0.451027	1.2329	1.24633	0.058595	5.10988	2678	0.00766793	0.0435658	0.0736241	7.64156	2.14598e-14
sIDL_L.nmr	stab.old.men	6.56252	0.441563	1.13687	1.11067	-0.0506061	-3.75127	671	0.0168357	-0.083604	-0.0176082	-3.00589	0.00264809
sIDL_L.nmr	stab.old.wom	6.56571	0.448453	1.34926	1.37336	0.0744133	6.73084	670	0.0157382	0.0435665	0.10526	4.7282	2.26515e-06
sIDL_L.nmr	stab.yng.men	5.48376	0.45714	1.17685	1.17699	0.0298435	3.17073	672	0.0144431	0.00153509	0.0581519	2.06629	0.0388015
sIDL_L.nmr	stab.yng.wom	5.48781	0.45695	1.2912	1.33956	0.158508	12.9725	665	0.0148303	0.129441	0.187575	10.6881	1.15673e-26
sIDL_P.nmr	gain	5.99363	0.440069	0.000303673	0.000311011	3.28813e-05	11.8146	2620	1.95065e-06	2.9058e-05	3.67046e-05	16.8566	9.38795e-64
sIDL_P.nmr	gain.old.men	6.57484	0.433692	0.000290161	0.000287965	9.28688e-06	3.77499	668	3.55685e-06	2.31545e-06	1.62583e-05	2.61098	0.00902819
sIDL_P.nmr	gain.old.wom	6.57068	0.43707	0.000318254	0.000322045	2.4678e-05	9.17577	647	4.04382e-06	1.67521e-05	3.26039e-05	6.10265	1.04325e-09
sIDL_P.nmr	gain.yng.men	5.41196	0.444329	0.000299793	0.000307567	2.9933e-05	10.4449	651	3.35008e-06	2.33668e-05	3.64991e-05	8.93501	4.07136e-19
sIDL_P.nmr	gain.yng.wom	5.41704	0.445183	0.000306051	0.000326014	6.64068e-05	22.1829	654	3.74618e-06	5.90643e-05	7.37493e-05	17.7266	2.61517e-70
sIDL_P.nmr	loss	6.01684	0.436523	0.0003079	0.000307324	5.73101e-06	2.32289	2655	2.227e-06	1.36608e-06	1.00959e-05	2.57342	0.01007
sIDL_P.nmr	loss.old.men	6.57312	0.42725	0.000288776	0.000279064	-1.88657e-05	-5.95907	668	2.89362e-06	-2.45372e-05	-1.31942e-05	-6.51977	7.04169e-11
sIDL_P.nmr	loss.old.wom	6.57791	0.438667	0.000326593	0.000326204	3.30253e-06	1.38402	652	4.16514e-06	-4.86115e-06	1.14662e-05	0.792897	0.427838
sIDL_P.nmr	loss.yng.men	5.43897	0.439298	0.000300864	0.000300111	7.89445e-06	3.55606	675	3.74461e-06	5.55007e-07	1.52339e-05	2.10821	0.0350124
sIDL_P.nmr	loss.yng.wom	5.47735	0.440879	0.00031279	0.000322015	3.75763e-05	13.1647	660	4.43027e-06	2.88929e-05	4.62596e-05	8.48171	2.21903e-17
sIDL_P.nmr	stab	6.02495	0.451027	0.000305422	0.000307604	1.65892e-05	6.21789	2678	1.88476e-06	1.28951e-05	2.02834e-05	8.80175	1.34695e-18
sIDL_P.nmr	stab.old.men	6.56252	0.441563	0.000288111	0.000278902	-8.43392e-06	-2.47384	671	3.48877e-06	-1.52719e-05	-1.59594e-06	-2.41745	0.0156297
sIDL_P.nmr	stab.old.wom	6.56571	0.448453	0.000324513	0.000330826	2.77022e-05	9.33508	670	3.0875e-06	2.16507e-05	3.37537e-05	8.97238	2.90168e-19
sIDL_P.nmr	stab.yng.men	5.48376	0.45714	0.000299932	0.000299966	5.79881e-06	2.91081	672	4.03671e-06	-2.11314e-06	1.37108e-05	1.43652	0.150854
sIDL_P.nmr	stab.yng.wom	5.48781	0.45695	0.000311987	0.00032411	4.1418e-05	13.9411	665	3.53463e-06	3.44901e-05	4.83459e-05	11.7178	1.03349e-31
sIDL_PL.nmr	gain	5.99363	0.440069	0.290931	0.297243	0.0280777	10.4076	2620	0.00182537	0.0244999	0.0316554	15.3819	2.16589e-53
sIDL_PL.nmr	gain.old.men	6.57484	0.433692	0.272701	0.268752	0.00379332	2.23897	668	0.00326376	-0.00260364	0.0101903	1.16226	0.245132
sIDL_PL.nmr	gain.old.wom	6.57068	0.43707	0.312146	0.316607	0.0284471	10.0536	647	0.00318076	0.0222128	0.0346814	8.94349	3.7708e-19
sIDL_PL.nmr	gain.yng.men	5.41196	0.444329	0.276821	0.28352	0.0278982	10.4958	651	0.00293219	0.0221511	0.0336453	9.51447	1.82637e-21
sIDL_PL.nmr	gain.yng.wom	5.41704	0.445183	0.299652	0.31626	0.0558169	19.909	654	0.00413554	0.0477113	0.0639226	13.4969	1.63118e-41
sIDL_PL.nmr	loss	6.01684	0.436523	0.294609	0.297072	0.0123766	4.44582	2655	0.00168666	0.00907072	0.0156824	7.33793	2.16926e-13
sIDL_PL.nmr	loss.old.men	6.57312	0.42725	0.272262	0.268216	-0.0015911	-0.324445	668	0.0023923	-0.00628001	0.00309781	-0.665092	0.505991
sIDL_PL.nmr	loss.old.wom	6.57791	0.438667	0.320602	0.322	0.00714539	2.20198	652	0.00248112	0.00228239	0.0120084	2.8799	0.00397799
sIDL_PL.nmr	loss.yng.men	5.43897	0.439298	0.279789	0.281848	0.0127007	5.17269	675	0.00321519	0.00639897	0.0190025	3.95023	7.80754e-05
sIDL_PL.nmr	loss.yng.wom	5.47735	0.440879	0.305771	0.315704	0.0354084	11.4868	660	0.00251423	0.0304806	0.0403363	14.0832	4.81563e-45
sIDL_PL.nmr	stab	6.02495	0.451027	0.29319	0.295856	0.0155374	5.56109	2678	0.00174247	0.0121222	0.0189526	8.9169	4.7951e-19
sIDL_PL.nmr	stab.old.men	6.56252	0.441563	0.270456	0.265568	-0.00744742	-2.33167	671	0.00315715	-0.0136354	-0.00125941	-2.35891	0.0183288
sIDL_PL.nmr	stab.old.wom	6.56571	0.448453	0.319112	0.325318	0.022753	8.66978	670	0.00344359	0.0160036	0.0295025	6.60737	3.91219e-11
sIDL_PL.nmr	stab.yng.men	5.48376	0.45714	0.277321	0.277276	0.0068819	2.90761	672	0.00326245	0.000487499	0.0132763	2.10943	0.0349077
sIDL_PL.nmr	stab.yng.wom	5.48781	0.45695	0.304856	0.315274	0.038153	12.5505	665	0.002858	0.0325513	0.0437547	13.3496	1.19165e-40
sIDL_TG.nmr	gain	5.99363	0.440069	0.0957312	0.100661	0.0155288	17.7244	2620	0.000678319	0.0141993	0.0168583	22.893	5.4531e-116
sIDL_TG.nmr	gain.old.men	6.57484	0.433692	0.0965693	0.0977828	0.00644216	6.92896	668	0.00143049	0.00363841	0.00924592	4.50347	6.68515e-06
sIDL_TG.nmr	gain.old.wom	6.57068	0.43707	0.0993001	0.104313	0.0148718	17.0605	647	0.00120172	0.0125165	0.0172272	12.3754	3.54983e-35
sIDL_TG.nmr	gain.yng.men	5.41196	0.444329	0.0944363	0.101652	0.0201151	23.0367	651	0.0011011	0.017957	0.0222733	18.2683	1.48062e-74
sIDL_TG.nmr	gain.yng.wom	5.41704	0.445183	0.0924614	0.0994727	0.0221968	24.2253	654	0.00141336	0.0194266	0.0249669	15.705	1.39789e-55
sIDL_TG.nmr	loss	6.01684	0.436523	0.0963667	0.0966156	0.000218331	0.360217	2655	0.000601533	-0.000960674	0.00139734	0.362957	0.716637
sIDL_TG.nmr	loss.old.men	6.57312	0.42725	0.0962835	0.0939822	-0.00655912	-7.24895	668	0.00120495	-0.00892083	-0.00419741	-5.44346	5.22542e-08
sIDL_TG.nmr	loss.old.wom	6.57791	0.438667	0.10225	0.104357	0.00424644	4.16565	652	0.00107479	0.00213985	0.00635302	3.95095	7.78412e-05
sIDL_TG.nmr	loss.yng.men	5.43897	0.439298	0.0942699	0.0936579	-0.00361279	-3.74084	675	0.0013453	-0.00624959	-0.000976003	-2.68549	0.00724235
sIDL_TG.nmr	loss.yng.wom	5.47735	0.440879	0.0930011	0.0959983	0.00987969	10.4839	660	0.00126378	0.00740269	0.0123567	7.8176	5.38418e-15
sIDL_TG.nmr	stab	6.02495	0.451027	0.0971542	0.0991752	0.00728034	7.87356	2678	0.000672376	0.00596248	0.0085982	10.8278	2.54246e-27
sIDL_TG.nmr	stab.old.men	6.56252	0.441563	0.096145	0.0957099	-0.00105511	-0.414699	671	0.00109992	-0.00321095	0.00110073	-0.959263	0.337426
sIDL_TG.nmr	stab.old.wom	6.56571	0.448453	0.102387	0.105634	0.0109951	12.0763	670	0.00122643	0.00859131	0.0133989	8.96516	3.09833e-19
sIDL_TG.nmr	stab.yng.men	5.48376	0.45714	0.0949143	0.0967592	0.00684773	7.37531	672	0.00118022	0.00453449	0.00916097	5.80206	6.55042e-09
sIDL_TG.nmr	stab.yng.wom	5.48781	0.45695	0.0946542	0.0994888	0.0138496	14.7843	665	0.000771501	0.0123375	0.0153618	17.9515	4.66959e-72
sIGF1	gain	5.99363	0.440069	21.4674	20.8874	-1.82641	-8.70381	3311	0.144303	-2.10924	-1.54357	-12.6568	1.02659e-36
sIGF1	gain.old.men	6.57484	0.433692	21.2746	20.8465	-1.68382	-8.37327	828	0.209498	-2.09444	-1.2732	-8.03739	9.17688e-16
sIGF1	gain.old.wom	6.57068	0.43707	19.8711	19.179	-1.6572	-8.137	826	0.188661	-2.02697	-1.28742	-8.78402	1.57727e-18
sIGF1	gain.yng.men	5.41196	0.444329	22.5061	21.8664	-1.95322	-8.65189	828	0.20957	-2.36398	-1.54246	-9.32014	1.1619e-20
sIGF1	gain.yng.wom	5.41704	0.445183	22.0543	21.3137	-2.21253	-10.3491	829	0.328689	-2.85676	-1.5683	-6.7314	1.68043e-11
sIGF1	loss	6.01684	0.436523	21.3586	21.0879	-0.711125	-3.68441	3318	0.134593	-0.974927	-0.447324	-5.28353	1.26715e-07
sIGF1	loss.old.men	6.57312	0.42725	21.3161	21.2315	-0.259182	-1.06448	830	0.301255	-0.849641	0.331277	-0.860343	0.3896
sIGF1	loss.old.wom	6.57791	0.438667	19.653	19.1932	-1.3725	-7.58309	833	0.202161	-1.76874	-0.976268	-6.78916	1.12786e-11
sIGF1	loss.yng.men	5.43897	0.439298	22.5928	22.7064	0.207247	0.922697	830	0.241684	-0.266453	0.680947	0.857514	0.391161
sIGF1	loss.yng.wom	5.47735	0.440879	21.6872	21.335	-1.3534	-6.1543	825	0.228279	-1.80083	-0.905971	-5.9287	3.0535e-09
sIGF1	stab	6.02495	0.451027	21.2349	20.7917	-1.18737	-6.11821	3300	0.108708	-1.40044	-0.974307	-10.9226	8.98545e-28
sIGF1	stab.old.men	6.56252	0.441563	21.2702	20.8573	-0.940425	-5.47342	825	0.171152	-1.27588	-0.604966	-5.49467	3.91449e-08
sIGF1	stab.old.wom	6.56571	0.448453	19.7609	19.2226	-1.07801	-5.92635	824	0.194454	-1.45914	-0.696878	-5.54376	2.96041e-08
sIGF1	stab.yng.men	5.48376	0.45714	22.4515	22.2133	-1.02936	-4.67803	830	0.156708	-1.33651	-0.722211	-6.56863	5.0779e-11
sIGF1	stab.yng.wom	5.48781	0.45695	21.2099	20.6146	-1.79417	-8.81029	821	0.185546	-2.15784	-1.4305	-9.66966	4.05725e-22
sILE.nmr	gain	5.99363	0.440069	0.0481092	0.0489747	0.00299808	6.6589	2620	0.000567531	0.00188572	0.00411044	5.28267	1.27317e-07
sILE.nmr	gain.old.men	6.57484	0.433692	0.0512031	0.0517344	0.00171469	3.87543	668	0.00115041	-0.000540118	0.00396951	1.4905	0.136092
sILE.nmr	gain.old.wom	6.57068	0.43707	0.0438606	0.0454341	0.00273585	6.62128	647	0.00115272	0.000476517	0.00499519	2.37338	0.0176259
sILE.nmr	gain.yng.men	5.41196	0.444329	0.0521453	0.0534056	0.00365692	9.02909	651	0.00122493	0.00125605	0.00605779	2.98541	0.00283202
sILE.nmr	gain.yng.wom	5.41704	0.445183	0.0440647	0.0451197	0.00395947	8.78606	654	0.000975254	0.00204798	0.00587097	4.05994	4.90849e-05
sILE.nmr	loss	6.01684	0.436523	0.0481794	0.0466274	-0.00444062	-9.75692	2655	0.000593252	-0.0056034	-0.00327785	-7.48523	7.1424e-14
sILE.nmr	loss.old.men	6.57312	0.42725	0.0506694	0.049543	-0.00514361	-10.6577	668	0.00113635	-0.00737085	-0.00291636	-4.52643	5.99885e-06
sILE.nmr	loss.old.wom	6.57791	0.438667	0.0454468	0.0440164	-0.00197099	-4.70989	652	0.000984106	-0.00389983	-4.21378e-05	-2.00282	0.0451968
sILE.nmr	loss.yng.men	5.43897	0.439298	0.0518378	0.0499144	-0.00453322	-9.2103	675	0.00101202	-0.00651677	-0.00254967	-4.4794	7.48542e-06
sILE.nmr	loss.yng.wom	5.47735	0.440879	0.0447117	0.0430162	-0.00527611	-10.8559	660	0.00101326	-0.0072621	-0.00329011	-5.20705	1.91866e-07
sILE.nmr	stab	6.02495	0.451027	0.0486006	0.0478776	-0.00287194	-5.83663	2677	0.000644003	-0.00413419	-0.0016097	-4.45951	8.2146e-06
sILE.nmr	stab.old.men	6.56252	0.441563	0.0506395	0.0491181	-0.00570972	-11.0244	670	0.00087582	-0.00742633	-0.00399311	-6.51928	7.06449e-11
sILE.nmr	stab.old.wom	6.56571	0.448453	0.0457133	0.0446042	-0.00284463	-7.31746	670	0.00113345	-0.0050662	-0.000623066	-2.50971	0.0120832
sILE.nmr	stab.yng.men	5.48376	0.45714	0.054277	0.0519254	-0.00749567	-14.6451	672	0.000866721	-0.00919444	-0.0057969	-8.64831	5.22676e-18
sILE.nmr	stab.yng.wom	5.48781	0.45695	0.0448089	0.0453278	0.00284366	7.13217	665	0.00127472	0.000345204	0.00534212	2.23081	0.0256939
sL_HDL_C.nmr	gain	5.99363	0.440069	0.261618	0.240966	-0.0558692	-22.2899	2620	0.00285448	-0.061464	-0.0502745	-19.5725	2.65312e-85
sL_HDL_C.nmr	gain.old.men	6.57484	0.433692	0.201087	0.184925	-0.051704	-24.261	668	0.00499271	-0.0614897	-0.0419183	-10.3559	3.9345e-25
sL_HDL_C.nmr	gain.old.wom	6.57068	0.43707	0.343485	0.323978	-0.0651156	-20.0243	647	0.00498077	-0.0748779	-0.0553533	-13.0734	4.67258e-39
sL_HDL_C.nmr	gain.yng.men	5.41196	0.444329	0.187948	0.17424	-0.0395214	-21.8746	651	0.00428762	-0.0479251	-0.0311176	-9.21756	3.03935e-20
sL_HDL_C.nmr	gain.yng.wom	5.41704	0.445183	0.356752	0.330423	-0.0812208	-22.2091	654	0.00760458	-0.0961258	-0.0663158	-10.6805	1.2558e-26
sL_HDL_C.nmr	loss	6.01684	0.436523	0.270331	0.280943	0.0241798	9.31211	2655	0.00306768	0.0181671	0.0301924	7.88209	3.21947e-15
sL_HDL_C.nmr	loss.old.men	6.57312	0.42725	0.204836	0.222407	0.0430138	19.8184	668	0.00447247	0.0342478	0.0517799	9.61746	6.74779e-22
sL_HDL_C.nmr	loss.old.wom	6.57791	0.438667	0.358529	0.360422	-0.00216347	-0.94284	652	0.00714997	-0.0161774	0.0118505	-0.302585	0.762207
sL_HDL_C.nmr	loss.yng.men	5.43897	0.439298	0.194514	0.208825	0.0344268	17.9809	675	0.00401444	0.0265585	0.0422951	8.57576	9.84379e-18
sL_HDL_C.nmr	loss.yng.wom	5.47735	0.440879	0.365306	0.372568	0.014857	3.44318	660	0.00609515	0.0029105	0.0268035	2.43751	0.0147888
sL_HDL_C.nmr	stab	6.02495	0.451027	0.267314	0.261342	-0.0240707	-9.6775	2678	0.00312111	-0.0301881	-0.0179534	-7.71223	1.23642e-14
sL_HDL_C.nmr	stab.old.men	6.56252	0.441563	0.209533	0.206159	-0.0248238	-12.6515	671	0.00411866	-0.0328964	-0.0167512	-6.02715	1.66877e-09
sL_HDL_C.nmr	stab.old.wom	6.56571	0.448453	0.358088	0.342866	-0.0387793	-10.9279	670	0.00486872	-0.0483219	-0.0292366	-7.96498	1.65255e-15
sL_HDL_C.nmr	stab.yng.men	5.48376	0.45714	0.189215	0.184608	-0.0126044	-6.70247	672	0.00375221	-0.0199588	-0.00525012	-3.35921	0.000781661
sL_HDL_C.nmr	stab.yng.wom	5.48781	0.45695	0.366565	0.353195	-0.0400466	-11.9813	665	0.00646742	-0.0527227	-0.0273704	-6.19204	5.93889e-10
sL_HDL_CE.nmr	gain	5.99363	0.440069	0.203549	0.186383	-0.0454263	-23.2845	2620	0.00243567	-0.0502002	-0.0406524	-18.6504	1.25314e-77
sL_HDL_CE.nmr	gain.old.men	6.57484	0.433692	0.15536	0.141659	-0.0402043	-24.419	668	0.00288893	-0.0458666	-0.034542	-13.9167	5.01602e-44
sL_HDL_CE.nmr	gain.old.wom	6.57068	0.43707	0.265601	0.250994	-0.0511205	-21.4502	647	0.00469345	-0.0603197	-0.0419214	-10.8919	1.25986e-27
sL_HDL_CE.nmr	gain.yng.men	5.41196	0.444329	0.145227	0.133352	-0.0359431	-23.7251	651	0.00259204	-0.0410235	-0.0308627	-13.8668	1.0073e-43
sL_HDL_CE.nmr	gain.yng.wom	5.41704	0.445183	0.278315	0.255238	-0.0660153	-23.3514	654	0.00667263	-0.0790936	-0.0529369	-9.89343	4.44525e-23
sL_HDL_CE.nmr	loss	6.01684	0.436523	0.209388	0.217986	0.0193221	9.59648	2655	0.00229897	0.0148161	0.0238281	8.40467	4.29078e-17
sL_HDL_CE.nmr	loss.old.men	6.57312	0.42725	0.158174	0.172604	0.0347295	22.3711	668	0.00420714	0.0264835	0.0429755	8.2549	1.52033e-16
sL_HDL_CE.nmr	loss.old.wom	6.57791	0.438667	0.276806	0.278486	-0.00396184	-2.09593	652	0.00464593	-0.0130679	0.00514419	-0.852755	0.393795
sL_HDL_CE.nmr	loss.yng.men	5.43897	0.439298	0.150049	0.162424	0.0280603	18.3993	675	0.00339167	0.0214126	0.0347079	8.27328	1.30322e-16
sL_HDL_CE.nmr	loss.yng.wom	5.47735	0.440879	0.283732	0.289662	0.0134727	4.7083	660	0.00502498	0.00362369	0.0233216	2.68114	0.00733726
sL_HDL_CE.nmr	stab	6.02495	0.451027	0.20722	0.20171	-0.0188451	-9.43682	2678	0.00225683	-0.0232685	-0.0144217	-8.35024	6.81268e-17
sL_HDL_CE.nmr	stab.old.men	6.56252	0.441563	0.162404	0.159456	-0.0184564	-11.3713	671	0.00359348	-0.0254996	-0.0114132	-5.13608	2.80528e-07
sL_HDL_CE.nmr	stab.old.wom	6.56571	0.448453	0.275532	0.264497	-0.0304396	-10.8902	670	0.00376837	-0.0378256	-0.0230536	-8.07766	6.60219e-16
sL_HDL_CE.nmr	stab.yng.men	5.48376	0.45714	0.145544	0.141941	-0.00843078	-6.94168	672	0.00315521	-0.014615	-0.00224657	-2.67202	0.0075396
sL_HDL_CE.nmr	stab.yng.wom	5.48781	0.45695	0.284761	0.274587	-0.0324043	-12.5388	665	0.00490959	-0.0420271	-0.0227815	-6.6002	4.10591e-11
sL_HDL_FC.nmr	gain	5.99363	0.440069	0.0588673	0.0542126	-0.0123122	-21.903	2620	0.000824012	-0.0139273	-0.0106972	-14.9418	1.76188e-50
sL_HDL_FC.nmr	gain.old.men	6.57484	0.433692	0.0454137	0.0422629	-0.0115442	-25.1912	668	0.0012452	-0.0139848	-0.00910358	-9.27094	1.84512e-20
sL_HDL_FC.nmr	gain.old.wom	6.57068	0.43707	0.0780184	0.0735552	-0.014583	-20.3499	647	0.00130713	-0.017145	-0.012021	-11.1565	6.65767e-29
sL_HDL_FC.nmr	gain.yng.men	5.41196	0.444329	0.0421544	0.0402164	-0.00714544	-18.5391	651	0.000806503	-0.00872618	-0.00556469	-8.85978	8.01709e-19
sL_HDL_FC.nmr	gain.yng.wom	5.41704	0.445183	0.0799649	0.0734525	-0.0182515	-23.235	654	0.00147997	-0.0211523	-0.0153508	-12.3323	6.06771e-35
sL_HDL_FC.nmr	loss	6.01684	0.436523	0.0611626	0.0625056	0.00261689	4.1126	2655	0.000730079	0.00118593	0.00404784	3.58439	0.000337869
sL_HDL_FC.nmr	loss.old.men	6.57312	0.42725	0.0470417	0.0496798	0.00699018	16.0674	668	0.00112583	0.00478355	0.00919682	6.2089	5.33567e-10
sL_HDL_FC.nmr	loss.old.wom	6.57791	0.438667	0.0811745	0.0809967	-0.00284363	-5.06552	652	0.00147935	-0.00574316	5.59083e-05	-1.92221	0.0545796
sL_HDL_FC.nmr	loss.yng.men	5.43897	0.439298	0.0445752	0.0464851	0.00534951	13.0145	675	0.00116057	0.00307479	0.00762423	4.60937	4.03882e-06
sL_HDL_FC.nmr	loss.yng.wom	5.47735	0.440879	0.0804543	0.0820091	0.00120903	1.1413	660	0.00141303	-0.00156051	0.00397857	0.855627	0.392204
sL_HDL_FC.nmr	stab	6.02495	0.451027	0.0607183	0.0588628	-0.00702239	-12.1318	2678	0.000656708	-0.00830953	-0.00573524	-10.6933	1.09391e-26
sL_HDL_FC.nmr	stab.old.men	6.56252	0.441563	0.0468852	0.045339	-0.00775851	-16.479	671	0.000969327	-0.00965839	-0.00585862	-8.00401	1.20427e-15
sL_HDL_FC.nmr	stab.old.wom	6.56571	0.448453	0.0814541	0.0772741	-0.0104453	-13.6713	670	0.00123333	-0.0128626	-0.00802799	-8.46921	2.47053e-17
sL_HDL_FC.nmr	stab.yng.men	5.48376	0.45714	0.0435273	0.041936	-0.00395122	-9.4446	672	0.00118153	-0.00626701	-0.00163543	-3.34417	0.000825286
sL_HDL_FC.nmr	stab.yng.wom	5.48781	0.45695	0.0826041	0.0793552	-0.00903945	-11.943	665	0.00147386	-0.0119282	-0.00615069	-6.13318	8.61372e-10
sL_HDL_L.nmr	gain	5.99363	0.440069	0.582813	0.562128	-0.0636404	-11.8034	2620	0.00606173	-0.0755214	-0.0517594	-10.4987	8.75708e-26
sL_HDL_L.nmr	gain.old.men	6.57484	0.433692	0.469326	0.445833	-0.0659397	-14.4753	668	0.00871029	-0.0830119	-0.0488676	-7.57032	3.72292e-14
sL_HDL_L.nmr	gain.old.wom	6.57068	0.43707	0.748749	0.727035	-0.0670607	-9.45907	647	0.0142159	-0.0949239	-0.0391975	-4.7173	2.38994e-06
sL_HDL_L.nmr	gain.yng.men	5.41196	0.444329	0.439409	0.428862	-0.0358639	-7.80475	651	0.0089754	-0.0534557	-0.0182722	-3.99581	6.44748e-05
sL_HDL_L.nmr	gain.yng.wom	5.41704	0.445183	0.763152	0.737661	-0.104904	-13.6067	654	0.0123132	-0.129037	-0.0807698	-8.51961	1.60091e-17
sL_HDL_L.nmr	loss	6.01684	0.436523	0.604334	0.63484	0.0727952	12.0142	2655	0.00744408	0.0582048	0.0873856	9.77894	1.38658e-22
sL_HDL_L.nmr	loss.old.men	6.57312	0.42725	0.479034	0.515205	0.11031	21.4908	668	0.0115783	0.0876167	0.133004	9.5273	1.61422e-21
sL_HDL_L.nmr	loss.old.wom	6.57791	0.438667	0.775259	0.797102	0.0413318	4.29833	652	0.0140741	0.0137466	0.0689169	2.93673	0.00331688
sL_HDL_L.nmr	loss.yng.men	5.43897	0.439298	0.455275	0.483197	0.092135	20.1716	675	0.00958959	0.0733394	0.110931	9.60781	7.41083e-22
sL_HDL_L.nmr	loss.yng.wom	5.47735	0.440879	0.777064	0.811329	0.0620769	8.05703	660	0.0146679	0.0333278	0.0908261	4.23216	2.31461e-05
sL_HDL_L.nmr	stab	6.02495	0.451027	0.598825	0.597546	-0.0106211	-2.07161	2678	0.0059787	-0.0223394	0.00109711	-1.7765	0.0756511
sL_HDL_L.nmr	stab.old.men	6.56252	0.441563	0.478358	0.475657	-0.0179767	-3.8256	671	0.00817754	-0.0340047	-0.00194871	-2.1983	0.0279277
sL_HDL_L.nmr	stab.old.wom	6.56571	0.448453	0.773133	0.762385	-0.0267531	-3.9626	670	0.0107142	-0.0477528	-0.0057533	-2.49698	0.0125256
sL_HDL_L.nmr	stab.yng.men	5.48376	0.45714	0.443278	0.443211	0.00212461	0.233004	672	0.00628588	-0.0101957	0.0144449	0.337997	0.735366
sL_HDL_L.nmr	stab.yng.wom	5.48781	0.45695	0.795718	0.784453	-0.0266468	-3.83319	665	0.0109366	-0.0480826	-0.0052111	-2.43648	0.0148309
sL_HDL_P.nmr	gain	5.99363	0.440069	0.00124189	0.00118669	-0.000158326	-13.4031	2620	1.52736e-05	-0.000188262	-0.00012839	-10.366	3.54115e-25
sL_HDL_P.nmr	gain.old.men	6.57484	0.433692	0.000970882	0.000908907	-0.000176032	-17.9991	668	2.30002e-05	-0.000221112	-0.000130951	-7.6535	1.95586e-14
sL_HDL_P.nmr	gain.old.wom	6.57068	0.43707	0.00162277	0.00158699	-0.000174112	-11.7331	647	3.08517e-05	-0.000234581	-0.000113643	-5.64351	1.66613e-08
sL_HDL_P.nmr	gain.yng.men	5.41196	0.444329	0.000897003	0.000872136	-6.87322e-05	-7.83555	651	1.69237e-05	-0.000101903	-3.55617e-05	-4.0613	4.8801e-05
sL_HDL_P.nmr	gain.yng.wom	5.41704	0.445183	0.00166943	0.00160589	-0.000235116	-14.3612	654	2.95249e-05	-0.000292985	-0.000177248	-7.96333	1.67475e-15
sL_HDL_P.nmr	loss	6.01684	0.436523	0.00129361	0.00137105	0.000193171	14.8884	2655	1.76195e-05	0.000158636	0.000227705	10.9634	5.7283e-28
sL_HDL_P.nmr	loss.old.men	6.57312	0.42725	0.000992426	0.00107785	0.000271473	26.7566	668	1.9922e-05	0.000232426	0.000310521	13.6268	2.77396e-42
sL_HDL_P.nmr	loss.old.wom	6.57791	0.438667	0.0017045	0.00176244	0.000122952	6.09904	652	2.77138e-05	6.86326e-05	0.000177271	4.43648	9.14426e-06
sL_HDL_P.nmr	loss.yng.men	5.43897	0.439298	0.000932738	0.00101018	0.000250173	25.7941	675	2.28835e-05	0.000205321	0.000295025	10.9325	8.06265e-28
sL_HDL_P.nmr	loss.yng.wom	5.47735	0.440879	0.00170597	0.00179259	0.000163791	10.1245	660	4.04242e-05	8.45592e-05	0.000243022	4.05179	5.08264e-05
sL_HDL_P.nmr	stab	6.02495	0.451027	0.00128092	0.00128071	-1.70588e-05	-1.46123	2678	1.39191e-05	-4.43402e-05	1.02226e-05	-1.22557	0.220362
sL_HDL_P.nmr	stab.old.men	6.56252	0.441563	0.000999353	0.00099249	-1.93815e-05	-2.09062	671	1.7424e-05	-5.35324e-05	1.47695e-05	-1.11235	0.26599
sL_HDL_P.nmr	stab.old.wom	6.56571	0.448453	0.00170529	0.00168053	-5.9214e-05	-3.94168	670	2.78353e-05	-0.000113771	-4.65682e-06	-2.1273	0.0333952
sL_HDL_P.nmr	stab.yng.men	5.48376	0.45714	0.000906639	0.000906807	1.27126e-05	1.6793	672	1.25392e-05	-1.18643e-05	3.72894e-05	1.01383	0.310666
sL_HDL_P.nmr	stab.yng.wom	5.48781	0.45695	0.00173343	0.00171985	-6.07559e-05	-3.76441	665	2.78513e-05	-0.000115344	-6.16736e-06	-2.18144	0.029151
sL_HDL_PL.nmr	gain	5.99363	0.440069	0.294646	0.28635	-0.0255964	-8.58643	2620	0.00290122	-0.0312828	-0.01991	-8.82261	1.11827e-18
sL_HDL_PL.nmr	gain.old.men	6.57484	0.433692	0.239947	0.229585	-0.0272125	-10.9583	668	0.00403903	-0.035129	-0.0192961	-6.7374	1.61243e-11
sL_HDL_PL.nmr	gain.old.wom	6.57068	0.43707	0.374015	0.363971	-0.0262333	-6.94994	647	0.00562215	-0.0372527	-0.0152139	-4.66606	3.07026e-06
sL_HDL_PL.nmr	gain.yng.men	5.41196	0.444329	0.22457	0.222445	-0.00792184	-3.71378	651	0.00470449	-0.0171426	0.00129895	-1.68389	0.0922028
sL_HDL_PL.nmr	gain.yng.wom	5.41704	0.445183	0.377109	0.365507	-0.040464	-10.9937	654	0.00513299	-0.0505247	-0.0304034	-7.88313	3.19286e-15
sL_HDL_PL.nmr	loss	6.01684	0.436523	0.303888	0.318524	0.033741	10.906	2655	0.00301803	0.0278256	0.0396563	11.1798	5.12098e-29
sL_HDL_PL.nmr	loss.old.men	6.57312	0.42725	0.246642	0.263369	0.0510939	20.3381	668	0.00463283	0.0420136	0.0601743	11.0287	2.77977e-28
sL_HDL_PL.nmr	loss.old.wom	6.57791	0.438667	0.385355	0.393305	0.0189372	4.49544	652	0.00721114	0.00480339	0.0330711	2.62611	0.00863678
sL_HDL_PL.nmr	loss.yng.men	5.43897	0.439298	0.232481	0.245779	0.0425354	19.2898	675	0.00342549	0.0358214	0.0492493	12.4173	2.10462e-35
sL_HDL_PL.nmr	loss.yng.wom	5.47735	0.440879	0.384837	0.39826	0.0285511	7.45496	660	0.00667429	0.0154695	0.0416327	4.27777	1.88775e-05
sL_HDL_PL.nmr	stab	6.02495	0.451027	0.302131	0.302128	-0.00370947	-1.33903	2678	0.00306606	-0.00971895	0.00230001	-1.20985	0.226337
sL_HDL_PL.nmr	stab.old.men	6.56252	0.441563	0.245318	0.243647	-0.00686083	-2.92098	671	0.00422805	-0.0151478	0.00142615	-1.62269	0.104655
sL_HDL_PL.nmr	stab.old.wom	6.56571	0.448453	0.383478	0.380874	-0.00957397	-2.43907	670	0.00498739	-0.0193493	0.000201329	-1.91963	0.0549043
sL_HDL_PL.nmr	stab.yng.men	5.48376	0.45714	0.228643	0.229859	0.00302556	0.767411	672	0.00460798	-0.00600609	0.0120572	0.65659	0.511445
sL_HDL_PL.nmr	stab.yng.wom	5.48781	0.45695	0.393765	0.389859	-0.0109591	-3.3019	665	0.0056634	-0.0220593	0.000141205	-1.93507	0.0529821
sL_HDL_TG.nmr	gain	5.99363	0.440069	0.0277872	0.0284822	0.00242858	9.1405	2620	0.000314932	0.00181131	0.00304585	7.71143	1.24412e-14
sL_HDL_TG.nmr	gain.old.men	6.57484	0.433692	0.0264499	0.0254867	-0.00124827	-4.85021	668	0.000527911	-0.00228298	-0.000213567	-2.36455	0.018052
sL_HDL_TG.nmr	gain.old.wom	6.57068	0.43707	0.0319381	0.0327198	0.0036263	12.5879	647	0.000591638	0.00246669	0.00478591	6.12925	8.82934e-10
sL_HDL_TG.nmr	gain.yng.men	5.41196	0.444329	0.0243733	0.025989	0.00502592	22.3879	651	0.000621182	0.0038084	0.00624344	8.0909	5.92255e-16
sL_HDL_TG.nmr	gain.yng.wom	5.41704	0.445183	0.0290196	0.0298137	0.00320571	11.0289	654	0.00060483	0.00202024	0.00439117	5.30018	1.1569e-07
sL_HDL_TG.nmr	loss	6.01684	0.436523	0.028506	0.0282509	-0.000147388	-0.653955	2655	0.000315386	-0.000765545	0.000470768	-0.467327	0.640266
sL_HDL_TG.nmr	loss.old.men	6.57312	0.42725	0.0266839	0.0257103	-0.00185877	-7.58565	668	0.000573488	-0.0029828	-0.000734729	-3.24116	0.00119045
sL_HDL_TG.nmr	loss.old.wom	6.57791	0.438667	0.0333923	0.0333711	-6.07552e-05	-0.0512395	652	0.000623142	-0.00128211	0.0011606	-0.0974982	0.922331
sL_HDL_TG.nmr	loss.yng.men	5.43897	0.439298	0.0247027	0.024409	0.000141162	1.72342	675	0.000621669	-0.00107731	0.00135963	0.227069	0.82037
sL_HDL_TG.nmr	loss.yng.wom	5.47735	0.440879	0.0292141	0.0298951	0.00204987	7.46859	660	0.000581621	0.00090989	0.00318984	3.5244	0.000424437
sL_HDL_TG.nmr	stab	6.02495	0.451027	0.0286792	0.0285175	-0.000823311	-3.05038	2678	0.000361367	-0.00153159	-0.000115032	-2.27832	0.0227073
sL_HDL_TG.nmr	stab.old.men	6.56252	0.441563	0.0265399	0.0254462	-0.00304902	-9.22651	671	0.00071065	-0.0044419	-0.00165615	-4.29047	1.78294e-05
sL_HDL_TG.nmr	stab.old.wom	6.56571	0.448453	0.0331205	0.0331519	0.000257332	1.02967	670	0.000663944	-0.001044	0.00155866	0.387581	0.698326
sL_HDL_TG.nmr	stab.yng.men	5.48376	0.45714	0.0249936	0.024871	-0.000512494	-2.68568	672	0.000500443	-0.00149336	0.000468375	-1.02408	0.305798
sL_HDL_TG.nmr	stab.yng.wom	5.48781	0.45695	0.0305589	0.0309282	0.00102527	3.25887	665	0.000681573	-0.000310613	0.00236115	1.50427	0.132512
sL_LDL_C.nmr	gain	5.99363	0.440069	1.1405	1.16385	0.114082	10.8965	2620	0.00818591	0.0980373	0.130126	13.9363	3.80948e-44
sL_LDL_C.nmr	gain.old.men	6.57484	0.433692	1.09116	1.075	0.00970773	1.23371	668	0.0147347	-0.0191723	0.0385878	0.658834	0.510003
sL_LDL_C.nmr	gain.old.wom	6.57068	0.43707	1.18877	1.20251	0.083582	8.9362	647	0.0120102	0.060042	0.107122	6.95925	3.4208e-12
sL_LDL_C.nmr	gain.yng.men	5.41196	0.444329	1.13059	1.15999	0.124664	11.6435	651	0.0143511	0.096536	0.152792	8.68672	3.73038e-18
sL_LDL_C.nmr	gain.yng.wom	5.41704	0.445183	1.15342	1.22045	0.236054	20.7219	654	0.0135967	0.209404	0.262703	17.3611	1.62629e-67
sL_LDL_C.nmr	loss	6.01684	0.436523	1.1487	1.15223	0.0317403	3.2081	2655	0.00943428	0.0132491	0.0502315	3.36436	0.000767217
sL_LDL_C.nmr	loss.old.men	6.57312	0.42725	1.06864	1.04649	-0.0276067	-1.1572	668	0.019351	-0.0655347	0.0103213	-1.42663	0.153687
sL_LDL_C.nmr	loss.old.wom	6.57791	0.438667	1.22531	1.22646	0.00696129	0.557745	652	0.0124285	-0.0173986	0.0313211	0.560107	0.575406
sL_LDL_C.nmr	loss.yng.men	5.43897	0.439298	1.13075	1.13115	0.0218957	2.44617	675	0.0122431	-0.00210075	0.0458921	1.78841	0.0737094
sL_LDL_C.nmr	loss.yng.wom	5.47735	0.440879	1.17037	1.20087	0.128959	12.2294	660	0.0151178	0.0993279	0.15859	8.53024	1.46044e-17
sL_LDL_C.nmr	stab	6.02495	0.451027	1.14698	1.15608	0.0615425	5.78506	2678	0.00779977	0.046255	0.0768301	7.8903	3.01462e-15
sL_LDL_C.nmr	stab.old.men	6.56252	0.441563	1.06591	1.04626	-0.0560098	-4.69928	671	0.0171336	-0.0895917	-0.0224279	-3.269	0.00107929
sL_LDL_C.nmr	stab.old.wom	6.56571	0.448453	1.22422	1.24756	0.0980794	9.50353	670	0.0155576	0.0675864	0.128572	6.30426	2.8957e-10
sL_LDL_C.nmr	stab.yng.men	5.48376	0.45714	1.11811	1.10289	0.00438361	1.27849	672	0.021627	-0.0380054	0.0467726	0.202691	0.839376
sL_LDL_C.nmr	stab.yng.wom	5.48781	0.45695	1.17858	1.22515	0.174632	15.7443	665	0.0149493	0.145331	0.203933	11.6816	1.58226e-31
sL_LDL_CE.nmr	gain	5.99363	0.440069	0.843211	0.864055	0.0869156	11.196	2620	0.00534095	0.0764473	0.0973838	16.2734	1.52418e-59
sL_LDL_CE.nmr	gain.old.men	6.57484	0.433692	0.806642	0.799765	0.0113865	2.36465	668	0.012673	-0.0134525	0.0362255	0.898486	0.368927
sL_LDL_CE.nmr	gain.old.wom	6.57068	0.43707	0.879058	0.889363	0.0661794	9.30881	647	0.00999325	0.0465926	0.0857662	6.62241	3.53382e-11
sL_LDL_CE.nmr	gain.yng.men	5.41196	0.444329	0.840765	0.864915	0.0951356	11.9345	651	0.0112076	0.0731687	0.117102	8.4885	2.0933e-17
sL_LDL_CE.nmr	gain.yng.wom	5.41704	0.445183	0.847848	0.89971	0.182321	21.3844	654	0.00962361	0.163459	0.201183	18.9452	4.84141e-80
sL_LDL_CE.nmr	loss	6.01684	0.436523	0.847591	0.84935	0.0237458	3.11335	2655	0.00601048	0.0119653	0.0355263	3.95073	7.79121e-05
sL_LDL_CE.nmr	loss.old.men	6.57312	0.42725	0.794202	0.770658	-0.0197595	-1.7872	668	0.00964872	-0.038671	-0.000847991	-2.04789	0.0405711
sL_LDL_CE.nmr	loss.old.wom	6.57791	0.438667	0.901945	0.902956	0.00433692	0.746427	652	0.0105526	-0.0163463	0.0250201	0.410979	0.681088
sL_LDL_CE.nmr	loss.yng.men	5.43897	0.439298	0.839429	0.838414	0.0119913	1.8256	675	0.0082336	-0.00414658	0.0281292	1.45638	0.145287
sL_LDL_CE.nmr	loss.yng.wom	5.47735	0.440879	0.858374	0.882794	0.0932326	11.6563	660	0.0125071	0.0687187	0.117747	7.45437	9.03014e-14
sL_LDL_CE.nmr	stab	6.02495	0.451027	0.847754	0.855077	0.0433611	5.78572	2678	0.00691554	0.0298067	0.0569156	6.2701	3.6081e-10
sL_LDL_CE.nmr	stab.old.men	6.56252	0.441563	0.793993	0.779106	-0.0308219	-3.61316	671	0.00863618	-0.0477488	-0.013895	-3.56893	0.000358446
sL_LDL_CE.nmr	stab.old.wom	6.56571	0.448453	0.898886	0.915954	0.0815252	9.91902	670	0.0132314	0.0555918	0.107459	6.16152	7.20508e-10
sL_LDL_CE.nmr	stab.yng.men	5.48376	0.45714	0.830706	0.823416	0.0089451	1.63728	672	0.0117619	-0.0141083	0.0319985	0.760514	0.446947
sL_LDL_CE.nmr	stab.yng.wom	5.48781	0.45695	0.86166	0.901045	0.131195	15.5386	665	0.0114511	0.108751	0.153639	11.457	2.16934e-30
sL_LDL_FC.nmr	gain	5.99363	0.440069	0.297547	0.301694	0.0230558	8.8284	2620	0.00236009	0.01843	0.0276815	9.76902	1.52919e-22
sL_LDL_FC.nmr	gain.old.men	6.57484	0.433692	0.280518	0.276264	-0.00318414	-0.783219	668	0.0042365	-0.0114877	0.00511939	-0.751598	0.452293
sL_LDL_FC.nmr	gain.old.wom	6.57068	0.43707	0.312775	0.312837	0.0193282	7.6739	647	0.0031897	0.0130764	0.02558	6.05958	1.3648e-09
sL_LDL_FC.nmr	gain.yng.men	5.41196	0.444329	0.291701	0.295662	0.0238947	8.49633	651	0.00491998	0.0142515	0.0335378	4.85665	1.19387e-06
sL_LDL_FC.nmr	gain.yng.wom	5.41704	0.445183	0.305466	0.319589	0.0592693	20.1672	654	0.00507083	0.0493305	0.0692082	11.6883	1.46284e-31
sL_LDL_FC.nmr	loss	6.01684	0.436523	0.300137	0.301924	0.0133849	4.98565	2655	0.00207156	0.0093246	0.0174451	6.46124	1.0385e-10
sL_LDL_FC.nmr	loss.old.men	6.57312	0.42725	0.276106	0.269455	-0.00282113	0.1178	668	0.00436372	-0.011374	0.00573177	-0.646497	0.517958
sL_LDL_FC.nmr	loss.old.wom	6.57791	0.438667	0.321346	0.321541	0.00687058	1.71958	652	0.00418358	-0.00132923	0.0150704	1.64227	0.100533
sL_LDL_FC.nmr	loss.yng.men	5.43897	0.439298	0.291484	0.293329	0.013653	5.14277	675	0.00421497	0.00539161	0.0219143	3.23916	0.00119884
sL_LDL_FC.nmr	loss.yng.wom	5.47735	0.440879	0.311032	0.321629	0.036305	12.5136	660	0.00356029	0.0293269	0.0432832	10.1972	2.04033e-24
sL_LDL_FC.nmr	stab	6.02495	0.451027	0.299349	0.300967	0.0132157	4.96191	2678	0.00275505	0.00781578	0.0186156	4.79689	1.61149e-06
sL_LDL_FC.nmr	stab.old.men	6.56252	0.441563	0.274341	0.267803	-0.0174294	-6.01926	671	0.00452617	-0.0263007	-0.00855814	-3.85081	0.000117726
sL_LDL_FC.nmr	stab.old.wom	6.56571	0.448453	0.322889	0.328108	0.022594	7.69679	670	0.00459812	0.0135817	0.0316063	4.91375	8.93495e-07
sL_LDL_FC.nmr	stab.yng.men	5.48376	0.45714	0.287882	0.285541	-0.00180102	-0.258105	672	0.00479417	-0.0111976	0.00759555	-0.37567	0.707162
sL_LDL_FC.nmr	stab.yng.wom	5.48781	0.45695	0.31154	0.324585	0.038609	12.7763	665	0.00381899	0.0311237	0.0460942	10.1097	5.00159e-24
sL_LDL_L.nmr	gain	5.99363	0.440069	1.59293	1.6288	0.161888	11.2113	2620	0.0115631	0.139224	0.184551	14.0004	1.54971e-44
sL_LDL_L.nmr	gain.old.men	6.57484	0.433692	1.52832	1.51156	0.0253474	2.48617	668	0.0212035	-0.0162116	0.0669063	1.19543	0.231919
sL_LDL_L.nmr	gain.old.wom	6.57068	0.43707	1.66344	1.68414	0.133994	9.53951	647	0.0138987	0.106752	0.161235	9.64075	5.37929e-22
sL_LDL_L.nmr	gain.yng.men	5.41196	0.444329	1.58358	1.62908	0.190747	12.6086	651	0.0221606	0.147312	0.234181	8.60749	7.46754e-18
sL_LDL_L.nmr	gain.yng.wom	5.41704	0.445183	1.60325	1.70483	0.339445	21.579	654	0.0193385	0.301541	0.377348	17.5528	5.66057e-69
sL_LDL_L.nmr	loss	6.01684	0.436523	1.60502	1.6085	0.0481321	3.21813	2655	0.0123173	0.0239902	0.072274	3.90768	9.31857e-05
sL_LDL_L.nmr	loss.old.men	6.57312	0.42725	1.50701	1.46615	-0.0511127	-3.01712	668	0.0202981	-0.090897	-0.0113283	-2.5181	0.0117991
sL_LDL_L.nmr	loss.old.wom	6.57791	0.438667	1.70717	1.70828	0.0160168	0.826214	652	0.0178847	-0.0190372	0.0510707	0.895557	0.370489
sL_LDL_L.nmr	loss.yng.men	5.43897	0.439298	1.584	1.58337	0.0322781	2.30675	675	0.0167063	-0.000466207	0.0650224	1.93209	0.0533479
sL_LDL_L.nmr	loss.yng.wom	5.47735	0.440879	1.62347	1.67491	0.176426	11.9448	660	0.0187418	0.139692	0.21316	9.41353	4.79756e-21
sL_LDL_L.nmr	stab	6.02495	0.451027	1.60072	1.61416	0.0780826	5.594	2678	0.0119161	0.0547271	0.101438	6.55272	5.64995e-11
sL_LDL_L.nmr	stab.old.men	6.56252	0.441563	1.5001	1.47346	-0.0694734	-4.50752	671	0.0177682	-0.104299	-0.0346476	-3.90997	9.23065e-05
sL_LDL_L.nmr	stab.old.wom	6.56571	0.448453	1.70475	1.73113	0.145345	8.8761	670	0.0204782	0.105207	0.185482	7.09754	1.26998e-12
sL_LDL_L.nmr	stab.yng.men	5.48376	0.45714	1.5663	1.55436	0.0248587	2.26188	672	0.0238842	-0.0219542	0.0716716	1.0408	0.297967
sL_LDL_L.nmr	stab.yng.wom	5.48781	0.45695	1.6373	1.70461	0.23796	14.8009	665	0.016637	0.205351	0.270568	14.3031	2.093e-46
sL_LDL_P.nmr	gain	5.99363	0.440069	0.000734818	0.000751631	7.53051e-05	10.8942	2620	5.39244e-06	6.47359e-05	8.58743e-05	13.9649	2.55086e-44
sL_LDL_P.nmr	gain.old.men	6.57484	0.433692	0.000712739	0.00070002	1.5241e-05	2.87717	668	8.66044e-06	-1.73344e-06	3.22155e-05	1.75984	0.0784342
sL_LDL_P.nmr	gain.old.wom	6.57068	0.43707	0.000754754	0.000763151	7.26694e-05	10.8117	647	8.81027e-06	5.54013e-05	8.99376e-05	8.24826	1.60717e-16
sL_LDL_P.nmr	gain.yng.men	5.41196	0.444329	0.000742905	0.000759661	6.86988e-05	9.50905	651	8.99786e-06	5.1063e-05	8.63346e-05	7.63501	2.25796e-14
sL_LDL_P.nmr	gain.yng.wom	5.41704	0.445183	0.000724288	0.000772125	0.0001525	22.1932	654	7.1944e-06	0.000138399	0.000166601	21.1971	1.01628e-99
sL_LDL_P.nmr	loss	6.01684	0.436523	0.000739824	0.000738782	1.20314e-05	1.91467	2655	4.47882e-06	3.25296e-06	2.08099e-05	2.6863	0.00722486
sL_LDL_P.nmr	loss.old.men	6.57312	0.42725	0.000705726	0.000684274	-1.40168e-05	-1.41834	668	6.51887e-06	-2.67938e-05	-1.23985e-06	-2.15019	0.0315399
sL_LDL_P.nmr	loss.old.wom	6.57791	0.438667	0.000772707	0.000768997	4.62969e-06	0.497479	652	8.58892e-06	-1.22046e-05	2.1464e-05	0.53903	0.589866
sL_LDL_P.nmr	loss.yng.men	5.43897	0.439298	0.000739774	0.000734537	-2.4102e-06	0.231876	675	7.77865e-06	-1.76564e-05	1.28359e-05	-0.309849	0.756676
sL_LDL_P.nmr	loss.yng.wom	5.47735	0.440879	0.000738738	0.000757837	7.76418e-05	10.5368	660	6.83099e-06	6.42531e-05	9.10306e-05	11.3661	6.1673e-30
sL_LDL_P.nmr	stab	6.02495	0.451027	0.000736835	0.00074158	3.773e-05	5.75407	2678	4.11144e-06	2.96716e-05	4.57885e-05	9.17683	4.43966e-20
sL_LDL_P.nmr	stab.old.men	6.56252	0.441563	0.000701364	0.00068836	-2.39363e-05	-2.80838	671	1.07709e-05	-4.50472e-05	-2.82536e-06	-2.22232	0.026262
sL_LDL_P.nmr	stab.old.wom	6.56571	0.448453	0.000771114	0.000786189	7.18742e-05	10.1402	670	1.1546e-05	4.92441e-05	9.45043e-05	6.22505	4.814e-10
sL_LDL_P.nmr	stab.yng.men	5.48376	0.45714	0.000738839	0.000732857	9.39105e-06	1.80055	672	7.27003e-06	-4.85822e-06	2.36403e-05	1.29175	0.196445
sL_LDL_P.nmr	stab.yng.wom	5.48781	0.45695	0.000729245	0.00076678	0.000101993	14.7809	665	7.19078e-06	8.78988e-05	0.000116087	14.1838	1.15374e-45
sL_LDL_PL.nmr	gain	5.99363	0.440069	0.357453	0.36478	0.033987	10.1793	2620	0.00218531	0.0297038	0.0382702	15.5525	1.52998e-54
sL_LDL_PL.nmr	gain.old.men	6.57484	0.433692	0.345149	0.341699	0.00486873	2.17965	668	0.00512877	-0.00518365	0.0149211	0.949298	0.342469
sL_LDL_PL.nmr	gain.old.wom	6.57068	0.43707	0.372681	0.375929	0.0275729	8.33923	647	0.00363536	0.0204476	0.0346982	7.58464	3.33422e-14
sL_LDL_PL.nmr	gain.yng.men	5.41196	0.444329	0.358337	0.365311	0.0356365	10.0227	651	0.00420762	0.0273896	0.0438835	8.46952	2.46402e-17
sL_LDL_PL.nmr	gain.yng.wom	5.41704	0.445183	0.359263	0.379841	0.0761132	22.1367	654	0.00476935	0.0667653	0.0854611	15.9588	2.47349e-57
sL_LDL_PL.nmr	loss	6.01684	0.436523	0.360144	0.360353	0.0086929	2.70406	2655	0.00233745	0.0041115	0.0132743	3.71897	0.000200035
sL_LDL_PL.nmr	loss.old.men	6.57312	0.42725	0.338986	0.331437	-0.0114822	-3.37555	668	0.0048006	-0.0208914	-0.00207304	-2.39183	0.0167646
sL_LDL_PL.nmr	loss.old.wom	6.57791	0.438667	0.379614	0.378798	0.00132223	0.435792	652	0.00390668	-0.00633487	0.00897933	0.338454	0.735021
sL_LDL_PL.nmr	loss.yng.men	5.43897	0.439298	0.357877	0.358264	0.00882825	2.83486	675	0.00504052	-0.00105116	0.0187077	1.75146	0.0798671
sL_LDL_PL.nmr	loss.yng.wom	5.47735	0.440879	0.364556	0.376675	0.0399375	11.8478	660	0.00370156	0.0326824	0.0471926	10.7894	3.86433e-27
sL_LDL_PL.nmr	stab	6.02495	0.451027	0.359441	0.361813	0.0151527	4.8004	2678	0.0027861	0.00969196	0.0206135	5.43868	5.36763e-08
sL_LDL_PL.nmr	stab.old.men	6.56252	0.441563	0.33863	0.332328	-0.0157401	-4.14006	671	0.00426275	-0.0240951	-0.00738512	-3.69248	0.00022208
sL_LDL_PL.nmr	stab.old.wom	6.56571	0.448453	0.379421	0.385508	0.026167	7.63014	670	0.00455457	0.01724	0.035094	5.74521	9.18056e-09
sL_LDL_PL.nmr	stab.yng.men	5.48376	0.45714	0.35435	0.352149	0.000488705	0.501236	672	0.00469577	-0.00871501	0.00969242	0.104073	0.917111
sL_LDL_PL.nmr	stab.yng.wom	5.48781	0.45695	0.366951	0.379101	0.0441836	12.5145	665	0.00304718	0.0382111	0.050156	14.4998	1.21489e-47
sL_LDL_TG.nmr	gain	5.99363	0.440069	0.0932753	0.0980701	0.0148042	17.382	2620	0.000765008	0.0133048	0.0163036	19.3517	1.97202e-83
sL_LDL_TG.nmr	gain.old.men	6.57484	0.433692	0.0943331	0.0957873	0.00617261	7.43163	668	0.00102698	0.00415972	0.00818549	6.01043	1.85028e-09
sL_LDL_TG.nmr	gain.old.wom	6.57068	0.43707	0.0964821	0.100754	0.0130776	15.2924	647	0.00137171	0.010389	0.0157662	9.53376	1.51681e-21
sL_LDL_TG.nmr	gain.yng.men	5.41196	0.444329	0.0935296	0.0998715	0.0223144	24.928	651	0.00117001	0.0200212	0.0246076	19.072	4.31536e-81
sL_LDL_TG.nmr	gain.yng.wom	5.41704	0.445183	0.0891003	0.0960659	0.0205104	23.7866	654	0.000922599	0.0187021	0.0223186	22.2311	1.72018e-109
sL_LDL_TG.nmr	loss	6.01684	0.436523	0.0935572	0.0936899	0.00126144	1.58878	2655	0.00057277	0.00013881	0.00238407	2.20235	0.0276407
sL_LDL_TG.nmr	loss.old.men	6.57312	0.42725	0.0932785	0.0908343	-0.00642708	-6.70356	668	0.00105365	-0.00849224	-0.00436192	-6.0998	1.062e-09
sL_LDL_TG.nmr	loss.old.wom	6.57791	0.438667	0.0984262	0.100933	0.0056308	6.0293	652	0.00130271	0.00307749	0.0081841	4.32238	1.54352e-05
sL_LDL_TG.nmr	loss.yng.men	5.43897	0.439298	0.092915	0.0913864	-0.0026114	-2.40359	675	0.00129308	-0.00514584	-7.6958e-05	-2.01952	0.0434337
sL_LDL_TG.nmr	loss.yng.wom	5.47735	0.440879	0.0899211	0.0932133	0.0101204	11.0301	660	0.000817232	0.00851858	0.0117221	12.3837	3.20215e-35
sL_LDL_TG.nmr	stab	6.02495	0.451027	0.0945561	0.0964348	0.0072986	8.36178	2678	0.000648398	0.00602774	0.00856946	11.2564	2.15451e-29
sL_LDL_TG.nmr	stab.old.men	6.56252	0.441563	0.0940027	0.0933405	-0.000603495	0.0895256	671	0.00105103	-0.0026635	0.00145652	-0.574196	0.565835
sL_LDL_TG.nmr	stab.old.wom	6.56571	0.448453	0.0989501	0.102488	0.0111631	12.2733	670	0.00103078	0.00914275	0.0131834	10.8298	2.48779e-27
sL_LDL_TG.nmr	stab.yng.men	5.48376	0.45714	0.0939194	0.0956161	0.00750042	8.52361	672	0.00136533	0.00482436	0.0101765	5.49347	3.94119e-08
sL_LDL_TG.nmr	stab.yng.wom	5.48781	0.45695	0.0914228	0.0959855	0.0148562	17.0427	665	0.00117416	0.0125549	0.0171576	12.6526	1.08221e-36
sL_VLDL_C.nmr	gain	5.99363	0.440069	0.0923437	0.102625	0.0309686	37.0598	2620	0.0013057	0.0284095	0.0335278	23.718	2.34918e-124
sL_VLDL_C.nmr	gain.old.men	6.57484	0.433692	0.102474	0.106593	0.0191805	19.0733	668	0.0025582	0.0141664	0.0241946	7.49765	6.49711e-14
sL_VLDL_C.nmr	gain.old.wom	6.57068	0.43707	0.0849696	0.0939154	0.0248935	34.1769	647	0.00276469	0.0194747	0.0303123	9.00407	2.17507e-19
sL_VLDL_C.nmr	gain.yng.men	5.41196	0.444329	0.107235	0.121644	0.0414499	39.5792	651	0.00305693	0.0354584	0.0474415	13.5594	6.975e-42
sL_VLDL_C.nmr	gain.yng.wom	5.41704	0.445183	0.0746892	0.0893279	0.042205	60.9722	654	0.00233282	0.0376327	0.0467773	18.0918	3.69627e-73
sL_VLDL_C.nmr	loss	6.01684	0.436523	0.0941766	0.0917397	-0.00281352	-2.63898	2655	0.0012409	-0.00524569	-0.000381348	-2.26731	0.023371
sL_VLDL_C.nmr	loss.old.men	6.57312	0.42725	0.0989014	0.0923615	-0.0223242	-22.3371	668	0.00241347	-0.0270546	-0.0175939	-9.24987	2.24774e-20
sL_VLDL_C.nmr	loss.old.wom	6.57791	0.438667	0.0882214	0.0877742	0.00506034	6.32332	652	0.00178697	0.00155788	0.00856281	2.8318	0.00462866
sL_VLDL_C.nmr	loss.yng.men	5.43897	0.439298	0.106664	0.103054	-0.00828328	-7.3437	675	0.00224666	-0.0126867	-0.00387982	-3.68693	0.000226975
sL_VLDL_C.nmr	loss.yng.wom	5.47735	0.440879	0.077488	0.0794369	0.00737531	11.3677	660	0.00201682	0.00342234	0.0113283	3.6569	0.000255282
sL_VLDL_C.nmr	stab	6.02495	0.451027	0.0948619	0.0980732	0.012427	15.4098	2678	0.00119015	0.0100943	0.0147597	10.4415	1.60191e-25
sL_VLDL_C.nmr	stab.old.men	6.56252	0.441563	0.101336	0.100052	0.00134199	2.58938	671	0.00262704	-0.00380701	0.00649099	0.510837	0.609465
sL_VLDL_C.nmr	stab.old.wom	6.56571	0.448453	0.0880532	0.0942252	0.0169876	23.7254	670	0.0021808	0.0127132	0.0212619	7.7896	6.72237e-15
sL_VLDL_C.nmr	stab.yng.men	5.48376	0.45714	0.109196	0.112101	0.0101178	11.2306	672	0.00290426	0.00442549	0.0158102	3.48379	0.000494361
sL_VLDL_C.nmr	stab.yng.wom	5.48781	0.45695	0.076922	0.086531	0.0253619	37.701	665	0.00242021	0.0206183	0.0301055	10.4792	1.07609e-25
sL_VLDL_CE.nmr	gain	5.99363	0.440069	0.0490872	0.0539959	0.0150757	34.5757	2620	0.000649033	0.0138036	0.0163478	23.2279	2.37894e-119
sL_VLDL_CE.nmr	gain.old.men	6.57484	0.433692	0.0529924	0.0545995	0.00876648	18.0535	668	0.000877683	0.00704622	0.0104867	9.98821	1.71652e-23
sL_VLDL_CE.nmr	gain.old.wom	6.57068	0.43707	0.0469731	0.0507394	0.013952	34.3263	647	0.00110721	0.0117819	0.0161222	12.6011	2.08305e-36
sL_VLDL_CE.nmr	gain.yng.men	5.41196	0.444329	0.0559244	0.0621748	0.0183681	32.8155	651	0.0011473	0.0161194	0.0206168	16.0098	1.09184e-57
sL_VLDL_CE.nmr	gain.yng.wom	5.41704	0.445183	0.0418418	0.0489802	0.023009	58.6677	654	0.00106693	0.0209178	0.0251002	21.5657	3.76906e-103
sL_VLDL_CE.nmr	loss	6.01684	0.436523	0.0502203	0.049604	-5.93011e-05	0.423888	2655	0.000693023	-0.00141763	0.00129902	-0.0855687	0.931809
sL_VLDL_CE.nmr	loss.old.men	6.57312	0.42725	0.051701	0.0487257	-0.00914865	-18.5882	668	0.0012722	-0.0116422	-0.00665513	-7.19118	6.42319e-13
sL_VLDL_CE.nmr	loss.old.wom	6.57791	0.438667	0.0487977	0.0487734	0.00255918	6.63954	652	0.00108527	0.000432062	0.00468631	2.35812	0.018368
sL_VLDL_CE.nmr	loss.yng.men	5.43897	0.439298	0.055154	0.0540283	-0.00242107	-3.27842	675	0.00122195	-0.00481609	-2.60546e-05	-1.98132	0.0475552
sL_VLDL_CE.nmr	loss.yng.wom	5.47735	0.440879	0.043247	0.0446972	0.00583351	18.2837	660	0.00136195	0.00316408	0.00850294	4.2832	1.84229e-05
sL_VLDL_CE.nmr	stab	6.02495	0.451027	0.0503321	0.0522608	0.00646572	15.0365	2678	0.000657497	0.00517703	0.00775441	9.83385	8.04837e-23
sL_VLDL_CE.nmr	stab.old.men	6.56252	0.441563	0.0528608	0.0522015	0.00106697	2.91473	671	0.000943045	-0.000781402	0.00291533	1.1314	0.257885
sL_VLDL_CE.nmr	stab.old.wom	6.56571	0.448453	0.0489769	0.0521647	0.00986414	23.5168	670	0.000984046	0.00793541	0.0117929	10.0241	1.19483e-23
sL_VLDL_CE.nmr	stab.yng.men	5.48376	0.45714	0.056236	0.0572538	0.00429135	9.80375	672	0.00116722	0.0020036	0.0065791	3.67656	0.000236399
sL_VLDL_CE.nmr	stab.yng.wom	5.48781	0.45695	0.0426453	0.0477513	0.0138081	35.4136	665	0.00110729	0.0116378	0.0159784	12.4701	1.0866e-35
sL_VLDL_FC.nmr	gain	5.99363	0.440069	0.0430345	0.0499426	0.0197745	53.0176	2620	0.000859954	0.018089	0.02146	22.9949	5.24661e-117
sL_VLDL_FC.nmr	gain.old.men	6.57484	0.433692	0.0490434	0.0533115	0.0137197	30.8715	668	0.000843184	0.012067	0.0153723	16.2712	1.57913e-59
sL_VLDL_FC.nmr	gain.old.wom	6.57068	0.43707	0.0379362	0.0437842	0.0156456	50.3664	647	0.00140516	0.0128915	0.0183997	11.1344	8.52803e-29
sL_VLDL_FC.nmr	gain.yng.men	5.41196	0.444329	0.0520403	0.0619648	0.0258796	53.0052	651	0.00142823	0.0230803	0.0286789	18.12	2.21506e-73
sL_VLDL_FC.nmr	gain.yng.wom	5.41704	0.445183	0.0332895	0.0414054	0.0236501	76.9224	654	0.00104239	0.021607	0.0256932	22.6883	5.85133e-114
sL_VLDL_FC.nmr	loss	6.01684	0.436523	0.043662	0.0431902	0.000694079	3.96636	2655	0.000542545	-0.00036931	0.00175747	1.2793	0.200791
sL_VLDL_FC.nmr	loss.old.men	6.57312	0.42725	0.0479946	0.0447098	-0.00870876	-18.2646	668	0.00131758	-0.0112912	-0.00612629	-6.60965	3.8524e-11
sL_VLDL_FC.nmr	loss.old.wom	6.57791	0.438667	0.0393911	0.0400694	0.00567845	17.7431	652	0.00116288	0.0033992	0.00795769	4.88308	1.04441e-06
sL_VLDL_FC.nmr	loss.yng.men	5.43897	0.439298	0.051922	0.0498606	-0.00288335	-5.41923	675	0.00109745	-0.00503435	-0.00073236	-2.62733	0.00860575
sL_VLDL_FC.nmr	loss.yng.wom	5.47735	0.440879	0.0344249	0.0360494	0.00378361	17.5324	660	0.00119452	0.00144236	0.00612486	3.16749	0.00153763
sL_VLDL_FC.nmr	stab	6.02495	0.451027	0.0440721	0.0472677	0.00880608	25.1157	2678	0.000627796	0.0075756	0.0100366	14.027	1.06608e-44
sL_VLDL_FC.nmr	stab.old.men	6.56252	0.441563	0.0495635	0.0503018	0.0036556	9.33248	671	0.00127817	0.0011504	0.00616081	2.86004	0.0042359
sL_VLDL_FC.nmr	stab.old.wom	6.56571	0.448453	0.0394528	0.0432738	0.0111913	35.8516	670	0.0011581	0.00892145	0.0134612	9.66352	4.30789e-22
sL_VLDL_FC.nmr	stab.yng.men	5.48376	0.45714	0.0533624	0.0560929	0.00774754	17.8488	672	0.001435	0.00493495	0.0105601	5.39899	6.70156e-08
sL_VLDL_FC.nmr	stab.yng.wom	5.48781	0.45695	0.0341913	0.0400197	0.0155502	49.9167	665	0.00127022	0.0130606	0.0180399	12.2422	1.84969e-34
sL_VLDL_L.nmr	gain	5.99363	0.440069	0.302927	0.34088	0.100218	39.0642	2620	0.0055148	0.0894093	0.111027	18.1726	8.50563e-74
sL_VLDL_L.nmr	gain.old.men	6.57484	0.433692	0.34347	0.366109	0.0613237	18.147	668	0.00927123	0.0431521	0.0794953	6.61441	3.7304e-11
sL_VLDL_L.nmr	gain.old.wom	6.57068	0.43707	0.268964	0.30318	0.0773991	35.5992	647	0.00873637	0.0602758	0.0945224	8.85941	8.04367e-19
sL_VLDL_L.nmr	gain.yng.men	5.41196	0.444329	0.366467	0.422547	0.147434	42.6998	651	0.0093321	0.129143	0.165725	15.7986	3.18104e-56
sL_VLDL_L.nmr	gain.yng.wom	5.41704	0.445183	0.236922	0.285813	0.126724	61.1228	654	0.00715526	0.1127	0.140749	17.7106	3.47127e-70
sL_VLDL_L.nmr	loss	6.01684	0.436523	0.304058	0.291974	-0.0245467	-8.98802	2655	0.00472185	-0.0338015	-0.0152918	-5.19853	2.00875e-07
sL_VLDL_L.nmr	loss.old.men	6.57312	0.42725	0.337718	0.306047	-0.0895559	-29.9916	668	0.00846769	-0.106153	-0.0729592	-10.5762	3.84283e-26
sL_VLDL_L.nmr	loss.old.wom	6.57791	0.438667	0.277867	0.274592	0.0107435	3.30939	652	0.00593478	-0.000888637	0.0223757	1.81027	0.0702545
sL_VLDL_L.nmr	loss.yng.men	5.43897	0.439298	0.366761	0.339926	-0.0536465	-15.7392	675	0.00976842	-0.0727926	-0.0345004	-5.49183	3.97783e-08
sL_VLDL_L.nmr	loss.yng.wom	5.47735	0.440879	0.242621	0.245389	0.0114824	6.11551	660	0.00715863	-0.00254854	0.0255133	1.60399	0.108716
sL_VLDL_L.nmr	stab	6.02495	0.451027	0.311831	0.322063	0.0307726	11.5292	2678	0.0040494	0.0228358	0.0387094	7.5993	2.97732e-14
sL_VLDL_L.nmr	stab.old.men	6.56252	0.441563	0.352009	0.344817	-0.0049609	-1.02258	671	0.00713588	-0.0189472	0.00902542	-0.695205	0.486927
sL_VLDL_L.nmr	stab.old.wom	6.56571	0.448453	0.281405	0.297189	0.0448831	20.6625	670	0.00859455	0.0280378	0.0617284	5.22228	1.76734e-07
sL_VLDL_L.nmr	stab.yng.men	5.48376	0.45714	0.378347	0.383911	0.0190446	6.51298	672	0.010729	-0.0019842	0.0400734	1.77506	0.0758877
sL_VLDL_L.nmr	stab.yng.wom	5.48781	0.45695	0.247045	0.274753	0.0712574	31.6789	665	0.00716116	0.0572215	0.0852932	9.95053	2.50835e-23
sL_VLDL_P.nmr	gain	5.99363	0.440069	9.30651e-06	1.04897e-05	3.161e-06	38.518	2620	1.55948e-07	2.85535e-06	3.46666e-06	20.2696	2.38467e-91
sL_VLDL_P.nmr	gain.old.men	6.57484	0.433692	1.05406e-05	1.13604e-05	1.9006e-06	19.6889	668	3.57261e-07	1.20037e-06	2.60084e-06	5.31994	1.03804e-07
sL_VLDL_P.nmr	gain.old.wom	6.57068	0.43707	8.26838e-06	9.27923e-06	2.41082e-06	34.8274	647	2.47436e-07	1.92584e-06	2.89579e-06	9.7432	1.97245e-22
sL_VLDL_P.nmr	gain.yng.men	5.41196	0.444329	1.12551e-05	1.30609e-05	4.79152e-06	43.0896	651	2.90488e-07	4.22216e-06	5.36087e-06	16.4947	4.00293e-61
sL_VLDL_P.nmr	gain.yng.wom	5.41704	0.445183	7.19016e-06	8.68755e-06	3.97625e-06	62.0042	654	1.96034e-07	3.59202e-06	4.36048e-06	20.2834	1.80121e-91
sL_VLDL_P.nmr	loss	6.01684	0.436523	9.33896e-06	8.95405e-06	-6.75668e-07	-7.59415	2655	1.42358e-07	-9.5469e-07	-3.96646e-07	-4.74626	2.07217e-06
sL_VLDL_P.nmr	loss.old.men	6.57312	0.42725	1.04461e-05	9.44213e-06	-2.69729e-06	-28.7803	668	2.20558e-07	-3.12958e-06	-2.26499e-06	-12.2293	2.16684e-34
sL_VLDL_P.nmr	loss.old.wom	6.57791	0.438667	8.56735e-06	8.50777e-06	4.20173e-07	5.64656	652	2.46916e-07	-6.37822e-08	9.04128e-07	1.70168	0.0888145
sL_VLDL_P.nmr	loss.yng.men	5.43897	0.439298	1.13283e-05	1.04181e-05	-1.61587e-06	-15.8385	675	2.87324e-07	-2.17902e-06	-1.05271e-06	-5.62386	1.86741e-08
sL_VLDL_P.nmr	loss.yng.wom	5.47735	0.440879	7.42053e-06	7.57282e-06	4.76409e-07	6.84884	660	2.12435e-07	6.00358e-08	8.92783e-07	2.24261	0.0249221
sL_VLDL_P.nmr	stab	6.02495	0.451027	9.54802e-06	9.94484e-06	9.9341e-07	12.8197	2678	1.57867e-07	6.83989e-07	1.30283e-06	6.29268	3.12029e-10
sL_VLDL_P.nmr	stab.old.men	6.56252	0.441563	1.07088e-05	1.0556e-05	-2.84316e-07	-1.95285	671	2.23245e-07	-7.21877e-07	1.53244e-07	-1.27356	0.202819
sL_VLDL_P.nmr	stab.old.wom	6.56571	0.448453	8.66093e-06	9.14588e-06	1.58226e-06	21.5918	670	2.32714e-07	1.12614e-06	2.03838e-06	6.79914	1.05243e-11
sL_VLDL_P.nmr	stab.yng.men	5.48376	0.45714	1.16427e-05	1.18385e-05	7.53975e-07	7.67655	672	2.59015e-07	2.46305e-07	1.26164e-06	2.91093	0.00360354
sL_VLDL_P.nmr	stab.yng.wom	5.48781	0.45695	7.45792e-06	8.41259e-06	2.28808e-06	32.1513	665	2.19219e-07	1.85842e-06	2.71775e-06	10.4375	1.67229e-25
sL_VLDL_PL.nmr	gain	5.99363	0.440069	0.0613552	0.0849456	0.0646156	119.901	2620	0.00152835	0.06162	0.0676112	42.278	0
sL_VLDL_PL.nmr	gain.old.men	6.57484	0.433692	0.0721296	0.0915201	0.0582098	90.8217	668	0.00211387	0.0540666	0.062353	27.5371	6.31916e-167
sL_VLDL_PL.nmr	gain.old.wom	6.57068	0.43707	0.0535824	0.0739921	0.0560157	117.274	647	0.00208076	0.0519374	0.060094	26.9207	1.25634e-159
sL_VLDL_PL.nmr	gain.yng.men	5.41196	0.444329	0.0747207	0.107201	0.0876982	120.256	651	0.00267886	0.0824476	0.0929488	32.7371	4.63499e-235
sL_VLDL_PL.nmr	gain.yng.wom	5.41704	0.445183	0.0456146	0.0684316	0.0634326	159.553	654	0.00225094	0.0590208	0.0678445	28.1805	1.01505e-174
sL_VLDL_PL.nmr	loss	6.01684	0.436523	0.0626441	0.0719683	0.0289113	54.8863	2655	0.00132029	0.0263236	0.0314991	21.8977	2.72959e-106
sL_VLDL_PL.nmr	loss.old.men	6.57312	0.42725	0.0708854	0.0764107	0.014062	26.9672	668	0.00261833	0.00893005	0.0191939	5.37059	7.84813e-08
sL_VLDL_PL.nmr	loss.old.wom	6.57791	0.438667	0.0550359	0.0675017	0.0347795	72.7733	652	0.00213278	0.0305993	0.0389598	16.3071	8.77952e-60
sL_VLDL_PL.nmr	loss.yng.men	5.43897	0.439298	0.0767492	0.083864	0.0255302	44.0308	675	0.00195669	0.0216951	0.0293653	13.0477	6.55003e-39
sL_VLDL_PL.nmr	loss.yng.wom	5.47735	0.440879	0.0479976	0.0572307	0.0313742	78.0754	660	0.00171081	0.028021	0.0347274	18.3388	4.05901e-75
sL_VLDL_PL.nmr	stab	6.02495	0.451027	0.0639796	0.0793827	0.0438213	79.365	2678	0.00137765	0.0411211	0.0465215	31.8086	4.92022e-222
sL_VLDL_PL.nmr	stab.old.men	6.56252	0.441563	0.0715529	0.0852005	0.0373807	59.8854	671	0.0021876	0.033093	0.0416684	17.0875	1.83818e-65
sL_VLDL_PL.nmr	stab.old.wom	6.56571	0.448453	0.0557998	0.072775	0.0450703	92.7178	670	0.00227353	0.0406142	0.0495264	19.824	1.84902e-87
sL_VLDL_PL.nmr	stab.yng.men	5.48376	0.45714	0.078102	0.0964951	0.0462311	68.379	672	0.00255025	0.0412326	0.0512296	18.1281	1.9135e-73
sL_VLDL_PL.nmr	stab.yng.wom	5.48781	0.45695	0.0480214	0.0660768	0.0482261	113.511	665	0.00244261	0.0434386	0.0530136	19.7437	9.09103e-87
sL_VLDL_TG.nmr	gain	5.99363	0.440069	0.149765	0.16553	0.0435298	34.4837	2620	0.00253492	0.0385614	0.0484983	17.1721	4.29743e-66
sL_VLDL_TG.nmr	gain.old.men	6.57484	0.433692	0.172738	0.183288	0.0272287	19.3774	668	0.00508422	0.0172636	0.0371937	5.35552	8.53097e-08
sL_VLDL_TG.nmr	gain.old.wom	6.57068	0.43707	0.131296	0.146446	0.033511	29.0532	647	0.00375153	0.026158	0.040864	8.93261	4.16059e-19
sL_VLDL_TG.nmr	gain.yng.men	5.41196	0.444329	0.183037	0.209925	0.0663822	41.4612	651	0.00567816	0.055253	0.0775114	11.6908	1.42048e-31
sL_VLDL_TG.nmr	gain.yng.wom	5.41704	0.445183	0.11613	0.137336	0.0548742	54.9166	654	0.00382239	0.0473823	0.0623661	14.356	9.76984e-47
sL_VLDL_TG.nmr	loss	6.01684	0.436523	0.150088	0.139766	-0.0192587	-13.3593	2655	0.00189367	-0.0229703	-0.0155471	-10.17	2.6979e-24
sL_VLDL_TG.nmr	loss.old.men	6.57312	0.42725	0.170584	0.15043	-0.0531311	-34.1499	668	0.00410012	-0.0611673	-0.0450948	-12.9584	2.10561e-38
sL_VLDL_TG.nmr	loss.old.wom	6.57791	0.438667	0.134752	0.132281	-0.00595451	-4.59978	652	0.00266543	-0.0111787	-0.000730267	-2.23398	0.0254846
sL_VLDL_TG.nmr	loss.yng.men	5.43897	0.439298	0.182543	0.165071	-0.0329167	-21.5325	675	0.00447645	-0.0416906	-0.0241429	-7.35331	1.93362e-13
sL_VLDL_TG.nmr	loss.yng.wom	5.47735	0.440879	0.118334	0.117194	-0.00142998	-0.925439	660	0.00292301	-0.00715908	0.00429913	-0.489213	0.624691
sL_VLDL_TG.nmr	stab	6.02495	0.451027	0.154377	0.15695	0.0088303	7.4764	2678	0.00218252	0.00455256	0.013108	4.04592	5.2119e-05
sL_VLDL_TG.nmr	stab.old.men	6.56252	0.441563	0.174908	0.169365	-0.0110471	-6.41332	671	0.00400291	-0.0188928	-0.00320136	-2.75976	0.00578444
sL_VLDL_TG.nmr	stab.old.wom	6.56571	0.448453	0.138904	0.142719	0.0200594	16.0927	670	0.00418701	0.0118528	0.0282659	4.79085	1.66073e-06
sL_VLDL_TG.nmr	stab.yng.men	5.48376	0.45714	0.191789	0.191525	0.00459315	3.41635	672	0.00369496	-0.00264896	0.0118353	1.24309	0.213836
sL_VLDL_TG.nmr	stab.yng.wom	5.48781	0.45695	0.120797	0.132262	0.026942	23.6837	665	0.00356129	0.0199619	0.0339221	7.56523	3.87169e-14
sLA.FA.nmr	gain	5.99363	0.440069	29.0912	28.5528	-1.82391	-6.18499	2617	0.133318	-2.08521	-1.5626	-13.6809	1.32116e-42
sLA.FA.nmr	gain.old.men	6.57484	0.433692	28.3529	27.741	-1.9913	-7.17051	666	0.271563	-2.52356	-1.45904	-7.33274	2.25501e-13
sLA.FA.nmr	gain.old.wom	6.57068	0.43707	28.9388	28.5467	-1.24733	-3.85825	646	0.236121	-1.71013	-0.784534	-5.28259	1.27373e-07
sLA.FA.nmr	gain.yng.men	5.41196	0.444329	28.8792	28.1583	-2.62864	-9.34267	651	0.204425	-3.02931	-2.22797	-12.8587	7.68367e-38
sLA.FA.nmr	gain.yng.wom	5.41704	0.445183	30.099	29.6043	-1.26348	-4.12383	654	0.138027	-1.53401	-0.992945	-9.15383	5.49511e-20
sLA.FA.nmr	loss	6.01684	0.436523	29.5049	29.4748	-0.283432	-0.750843	2649	0.0954897	-0.470592	-0.0962725	-2.9682	0.00299552
sLA.FA.nmr	loss.old.men	6.57312	0.42725	28.5145	28.639	0.317957	1.52081	665	0.204646	-0.0831499	0.719063	1.55369	0.120259
sLA.FA.nmr	loss.old.wom	6.57791	0.438667	29.3399	29.2212	-0.737809	-2.30763	650	0.172743	-1.07639	-0.399232	-4.27113	1.94484e-05
sLA.FA.nmr	loss.yng.men	5.43897	0.439298	29.2706	29.4058	0.0878234	0.340672	674	0.162728	-0.231124	0.406771	0.539693	0.589409
sLA.FA.nmr	loss.yng.wom	5.47735	0.440879	30.4377	30.2625	-0.649604	-1.88763	660	0.168921	-0.98069	-0.318518	-3.8456	0.000120257
sLA.FA.nmr	stab	6.02495	0.451027	29.3167	28.9793	-1.0072	-3.33336	2670	0.100039	-1.20327	-0.81112	-10.0681	7.64743e-24
sLA.FA.nmr	stab.old.men	6.56252	0.441563	28.6215	28.4066	-0.671688	-2.34906	670	0.157461	-0.980312	-0.363065	-4.26574	1.99239e-05
sLA.FA.nmr	stab.old.wom	6.56571	0.448453	29.2795	28.9598	-0.771934	-2.72903	667	0.140003	-1.04634	-0.497529	-5.51371	3.5134e-08
sLA.FA.nmr	stab.yng.men	5.48376	0.45714	28.9987	28.6457	-1.15285	-3.73685	670	0.186995	-1.51936	-0.78634	-6.16514	7.04218e-10
sLA.FA.nmr	stab.yng.wom	5.48781	0.45695	30.3063	29.8624	-1.64798	-5.64419	663	0.201682	-2.04327	-1.25268	-8.17117	3.05401e-16
sLA.nmr	gain	5.99363	0.440069	3.42296	3.50471	0.312282	9.76985	2617	0.019221	0.274609	0.349955	16.2469	2.34782e-59
sLA.nmr	gain.old.men	6.57484	0.433692	3.28135	3.25964	0.0368769	1.59225	666	0.029722	-0.0213783	0.0951321	1.24073	0.214707
sLA.nmr	gain.old.wom	6.57068	0.43707	3.55009	3.58855	0.293363	9.81884	646	0.0428445	0.209388	0.377338	6.84716	7.53293e-12
sLA.nmr	gain.yng.men	5.41196	0.444329	3.38585	3.4976	0.320009	9.47874	651	0.033177	0.254982	0.385036	9.64551	5.13551e-22
sLA.nmr	gain.yng.wom	5.41704	0.445183	3.47922	3.62763	0.5936	18.0634	654	0.0323408	0.530212	0.656988	18.3545	3.03898e-75
sLA.nmr	loss	6.01684	0.436523	3.47769	3.46259	-0.0285392	-0.50885	2649	0.0219584	-0.0715776	0.0144992	-1.29969	0.193706
sLA.nmr	loss.old.men	6.57312	0.42725	3.26563	3.20249	-0.137187	-4.03661	665	0.0362732	-0.208283	-0.0660919	-3.78206	0.000155535
sLA.nmr	loss.old.wom	6.57791	0.438667	3.66179	3.63726	-0.051417	-1.51017	650	0.0326964	-0.115502	0.0126678	-1.57256	0.11582
sLA.nmr	loss.yng.men	5.43897	0.439298	3.4081	3.38421	0.00968939	1.11243	674	0.0427804	-0.0741601	0.0935389	0.226491	0.820819
sLA.nmr	loss.yng.wom	5.47735	0.440879	3.55187	3.60858	0.145166	4.33469	660	0.0290316	0.0882639	0.202068	5.00027	5.72495e-07
sLA.nmr	stab	6.02495	0.451027	3.47296	3.48143	0.0705844	2.51622	2670	0.0224687	0.0265458	0.114623	3.14146	0.00168107
sLA.nmr	stab.old.men	6.56252	0.441563	3.2865	3.21124	-0.127444	-3.43193	670	0.0428151	-0.211361	-0.0435261	-2.97661	0.00291457
sLA.nmr	stab.old.wom	6.56571	0.448453	3.65228	3.67857	0.174443	5.13305	667	0.0296335	0.116362	0.232525	5.88669	3.94005e-09
sLA.nmr	stab.yng.men	5.48376	0.45714	3.41929	3.40882	0.0516686	1.80182	670	0.0393202	-0.0253991	0.128736	1.31405	0.188831
sLA.nmr	stab.yng.wom	5.48781	0.45695	3.54874	3.62353	0.237102	6.6649	663	0.0311355	0.176077	0.298128	7.61517	2.63336e-14
sLAC.nmr	gain	5.99363	0.440069	3.78718	3.84593	0.0797252	1.26773	2612	0.040124	0.00108211	0.158368	1.98697	0.0469258
sLAC.nmr	gain.old.men	6.57484	0.433692	3.81844	3.89984	0.327323	8.22971	666	0.0705708	0.189004	0.465642	4.63822	3.51418e-06
sLAC.nmr	gain.old.wom	6.57068	0.43707	3.71077	3.74097	-0.0180812	-0.71196	643	0.0618877	-0.139381	0.103219	-0.292162	0.770163
sLAC.nmr	gain.yng.men	5.41196	0.444329	3.83996	3.90796	0.124342	2.47159	650	0.0685674	-0.0100504	0.258734	1.81342	0.0697666
sLAC.nmr	gain.yng.wom	5.41704	0.445183	3.70662	3.77863	0.0817841	0.945151	653	0.100324	-0.11485	0.278418	0.815202	0.414957
sLAC.nmr	loss	6.01684	0.436523	3.80673	3.78386	-0.0465507	-2.23335	2645	0.0430568	-0.130942	0.0378405	-1.08115	0.279631
sLAC.nmr	loss.old.men	6.57312	0.42725	3.90314	3.85356	-0.123095	-3.81717	662	0.0852891	-0.290261	0.044072	-1.44326	0.148946
sLAC.nmr	loss.old.wom	6.57791	0.438667	3.71318	3.74701	0.0175852	0.0629776	650	0.104999	-0.188212	0.223382	0.167481	0.866992
sLAC.nmr	loss.yng.men	5.43897	0.439298	3.917	3.92434	0.0897991	0.952208	674	0.102609	-0.111314	0.290912	0.875159	0.381487
sLAC.nmr	loss.yng.wom	5.47735	0.440879	3.68663	3.65214	-0.0551154	-3.44481	659	0.0824632	-0.216743	0.106513	-0.668363	0.503902
sLAC.nmr	stab	6.02495	0.451027	3.7846	3.79175	-0.00985112	-1.17891	2666	0.0556642	-0.118953	0.0992508	-0.176974	0.859529
sLAC.nmr	stab.old.men	6.56252	0.441563	3.80949	3.7995	-0.117114	-4.49897	668	0.0878744	-0.289347	0.0551204	-1.33274	0.182618
sLAC.nmr	stab.old.wom	6.56571	0.448453	3.70769	3.68584	-0.0811458	-3.21217	667	0.0872889	-0.252232	0.0899404	-0.929623	0.352566
sLAC.nmr	stab.yng.men	5.48376	0.45714	3.92755	3.93362	0.017276	0.220686	669	0.0933753	-0.16574	0.200292	0.185016	0.853216
sLAC.nmr	stab.yng.wom	5.48781	0.45695	3.70319	3.77943	0.143021	3.39692	662	0.0876737	-0.0288196	0.314861	1.63129	0.10283
sLDL_CE.nmr	gain	5.99363	0.440069	1.27896	1.31817	0.155963	12.8519	2620	0.00837542	0.139547	0.172379	18.6215	2.14916e-77
sLDL_CE.nmr	gain.old.men	6.57484	0.433692	1.23643	1.22748	0.0307457	3.25174	668	0.015459	0.000446075	0.0610452	1.98886	0.0467172
sLDL_CE.nmr	gain.old.wom	6.57068	0.43707	1.32419	1.3394	0.149534	12.8883	647	0.0145888	0.12094	0.178128	10.25	1.18394e-24
sLDL_CE.nmr	gain.yng.men	5.41196	0.444329	1.30398	1.34781	0.161017	13.3037	651	0.0164884	0.128699	0.193334	9.76543	1.58441e-22
sLDL_CE.nmr	gain.yng.wom	5.41704	0.445183	1.2668	1.34746	0.293394	24.7115	654	0.0199032	0.254384	0.332404	14.741	3.51426e-49
sLDL_CE.nmr	loss	6.01684	0.436523	1.28595	1.28389	0.0289097	2.48053	2655	0.00923933	0.0108006	0.0470187	3.12898	0.00175416
sLDL_CE.nmr	loss.old.men	6.57312	0.42725	1.22209	1.18539	-0.0578313	-3.74756	668	0.0187334	-0.0945487	-0.0211139	-3.08708	0.00202136
sLDL_CE.nmr	loss.old.wom	6.57791	0.438667	1.35496	1.35278	0.0131406	1.17754	652	0.019574	-0.0252244	0.0515055	0.671328	0.502011
sLDL_CE.nmr	loss.yng.men	5.43897	0.439298	1.29261	1.28349	0.0139163	1.75831	675	0.0183035	-0.0219586	0.0497912	0.760307	0.447071
sLDL_CE.nmr	loss.yng.wom	5.47735	0.440879	1.29001	1.32089	0.152111	12.9067	660	0.011663	0.129251	0.17497	13.0422	7.04387e-39
sLDL_CE.nmr	stab	6.02495	0.451027	1.28744	1.2955	0.0630543	5.31547	2678	0.00907277	0.0452716	0.0808369	6.94984	3.65711e-12
sLDL_CE.nmr	stab.old.men	6.56252	0.441563	1.22343	1.2051	-0.0344185	-2.07931	671	0.0196619	-0.0729558	0.00411881	-1.75052	0.0800289
sLDL_CE.nmr	stab.old.wom	6.56571	0.448453	1.34819	1.37299	0.115369	9.23957	670	0.0185213	0.0790674	0.151671	6.22899	4.69457e-10
sLDL_CE.nmr	stab.yng.men	5.48376	0.45714	1.27889	1.26529	0.0292298	2.6038	672	0.0106244	0.00840585	0.0500537	2.75118	0.00593809
sLDL_CE.nmr	stab.yng.wom	5.48781	0.45695	1.29195	1.34592	0.204467	17.2754	665	0.0136875	0.177639	0.231294	14.9382	1.86036e-50
sLDL_D.nmr	gain	5.99363	0.440069	23.9409	23.9375	-0.0124786	-0.0514578	2620	0.00287209	-0.0181079	-0.00684931	-4.34478	1.39415e-05
sLDL_D.nmr	gain.old.men	6.57484	0.433692	23.9167	23.9057	-0.0386497	-0.163599	668	0.00601784	-0.0504446	-0.0268547	-6.42252	1.34039e-10
sLDL_D.nmr	gain.old.wom	6.57068	0.43707	23.9581	23.959	-0.0108189	-0.0469808	647	0.0053338	-0.0212732	-0.000364691	-2.02837	0.0425221
sLDL_D.nmr	gain.yng.men	5.41196	0.444329	23.919	23.912	-0.0209231	-0.0850013	651	0.0064771	-0.0336182	-0.00822798	-3.23032	0.00123652
sLDL_D.nmr	gain.yng.wom	5.41704	0.445183	23.9654	23.9682	0.0175788	0.0713923	654	0.00484287	0.0080868	0.0270708	3.62984	0.000283599
sLDL_D.nmr	loss	6.01684	0.436523	23.9416	23.9468	0.0155584	0.0674913	2655	0.00301396	0.00965108	0.0214658	5.16213	2.4416e-07
sLDL_D.nmr	loss.old.men	6.57312	0.42725	23.9114	23.9204	0.0363061	0.161661	668	0.00574021	0.0250553	0.0475569	6.32487	2.53444e-10
sLDL_D.nmr	loss.old.wom	6.57791	0.438667	23.9638	23.9648	0.00570862	0.0288636	652	0.00503117	-0.00415247	0.0155697	1.13465	0.256522
sLDL_D.nmr	loss.yng.men	5.43897	0.439298	23.9218	23.9258	0.0110852	0.0545317	675	0.00553676	0.000233144	0.0219372	2.00211	0.0452731
sLDL_D.nmr	loss.yng.wom	5.47735	0.440879	23.9691	23.9739	0.0063168	0.0275536	660	0.00518958	-0.00385478	0.0164884	1.21721	0.223525
sLDL_D.nmr	stab	6.02495	0.451027	23.9408	23.9438	0.00883664	0.0349412	2678	0.00297314	0.0030093	0.014664	2.97216	0.0029571
sLDL_D.nmr	stab.old.men	6.56252	0.441563	23.9196	23.9218	0.00639349	0.0339629	671	0.00559664	-0.00457593	0.0173629	1.14238	0.253296
sLDL_D.nmr	stab.old.wom	6.56571	0.448453	23.9554	23.9571	0.00336798	0.0155723	670	0.00559302	-0.00759434	0.0143303	0.602176	0.547057
sLDL_D.nmr	stab.yng.men	5.48376	0.45714	23.9169	23.9196	0.00944078	0.0349972	672	0.0061889	-0.00268946	0.021571	1.52544	0.12715
sLDL_D.nmr	stab.yng.wom	5.48781	0.45695	23.9698	23.9759	0.0216527	0.0892001	665	0.00749224	0.0069679	0.0363375	2.89002	0.00385222
sLDL_FC.nmr	gain	5.99363	0.440069	0.468283	0.474599	0.0333672	7.65513	2620	0.00402408	0.02548	0.0412544	8.29188	1.11469e-16
sLDL_FC.nmr	gain.old.men	6.57484	0.433692	0.448317	0.441151	-0.00535011	-0.726108	668	0.00704979	-0.0191677	0.00846749	-0.758903	0.447911
sLDL_FC.nmr	gain.old.wom	6.57068	0.43707	0.488934	0.488666	0.0236409	6.07876	647	0.00524646	0.0133578	0.033924	4.50606	6.60428e-06
sLDL_FC.nmr	gain.yng.men	5.41196	0.444329	0.465617	0.4735	0.0364606	7.57745	651	0.00731769	0.0221179	0.0508033	4.98253	6.27593e-07
sLDL_FC.nmr	gain.yng.wom	5.41704	0.445183	0.474635	0.498389	0.094264	20.9435	654	0.00744611	0.0796697	0.108858	12.6595	9.91216e-37
sLDL_FC.nmr	loss	6.01684	0.436523	0.472616	0.474146	0.0165996	4.04563	2655	0.00319201	0.0103433	0.022856	5.20037	1.98893e-07
sLDL_FC.nmr	loss.old.men	6.57312	0.42725	0.437394	0.425786	-0.0130052	-2.53672	668	0.00707744	-0.026877	0.000866557	-1.83756	0.0661272
sLDL_FC.nmr	loss.old.wom	6.57791	0.438667	0.501019	0.500092	0.0056979	1.27597	652	0.00545901	-0.00500175	0.0163976	1.04376	0.296596
sLDL_FC.nmr	loss.yng.men	5.43897	0.439298	0.466612	0.468069	0.0187386	4.48501	675	0.00628829	0.0064135	0.0310636	2.97991	0.00288333
sLDL_FC.nmr	loss.yng.wom	5.47735	0.440879	0.483469	0.499559	0.0550702	11.8282	660	0.00615955	0.0429975	0.0671429	8.94063	3.86959e-19
sLDL_FC.nmr	stab	6.02495	0.451027	0.470547	0.473065	0.0163598	3.92667	2678	0.00330478	0.00988241	0.0228371	4.95034	7.40834e-07
sLDL_FC.nmr	stab.old.men	6.56252	0.441563	0.437653	0.426634	-0.0277232	-5.71909	671	0.00651485	-0.0404923	-0.0149541	-4.25538	2.08692e-05
sLDL_FC.nmr	stab.old.wom	6.56571	0.448453	0.502131	0.508127	0.0326881	7.08957	670	0.00648872	0.0199702	0.045406	5.03767	4.71232e-07
sLDL_FC.nmr	stab.yng.men	5.48376	0.45714	0.458667	0.453737	-0.00553006	-0.342826	672	0.00737207	-0.0199793	0.00891919	-0.750137	0.453172
sLDL_FC.nmr	stab.yng.wom	5.48781	0.45695	0.484415	0.502977	0.0618548	13.0685	665	0.00470898	0.0526252	0.0710844	13.1355	2.06143e-39
sLDL_L.nmr	gain	5.99363	0.440069	2.49583	2.56589	0.279201	11.9311	2620	0.0163772	0.247101	0.3113	17.0481	3.61118e-65
sLDL_L.nmr	gain.old.men	6.57484	0.433692	2.42418	2.4043	0.0366679	2.11249	668	0.0329027	-0.0278215	0.101157	1.11443	0.265094
sLDL_L.nmr	gain.old.wom	6.57068	0.43707	2.58352	2.61928	0.237868	10.5365	647	0.0282599	0.182479	0.293257	8.41717	3.85674e-17
sLDL_L.nmr	gain.yng.men	5.41196	0.444329	2.53779	2.62073	0.280927	11.6605	651	0.0335854	0.2151	0.346754	8.36455	6.03455e-17
sLDL_L.nmr	gain.yng.wom	5.41704	0.445183	2.48143	2.63149	0.553318	24.0732	654	0.043265	0.468519	0.638118	12.789	1.88784e-37
sLDL_L.nmr	loss	6.01684	0.436523	2.51575	2.51235	0.0520418	2.84392	2655	0.019575	0.0136748	0.0904088	2.65858	0.00784698
sLDL_L.nmr	loss.old.men	6.57312	0.42725	2.38915	2.32073	-0.111548	-3.93566	668	0.0403219	-0.190579	-0.0325175	-2.76645	0.00566709
sLDL_L.nmr	loss.old.wom	6.57791	0.438667	2.6449	2.64109	0.0171556	0.764999	652	0.0345039	-0.0504722	0.0847833	0.497206	0.619044
sLDL_L.nmr	loss.yng.men	5.43897	0.439298	2.52628	2.51414	0.0137172	0.858617	675	0.0267878	-0.0387868	0.0662213	0.512071	0.608602
sLDL_L.nmr	loss.yng.wom	5.47735	0.440879	2.52404	2.58755	0.287541	11.425	660	0.0233957	0.241686	0.333397	12.2903	1.02068e-34
sLDL_L.nmr	stab	6.02495	0.451027	2.5126	2.53079	0.130586	5.54939	2678	0.016541	0.0981653	0.163006	7.89468	2.9107e-15
sLDL_L.nmr	stab.old.men	6.56252	0.441563	2.38631	2.34143	-0.0843146	-3.16991	671	0.0310588	-0.14519	-0.0234393	-2.71467	0.00663411
sLDL_L.nmr	stab.old.wom	6.56571	0.448453	2.63699	2.67497	0.205632	8.14455	670	0.0287666	0.149249	0.262014	7.14829	8.78644e-13
sLDL_L.nmr	stab.yng.men	5.48376	0.45714	2.49601	2.47147	0.0370843	2.03197	672	0.0346008	-0.0307333	0.104902	1.07178	0.283821
sLDL_L.nmr	stab.yng.wom	5.48781	0.45695	2.52993	2.63342	0.375845	15.4744	665	0.0260129	0.32486	0.42683	14.4484	2.56443e-47
sLDL_P.nmr	gain	5.99363	0.440069	0.0011943	0.00122433	0.0001292	11.4922	2620	8.61506e-06	0.000112315	0.000146086	14.997	7.67994e-51
sLDL_P.nmr	gain.old.men	6.57484	0.433692	0.00117223	0.00115545	4.09172e-05	4.23804	668	1.25863e-05	1.62482e-05	6.55863e-05	3.25095	0.00115021
sLDL_P.nmr	gain.old.wom	6.57068	0.43707	0.00122262	0.00123779	0.000123999	11.5658	647	1.70471e-05	9.05863e-05	0.000157411	7.27388	3.49308e-13
sLDL_P.nmr	gain.yng.men	5.41196	0.444329	0.00122158	0.00125729	0.000124878	10.7938	651	1.59355e-05	9.36448e-05	0.000156112	7.83647	4.6339e-15
sLDL_P.nmr	gain.yng.wom	5.41704	0.445183	0.00116465	0.00124159	0.000251684	22.9715	654	1.33984e-05	0.000225423	0.000277944	18.7847	1.00845e-78
sLDL_P.nmr	loss	6.01684	0.436523	0.0012044	0.00120086	1.79917e-05	1.93129	2655	6.63625e-06	4.98459e-06	3.09987e-05	2.71112	0.00670573
sLDL_P.nmr	loss.old.men	6.57312	0.42725	0.00116383	0.00112519	-4.06577e-05	-2.98304	668	1.085e-05	-6.19236e-05	-1.93918e-05	-3.74727	0.000178772
sLDL_P.nmr	loss.old.wom	6.57791	0.438667	0.00124689	0.00124044	9.61102e-07	0.154799	652	1.1439e-05	-2.14593e-05	2.33815e-05	0.0840201	0.93304
sLDL_P.nmr	loss.yng.men	5.43897	0.439298	0.0012208	0.00120972	4.04972e-06	0.817948	675	1.20179e-05	-1.95053e-05	2.76048e-05	0.336975	0.736136
sLDL_P.nmr	loss.yng.wom	5.47735	0.440879	0.0011923	0.00122	0.000124271	11.1366	660	1.11278e-05	0.00010246	0.000146081	11.1676	5.87714e-29
sLDL_P.nmr	stab	6.02495	0.451027	0.00119651	0.00120387	6.44576e-05	5.91042	2678	6.81921e-06	5.10919e-05	7.78232e-05	9.45236	3.31279e-21
sLDL_P.nmr	stab.old.men	6.56252	0.441563	0.00115061	0.00113146	-2.48352e-05	-1.98743	671	1.35955e-05	-5.14823e-05	1.81193e-06	-1.82673	0.0677411
sLDL_P.nmr	stab.old.wom	6.56571	0.448453	0.00125026	0.00126879	0.000102614	9.45528	670	1.62665e-05	7.0732e-05	0.000134497	6.30832	2.82084e-10
sLDL_P.nmr	stab.yng.men	5.48376	0.45714	0.00120881	0.00119941	1.4091e-05	1.73544	672	1.487e-05	-1.50542e-05	4.32362e-05	0.947613	0.343326
sLDL_P.nmr	stab.yng.wom	5.48781	0.45695	0.00117835	0.00122657	0.000166182	14.6156	665	1.04347e-05	0.00014573	0.000186634	15.9259	4.18829e-57
sLDL_PL.nmr	gain	5.99363	0.440069	0.608606	0.622812	0.062425	10.8597	2620	0.00376644	0.0550428	0.0698072	16.574	1.07398e-61
sLDL_PL.nmr	gain.old.men	6.57484	0.433692	0.591896	0.588859	0.0101016	2.31538	668	0.00752302	-0.00464353	0.0248467	1.34276	0.179351
sLDL_PL.nmr	gain.old.wom	6.57068	0.43707	0.627785	0.634378	0.0437225	8.26291	647	0.00857071	0.026924	0.0605211	5.10139	3.37164e-07
sLDL_PL.nmr	gain.yng.men	5.41196	0.444329	0.618746	0.635647	0.0638554	10.2148	651	0.00841681	0.0473584	0.0803523	7.58665	3.28283e-14
sLDL_PL.nmr	gain.yng.wom	5.41704	0.445183	0.602527	0.638713	0.133769	22.9792	654	0.0077175	0.118643	0.148896	17.3332	2.64058e-67
sLDL_PL.nmr	loss	6.01684	0.436523	0.613237	0.611469	0.0113706	2.32928	2655	0.00428934	0.00296355	0.0197777	2.65091	0.0080275
sLDL_PL.nmr	loss.old.men	6.57312	0.42725	0.584687	0.566839	-0.0289904	-4.00375	668	0.0076573	-0.0439987	-0.0139821	-3.78598	0.000153106
[truncated: 1,868 more rows]
